# Supplementary material for: The Flemmingsome reveals an ESCRT-to-membrane coupling via ALIX/syntenin/syndecan-4 required for completion of cytokinesis
Source: Nat Commun. 2020 Apr 22;11:1941. doi: 10.1038/s41467-020-15205-z (PMC7176721; doi:10.1038/s41467-020-15205-z)
Supplement: Supplementary file 4 — Supplementary Data 1 [file 41467_2020_15205_MOESM4_ESM.xlsx]

## Sheet: Contents and Abbreviations
	This Excel sheets include:
	TAB1	The Flemmingsome or proteome of Midbody Remnants
	TAB2	The Enriched Flemmingsome
	TAB3	Total proteins identified by mass spectrometry
	TAB4	Proteins only quantified in MBR+
	TAB5	iBAQ values of all the proteins identified by Mass Spectrometry
	TAB6	Comparison with the proteome from Skop et al. (Science 2004, PMID:15166316)
	TAB7	Clusters of GO terms used in Fig. 1g
	ABBREVIATIONS
	eFASP	enhanced filter-aided sample preparation
	FDR	False discovery rates
	iBAQ	Intensity Based Absolute Quantification
	LFQ	Label-free quantification

## Sheet: TAB1-The Flemmingsome
TAB1-The Flemmingsome or proteome of Midbody Remnants
List of the 1732 identified proteins with at least one unique peptide in the MBR+ Flow Cytometry-purified samples (Protein Names (A)/Gene names (B)/ Uniprot ID(C) and Entry name(D)). These data can be browsed in the dedicated website (https://flemmingsome.pasteur.cloud/).
Protein names	Gene names	Uniprot ID	Entry names
1,4-alpha-glucan-branching enzyme	GLGB	Q04446	GLGB_HUMAN
10 kDa heat shock protein, mitochondrial	CH10	P61604	CH10_HUMAN
116 kDa U5 small nuclear ribonucleoprotein component	U5S1	Q15029	U5S1_HUMAN
14-3-3 protein beta/alpha	1433B	P31946	1433B_HUMAN
14-3-3 protein epsilon	1433E	P62258	1433E_HUMAN
14-3-3 protein eta	1433F	Q04917	1433F_HUMAN
14-3-3 protein gamma	1433G	P61981	1433G_HUMAN
14-3-3 protein sigma	1433S	P31947	1433S_HUMAN
14-3-3 protein theta	1433T	P27348	1433T_HUMAN
14-3-3 protein zeta/delta	1433Z	P63104	1433Z_HUMAN
182 kDa tankyrase-1-binding protein	TB182	Q9C0C2	TB182_HUMAN
2-deoxynucleoside 5-phosphate N-hydrolase 1	DNPH1	O43598	DNPH1_HUMAN
26S protease regulatory subunit 10B	PRS10	P62333	PRS10_HUMAN
26S protease regulatory subunit 4	PRS4	P62191	PRS4_HUMAN
26S protease regulatory subunit 6A	PRS6A	P17980	PRS6A_HUMAN
26S protease regulatory subunit 6B	PRS6B	P43686	PRS6B_HUMAN
26S protease regulatory subunit 7	PRS7	P35998	PRS7_HUMAN
26S protease regulatory subunit 8	PRS8	P62195	PRS8_HUMAN
26S proteasome non-ATPase regulatory subunit 1	PSMD1	Q99460	PSMD1_HUMAN
26S proteasome non-ATPase regulatory subunit 10	PSD10	O75832	PSD10_HUMAN
26S proteasome non-ATPase regulatory subunit 11	PSD11	O00231	PSD11_HUMAN
26S proteasome non-ATPase regulatory subunit 12	PSD12	O00232	PSD12_HUMAN
26S proteasome non-ATPase regulatory subunit 13	PSD13	Q9UNM6	PSD13_HUMAN
26S proteasome non-ATPase regulatory subunit 14	PSDE	O00487	PSDE_HUMAN
26S proteasome non-ATPase regulatory subunit 2	PSMD2	Q13200	PSMD2_HUMAN
26S proteasome non-ATPase regulatory subunit 3	PSMD3	O43242	PSMD3_HUMAN
26S proteasome non-ATPase regulatory subunit 4	PSMD4	P55036	PSMD4_HUMAN
26S proteasome non-ATPase regulatory subunit 5	PSMD5	Q16401	PSMD5_HUMAN
26S proteasome non-ATPase regulatory subunit 6	PSMD6	Q15008	PSMD6_HUMAN
26S proteasome non-ATPase regulatory subunit 7	PSMD7	P51665	PSMD7_HUMAN
26S proteasome non-ATPase regulatory subunit 8	PSMD8	P48556	PSMD8_HUMAN
26S proteasome non-ATPase regulatory subunit 9	PSMD9	O00233	PSMD9_HUMAN
28 kDa heat- and acid-stable phosphoprotein	HAP28	Q13442	HAP28_HUMAN
3-mercaptopyruvate sulfurtransferase	THTM	P25325	THTM_HUMAN
3(2),5-bisphosphate nucleotidase 1	BPNT1	O95861	BPNT1_HUMAN
4-hydroxyphenylpyruvate dioxygenase	HPPD	P32754	HPPD_HUMAN
4-trimethylaminobutyraldehyde dehydrogenase	AL9A1	P49189	AL9A1_HUMAN
40S ribosomal protein S10	RS10	P46783	RS10_HUMAN
40S ribosomal protein S11	RS11	P62280	RS11_HUMAN
40S ribosomal protein S12	RS12	P25398	RS12_HUMAN
40S ribosomal protein S13	RS13	P62277	RS13_HUMAN
40S ribosomal protein S14	RS14	P62263	RS14_HUMAN
40S ribosomal protein S15	RS15	P62841	RS15_HUMAN
40S ribosomal protein S15a	RS15A	P62244	RS15A_HUMAN
40S ribosomal protein S16	RS16	P62249	RS16_HUMAN
40S ribosomal protein S17-like	RS17L	P0CW22	RS17L_HUMAN
40S ribosomal protein S18	RS18	P62269	RS18_HUMAN
40S ribosomal protein S19	RS19	P39019	RS19_HUMAN
40S ribosomal protein S2	RS2	P15880	RS2_HUMAN
40S ribosomal protein S20	RS20	P60866	RS20_HUMAN
40S ribosomal protein S21	RS21	P63220	RS21_HUMAN
40S ribosomal protein S23	RS23	P62266	RS23_HUMAN
40S ribosomal protein S24	RS24	P62847	RS24_HUMAN
40S ribosomal protein S25	RS25	P62851	RS25_HUMAN
40S ribosomal protein S26	RS26	P62854	RS26_HUMAN
40S ribosomal protein S27	RS27	P42677	RS27_HUMAN
40S ribosomal protein S27-like	RS27L	Q71UM5	RS27L_HUMAN
40S ribosomal protein S28	RS28	P62857	RS28_HUMAN
40S ribosomal protein S29	RS29	P62273	RS29_HUMAN
40S ribosomal protein S3	RS3	P23396	RS3_HUMAN
40S ribosomal protein S30	RS30	P62861	RS30_HUMAN
40S ribosomal protein S3a	RS3A	P61247	RS3A_HUMAN
40S ribosomal protein S4, X isoform	RS4X	P62701	RS4X_HUMAN
40S ribosomal protein S5	RS5	P46782	RS5_HUMAN
40S ribosomal protein S6	RS6	P62753	RS6_HUMAN
40S ribosomal protein S7	RS7	P62081	RS7_HUMAN
40S ribosomal protein S8	RS8	P62241	RS8_HUMAN
40S ribosomal protein S9	RS9	P46781	RS9_HUMAN
40S ribosomal protein SA	RSSA	P08865	RSSA_HUMAN
4F2 cell-surface antigen heavy chain	4F2	P08195	4F2_HUMAN
5-3 exoribonuclease 2	XRN2	Q9H0D6	XRN2_HUMAN
6-phosphogluconate dehydrogenase, decarboxylating	6PGD	P52209	6PGD_HUMAN
6-phosphogluconolactonase	6PGL	O95336	6PGL_HUMAN
60 kDa heat shock protein, mitochondrial	CH60	P10809	CH60_HUMAN
60 kDa SS-A/Ro ribonucleoprotein	RO60	P10155	RO60_HUMAN
60S acidic ribosomal protein P0	RLA0	P05388	RLA0_HUMAN
60S acidic ribosomal protein P2	RLA2	P05387	RLA2_HUMAN
60S ribosomal protein L10	RL10	P27635	RL10_HUMAN
60S ribosomal protein L10a	RL10A	P62906	RL10A_HUMAN
60S ribosomal protein L11	RL11	P62913	RL11_HUMAN
60S ribosomal protein L12	RL12	P30050	RL12_HUMAN
60S ribosomal protein L13	RL13	P26373	RL13_HUMAN
60S ribosomal protein L13a	RL13A	P40429	RL13A_HUMAN
60S ribosomal protein L14	RL14	P50914	RL14_HUMAN
60S ribosomal protein L15	RL15	P61313	RL15_HUMAN
60S ribosomal protein L17	RL17	P18621	RL17_HUMAN
60S ribosomal protein L18	RL18	Q07020	RL18_HUMAN
60S ribosomal protein L18a	RL18A	Q02543	RL18A_HUMAN
60S ribosomal protein L19	RL19	P84098	RL19_HUMAN
60S ribosomal protein L21	RL21	P46778	RL21_HUMAN
60S ribosomal protein L22	RL22	P35268	RL22_HUMAN
60S ribosomal protein L22-like 1	RL22L	Q6P5R6	RL22L_HUMAN
60S ribosomal protein L23	RL23	P62829	RL23_HUMAN
60S ribosomal protein L23a	RL23A	P62750	RL23A_HUMAN
60S ribosomal protein L24	RL24	P83731	RL24_HUMAN
60S ribosomal protein L26	RL26	P61254	RL26_HUMAN
60S ribosomal protein L27	RL27	P61353	RL27_HUMAN
60S ribosomal protein L27a	RL27A	P46776	RL27A_HUMAN
60S ribosomal protein L28	RL28	P46779	RL28_HUMAN
60S ribosomal protein L29	RL29	P47914	RL29_HUMAN
60S ribosomal protein L3	RL3	P39023	RL3_HUMAN
60S ribosomal protein L30	RL30	P62888	RL30_HUMAN
60S ribosomal protein L31	RL31	P62899	RL31_HUMAN
60S ribosomal protein L32	RL32	P62910	RL32_HUMAN
60S ribosomal protein L34	RL34	P49207	RL34_HUMAN
60S ribosomal protein L35	RL35	P42766	RL35_HUMAN
60S ribosomal protein L35a	RL35A	P18077	RL35A_HUMAN
60S ribosomal protein L37	RL37	P61927	RL37_HUMAN
60S ribosomal protein L37a	RL37A	P61513	RL37A_HUMAN
60S ribosomal protein L38	RL38	P63173	RL38_HUMAN
60S ribosomal protein L4	RL4	P36578	RL4_HUMAN
60S ribosomal protein L5	RL5	P46777	RL5_HUMAN
60S ribosomal protein L6	RL6	Q02878	RL6_HUMAN
60S ribosomal protein L7	RL7	P18124	RL7_HUMAN
60S ribosomal protein L7a	RL7A	P62424	RL7A_HUMAN
60S ribosomal protein L8	RL8	P62917	RL8_HUMAN
60S ribosomal protein L9	RL9	P32969	RL9_HUMAN
7-dehydrocholesterol reductase	DHCR7	Q9UBM7	DHCR7_HUMAN
78 kDa glucose-regulated protein	GRP78	P11021	GRP78_HUMAN
Abl interactor 1	ABI1	Q8IZP0	ABI1_HUMAN
Acetyl-CoA acetyltransferase, cytosolic	THIC	Q9BWD1	THIC_HUMAN
Acetyl-CoA acetyltransferase, mitochondrial	THIL	P24752	THIL_HUMAN
Acetyl-CoA carboxylase 1	ACACA	Q13085	ACACA_HUMAN
Acidic leucine-rich nuclear phosphoprotein 32 family member A	AN32A	P39687	AN32A_HUMAN
Acidic leucine-rich nuclear phosphoprotein 32 family member E	AN32E	Q9BTT0	AN32E_HUMAN
Actin-binding protein anillin	ANLN	Q9NQW6	ANLN_HUMAN
Actin-related protein 2	ARP2	P61160	ARP2_HUMAN
Actin-related protein 2/3 complex subunit 1A	ARC1A	Q92747	ARC1A_HUMAN
Actin-related protein 2/3 complex subunit 1B	ARC1B	O15143	ARC1B_HUMAN
Actin-related protein 2/3 complex subunit 2	ARPC2	O15144	ARPC2_HUMAN
Actin-related protein 2/3 complex subunit 3	ARPC3	O15145	ARPC3_HUMAN
Actin-related protein 2/3 complex subunit 4	ARPC4	P59998	ARPC4_HUMAN
Actin-related protein 2/3 complex subunit 5-like protein	ARP5L	Q9BPX5	ARP5L_HUMAN
Actin-related protein 3	ARP3	P61158	ARP3_HUMAN
Actin, alpha skeletal muscle	ACTS	P68133	ACTS_HUMAN
Actin, cytoplasmic 2	ACTG	P63261	ACTG_HUMAN
Activated RNA polymerase II transcriptional coactivator p15	TCP4	P53999	TCP4_HUMAN
Activator of 90 kDa heat shock protein ATPase homolog 1	AHSA1	O95433	AHSA1_HUMAN
Acyl-CoA-binding domain-containing protein 5	ACBD5	Q5T8D3	ACBD5_HUMAN
Acyl-CoA-binding protein	ACBP	P07108	ACBP_HUMAN
Acyl-coenzyme A thioesterase 13	ACO13	Q9NPJ3	ACO13_HUMAN
Acyl-protein thioesterase 1	LYPA1	O75608	LYPA1_HUMAN
Acylamino-acid-releasing enzyme	ACPH	P13798	ACPH_HUMAN
Adapter molecule crk	CRK	P46108	CRK_HUMAN
Adapter protein CIKS	CIKS	O43734	CIKS_HUMAN
Adenine phosphoribosyltransferase	APT	P07741	APT_HUMAN
Adenosine kinase	ADK	P55263	ADK_HUMAN
Adenosylhomocysteinase	SAHH	P23526	SAHH_HUMAN
Adenosylhomocysteinase 2	SAHH2	O43865	SAHH2_HUMAN
Adenosylhomocysteinase 3	SAHH3	Q96HN2	SAHH3_HUMAN
Adenylate kinase 2, mitochondrial	KAD2	P54819	KAD2_HUMAN
Adenylate kinase isoenzyme 1	KAD1	P00568	KAD1_HUMAN
Adenylate kinase isoenzyme 6	KAD6	Q9Y3D8	KAD6_HUMAN
Adenylosuccinate lyase	PUR8	P30566	PUR8_HUMAN
Adenylosuccinate synthetase isozyme 2	PURA2	P30520	PURA2_HUMAN
Adenylyl cyclase-associated protein 1	CAP1	Q01518	CAP1_HUMAN
Adenylyl cyclase-associated protein 2	CAP2	P40123	CAP2_HUMAN
Adipocyte plasma membrane-associated protein	APMAP	Q9HDC9	APMAP_HUMAN
ADP-ribosylation factor 1	ARF1	P84077	ARF1_HUMAN
ADP-ribosylation factor 4	ARF4	P18085	ARF4_HUMAN
ADP-ribosylation factor 5	ARF5	P84085	ARF5_HUMAN
ADP-ribosylation factor 6	ARF6	P62330	ARF6_HUMAN
ADP-ribosylation factor GTPase-activating protein 1	ARFG1	Q8N6T3	ARFG1_HUMAN
ADP-ribosylation factor GTPase-activating protein 2	ARFG2	Q8N6H7	ARFG2_HUMAN
ADP-ribosylation factor-like protein 1	ARL1	P40616	ARL1_HUMAN
ADP-ribosylation factor-like protein 2	ARL2	P36404	ARL2_HUMAN
ADP-ribosylation factor-like protein 3	ARL3	P36405	ARL3_HUMAN
ADP-sugar pyrophosphatase	NUDT5	Q9UKK9	NUDT5_HUMAN
ADP/ATP translocase 2	ADT2	P05141	ADT2_HUMAN
ADP/ATP translocase 3	ADT3	P12236	ADT3_HUMAN
Alanine--tRNA ligase, cytoplasmic	SYAC	P49588	SYAC_HUMAN
Alcohol dehydrogenase [NADP(+)]	AK1A1	P14550	AK1A1_HUMAN
Alcohol dehydrogenase class-3	ADHX	P11766	ADHX_HUMAN
Aldo-keto reductase family 1 member B15	AK1BF	C9JRZ8	AK1BF_HUMAN
Aldose reductase	ALDR	P15121	ALDR_HUMAN
Alkaline phosphatase, placental type	PPB1	P05187	PPB1_HUMAN
Alkyldihydroxyacetonephosphate synthase, peroxisomal	ADAS	O00116	ADAS_HUMAN
Alpha-2-macroglobulin-like protein 1	A2ML1	A8K2U0	A2ML1_HUMAN
Alpha-actinin-1	ACTN1	P12814	ACTN1_HUMAN
Alpha-actinin-4	ACTN4	O43707	ACTN4_HUMAN
Alpha-aminoadipic semialdehyde dehydrogenase	AL7A1	P49419	AL7A1_HUMAN
Alpha-amylase 2B	AMY2B	P19961	AMY2B_HUMAN
Alpha-centractin	ACTZ	P61163	ACTZ_HUMAN
Alpha-enolase	ENOA	P06733	ENOA_HUMAN
Alpha-parvin	PARVA	Q9NVD7	PARVA_HUMAN
Alpha-S1-casein	CASA1	P47710	CASA1_HUMAN
Alpha-soluble NSF attachment protein	SNAA	P54920	SNAA_HUMAN
Alpha-taxilin	TXLNA	P40222	TXLNA_HUMAN
Alpha/beta hydrolase domain-containing protein 14B	ABHEB	Q96IU4	ABHEB_HUMAN
Amidophosphoribosyltransferase	PUR1	Q06203	PUR1_HUMAN
Aminoacyl tRNA synthase complex-interacting multifunctional protein 1	AIMP1	Q12904	AIMP1_HUMAN
Aminoacyl tRNA synthase complex-interacting multifunctional protein 2	AIMP2	Q13155	AIMP2_HUMAN
Aminopeptidase B	AMPB	Q9H4A4	AMPB_HUMAN
AMP deaminase 2	AMPD2	Q01433	AMPD2_HUMAN
Anamorsin	CPIN1	Q6FI81	CPIN1_HUMAN
Ankyrin repeat and KH domain-containing protein 1	ANKH1	Q8IWZ3	ANKH1_HUMAN
Ankyrin repeat and SOCS box protein 6	ASB6	Q9NWX5	ASB6_HUMAN
Ankyrin repeat domain-containing protein 17	ANR17	O75179	ANR17_HUMAN
Ankyrin-3	ANK3	Q12955	ANK3_HUMAN
Annexin A1	ANXA1	P04083	ANXA1_HUMAN
Annexin A11	ANX11	P50995	ANX11_HUMAN
Annexin A2	ANXA2	P07355	ANXA2_HUMAN
Annexin A3	ANXA3	P12429	ANXA3_HUMAN
Annexin A4	ANXA4	P09525	ANXA4_HUMAN
Annexin A5	ANXA5	P08758	ANXA5_HUMAN
Annexin A6	ANXA6	P08133	ANXA6_HUMAN
Annexin A7	ANXA7	P20073	ANXA7_HUMAN
Annexin A8-like protein 1	AXA81	Q5VT79	AXA81_HUMAN
AP-1 complex subunit beta-1	AP1B1	Q10567	AP1B1_HUMAN
AP-1 complex subunit gamma-1	AP1G1	O43747	AP1G1_HUMAN
AP-2 complex subunit beta	AP2B1	P63010	AP2B1_HUMAN
AP-2 complex subunit sigma	AP2S1	P53680	AP2S1_HUMAN
AP-3 complex subunit beta-1	AP3B1	O00203	AP3B1_HUMAN
AP-3 complex subunit mu-1	AP3M1	Q9Y2T2	AP3M1_HUMAN
Apolipoprotein B-100	APOB	P04114	APOB_HUMAN
Apolipoprotein C-III	APOC3	P02656	APOC3_HUMAN
Apolipoprotein D	APOD	P05090	APOD_HUMAN
Apolipoprotein M	APOM	O95445	APOM_HUMAN
Apoptosis inhibitor 5	API5	Q9BZZ5	API5_HUMAN
Apoptosis-inducing factor 1, mitochondrial	AIFM1	O95831	AIFM1_HUMAN
Arachidonate 12-lipoxygenase, 12R-type	LX12B	O75342	LX12B_HUMAN
Arf-GAP domain and FG repeat-containing protein 1	AGFG1	P52594	AGFG1_HUMAN
Arf-GAP with coiled-coil, ANK repeat and PH domain-containing protein 1	ACAP1	Q15027	ACAP1_HUMAN
Arfaptin-2	ARFP2	P53365	ARFP2_HUMAN
Arginase-1	ARGI1	P05089	ARGI1_HUMAN
Arginine--tRNA ligase, cytoplasmic	SYRC	P54136	SYRC_HUMAN
Argininosuccinate synthase	ASSY	P00966	ASSY_HUMAN
Asparagine synthetase [glutamine-hydrolyzing]	ASNS	P08243	ASNS_HUMAN
Asparagine--tRNA ligase, cytoplasmic	SYNC	O43776	SYNC_HUMAN
Aspartate aminotransferase, cytoplasmic	AATC	P17174	AATC_HUMAN
Aspartate aminotransferase, mitochondrial	AATM	P00505	AATM_HUMAN
Aspartate--tRNA ligase, cytoplasmic	SYDC	P14868	SYDC_HUMAN
Ataxin-10	ATX10	Q9UBB4	ATX10_HUMAN
Ataxin-2-like protein	ATX2L	Q8WWM7	ATX2L_HUMAN
ATP synthase subunit alpha, mitochondrial	ATPA	P25705	ATPA_HUMAN
ATP synthase subunit beta, mitochondrial	ATPB	P06576	ATPB_HUMAN
ATP synthase subunit d, mitochondrial	ATP5H	O75947	ATP5H_HUMAN
ATP synthase subunit delta, mitochondrial	ATPD	P30049	ATPD_HUMAN
ATP-binding cassette sub-family E member 1	ABCE1	P61221	ABCE1_HUMAN
ATP-binding cassette sub-family F member 1	ABCF1	Q8NE71	ABCF1_HUMAN
ATP-binding cassette sub-family F member 2	ABCF2	Q9UG63	ABCF2_HUMAN
ATP-binding cassette sub-family F member 3	ABCF3	Q9NUQ8	ABCF3_HUMAN
ATP-binding cassette sub-family G member 2	ABCG2	Q9UNQ0	ABCG2_HUMAN
ATP-citrate synthase	ACLY	P53396	ACLY_HUMAN
ATP-dependent 6-phosphofructokinase, liver type	PFKAL	P17858	PFKAL_HUMAN
ATP-dependent 6-phosphofructokinase, muscle type	PFKAM	P08237	PFKAM_HUMAN
ATP-dependent 6-phosphofructokinase, platelet type	PFKAP	Q01813	PFKAP_HUMAN
ATP-dependent DNA helicase Q1	RECQ1	P46063	RECQ1_HUMAN
ATP-dependent RNA helicase A	DHX9	Q08211	DHX9_HUMAN
ATP-dependent RNA helicase DDX1	DDX1	Q92499	DDX1_HUMAN
ATP-dependent RNA helicase DDX19A	DD19A	Q9NUU7	DD19A_HUMAN
ATP-dependent RNA helicase DDX19B	DD19B	Q9UMR2	DD19B_HUMAN
ATP-dependent RNA helicase DDX39A	DX39A	O00148	DX39A_HUMAN
ATP-dependent RNA helicase DDX3X	DDX3X	O00571	DDX3X_HUMAN
ATP-dependent RNA helicase DHX29	DHX29	Q7Z478	DHX29_HUMAN
ATPase ASNA1	ASNA	O43681	ASNA_HUMAN
ATPase family AAA domain-containing protein 3B	ATD3B	Q5T9A4	ATD3B_HUMAN
Aurora kinase B	AURKB	Q96GD4	AURKB_HUMAN
B-cell receptor-associated protein 31	BAP31	P51572	BAP31_HUMAN
Baculoviral IAP repeat-containing protein 5	BIRC5	O15392	BIRC5_HUMAN
BAG family molecular chaperone regulator 2	BAG2	O95816	BAG2_HUMAN
BAG family molecular chaperone regulator 3	BAG3	O95817	BAG3_HUMAN
Band 4.1-like protein 2	E41L2	O43491	E41L2_HUMAN
Basic leucine zipper and W2 domain-containing protein 1	BZW1	Q7L1Q6	BZW1_HUMAN
Basic leucine zipper and W2 domain-containing protein 2	BZW2	Q9Y6E2	BZW2_HUMAN
Basigin	BASI	P35613	BASI_HUMAN
BET1 homolog	BET1	O15155	BET1_HUMAN
Beta-2-microglobulin	B2MG	P61769	B2MG_HUMAN
Beta-2-syntrophin	SNTB2	Q13425	SNTB2_HUMAN
Beta-centractin	ACTY	P42025	ACTY_HUMAN
Bifunctional 3-phosphoadenosine 5-phosphosulfate synthase 2	PAPS2	O95340	PAPS2_HUMAN
Bifunctional ATP-dependent dihydroxyacetone kinase/FAD-AMP lyase (cyclizing)	DHAK	Q3LXA3	DHAK_HUMAN
Bifunctional coenzyme A synthase	COASY	Q13057	COASY_HUMAN
Bifunctional glutamate/proline--tRNA ligase	SYEP	P07814	SYEP_HUMAN
Bifunctional purine biosynthesis protein PURH	PUR9	P31939	PUR9_HUMAN
Bifunctional UDP-N-acetylglucosamine 2-epimerase/N-acetylmannosamine kinase	GLCNE	Q9Y223	GLCNE_HUMAN
Biliverdin reductase A	BIEA	P53004	BIEA_HUMAN
Bleomycin hydrolase	BLMH	Q13867	BLMH_HUMAN
Bloom syndrome protein	BLM	P54132	BLM_HUMAN
BolA-like protein 2	BOLA2	Q9H3K6	BOLA2_HUMAN
Bone marrow stromal antigen 2	BST2	Q10589	BST2_HUMAN
Borealin	BOREA	Q53HL2	BOREA_HUMAN
Brain acid soluble protein 1	BASP1	P80723	BASP1_HUMAN
BRCA1-associated ATM activator 1	BRAT1	Q6PJG6	BRAT1_HUMAN
BRCA2 and CDKN1A-interacting protein	BCCIP	Q9P287	BCCIP_HUMAN
BRO1 domain-containing protein BROX	BROX	Q5VW32	BROX_HUMAN
BUB3-interacting and GLEBS motif-containing protein ZNF207	ZN207	O43670	ZN207_HUMAN
C-1-tetrahydrofolate synthase, cytoplasmic	C1TC	P11586	C1TC_HUMAN
C-Jun-amino-terminal kinase-interacting protein 4	JIP4	O60271	JIP4_HUMAN
CAD protein	PYR1	P27708	PYR1_HUMAN
Cadherin-related family member 5	CDHR5	Q9HBB8	CDHR5_HUMAN
Calcium-regulated heat stable protein 1	CHSP1	Q9Y2V2	CHSP1_HUMAN
Calcyclin-binding protein	CYBP	Q9HB71	CYBP_HUMAN
Caldesmon	CALD1	Q05682	CALD1_HUMAN
Calmodulin	CALM	P0DP23	CALM_HUMAN
Calmodulin-like protein 3	CALL3	P27482	CALL3_HUMAN
Calmodulin-like protein 5	CALL5	Q9NZT1	CALL5_HUMAN
Calmodulin-regulated spectrin-associated protein 2	CAMP2	Q08AD1	CAMP2_HUMAN
Calnexin	CALX	P27824	CALX_HUMAN
Calpain small subunit 1	CPNS1	P04632	CPNS1_HUMAN
Calpain-1 catalytic subunit	CAN1	P07384	CAN1_HUMAN
Calpain-2 catalytic subunit	CAN2	P17655	CAN2_HUMAN
Calpastatin	ICAL	P20810	ICAL_HUMAN
Calponin-2	CNN2	Q99439	CNN2_HUMAN
Calreticulin	CALR	P27797	CALR_HUMAN
Calumenin	CALU	O43852	CALU_HUMAN
cAMP-dependent protein kinase type I-alpha regulatory subunit	KAP0	P10644	KAP0_HUMAN
cAMP-dependent protein kinase type II-alpha regulatory subunit	KAP2	P13861	KAP2_HUMAN
Cancer/testis antigen 2	CTAG2	O75638	CTAG2_HUMAN
CAP-Gly domain-containing linker protein 1	CLIP1	P30622	CLIP1_HUMAN
Caprin-1	CAPR1	Q14444	CAPR1_HUMAN
Carbamoyl-phosphate synthase [ammonia], mitochondrial	CPSM	P31327	CPSM_HUMAN
Carbonyl reductase [NADPH] 1	CBR1	P16152	CBR1_HUMAN
Carbonyl reductase [NADPH] 3	CBR3	O75828	CBR3_HUMAN
Carboxymethylenebutenolidase homolog	CMBL	Q96DG6	CMBL_HUMAN
Carboxypeptidase A4	CBPA4	Q9UI42	CBPA4_HUMAN
Carboxypeptidase M	CBPM	P14384	CBPM_HUMAN
Casein kinase I isoform alpha	KC1A	P48729	KC1A_HUMAN
Casein kinase I isoform epsilon	KC1E	P49674	KC1E_HUMAN
Casein kinase II subunit alpha	CSK22	P19784	CSK22_HUMAN
Casein kinase II subunit alpha	CSK21	P68400	CSK21_HUMAN
Casein kinase II subunit beta	CSK2B	P67870	CSK2B_HUMAN
Caspase-14	CASPE	P31944	CASPE_HUMAN
Catalase	CATA	P04040	CATA_HUMAN
Catechol O-methyltransferase	COMT	P21964	COMT_HUMAN
Catenin alpha-1	CTNA1	P35221	CTNA1_HUMAN
Catenin alpha-2	CTNA2	P26232	CTNA2_HUMAN
Catenin delta-1	CTND1	O60716	CTND1_HUMAN
Cathepsin D	CATD	P07339	CATD_HUMAN
Cathepsin Z	CATZ	Q9UBR2	CATZ_HUMAN
Cation-dependent mannose-6-phosphate receptor	MPRD	P20645	MPRD_HUMAN
Caveolin-1	CAV1	Q03135	CAV1_HUMAN
CD109 antigen	CD109	Q6YHK3	CD109_HUMAN
CD2-associated protein	CD2AP	Q9Y5K6	CD2AP_HUMAN
CD276 antigen	CD276	Q5ZPR3	CD276_HUMAN
CD44 antigen	CD44	P16070	CD44_HUMAN
CD63 antigen	CD63	P08962	CD63_HUMAN
CD9 antigen	CD9	P21926	CD9_HUMAN
CD97 antigen	CD97	P48960	CD97_HUMAN
Cdc42 effector protein 4	BORG4	Q9H3Q1	BORG4_HUMAN
Cdc42-interacting protein 4	CIP4	Q15642	CIP4_HUMAN
Cell division control protein 42 homolog	CDC42	P60953	CDC42_HUMAN
Cell division cycle protein 123 homolog	CD123	O75794	CD123_HUMAN
Cell surface glycoprotein MUC18	MUC18	P43121	MUC18_HUMAN
Cellular retinoic acid-binding protein 2	RABP2	P29373	RABP2_HUMAN
Centromere protein F	CENPF	P49454	CENPF_HUMAN
Centromere-associated protein E	CENPE	Q02224	CENPE_HUMAN
Centromere/kinetochore protein zw10 homolog	ZW10	O43264	ZW10_HUMAN
Centrosomal protein of 164 kDa	CE164	Q9UPV0	CE164_HUMAN
Centrosomal protein of 55 kDa	CEP55	Q53EZ4	CEP55_HUMAN
Charged multivesicular body protein 1b	CHM1B	Q7LBR1	CHM1B_HUMAN
Charged multivesicular body protein 2a	CHM2A	O43633	CHM2A_HUMAN
Charged multivesicular body protein 2b	CHM2B	Q9UQN3	CHM2B_HUMAN
Charged multivesicular body protein 3	CHMP3	Q9Y3E7	CHMP3_HUMAN
Charged multivesicular body protein 4a	CHM4A	Q9BY43	CHM4A_HUMAN
Charged multivesicular body protein 4b	CHM4B	Q9H444	CHM4B_HUMAN
Charged multivesicular body protein 5	CHMP5	Q9NZZ3	CHMP5_HUMAN
Chloride intracellular channel protein 1	CLIC1	O00299	CLIC1_HUMAN
Chloride intracellular channel protein 4	CLIC4	Q9Y696	CLIC4_HUMAN
Choline-phosphate cytidylyltransferase A	PCY1A	P49585	PCY1A_HUMAN
Chondroitin sulfate proteoglycan 4	CSPG4	Q6UVK1	CSPG4_HUMAN
Chromatin accessibility complex protein 1	CHRC1	Q9NRG0	CHRC1_HUMAN
Chromobox protein homolog 3	CBX3	Q13185	CBX3_HUMAN
Chromodomain-helicase-DNA-binding protein 3	CHD3	Q12873	CHD3_HUMAN
Chromosome-associated kinesin KIF4A	KIF4A	O95239	KIF4A_HUMAN
Cilia- and flagella-associated protein 58	CFA58	Q5T655	CFA58_HUMAN
Citrate synthase, mitochondrial	CISY	O75390	CISY_HUMAN
Citron Rho-interacting kinase	CTRO	O14578	CTRO_HUMAN
Clathrin heavy chain 1	CLH1	Q00610	CLH1_HUMAN
Clathrin heavy chain 2	CLH2	P53675	CLH2_HUMAN
Clathrin interactor 1	EPN4	Q14677	EPN4_HUMAN
Clathrin light chain A	CLCA	P09496	CLCA_HUMAN
Cleavage and polyadenylation specificity factor subunit 6	CPSF6	Q16630	CPSF6_HUMAN
Cleavage and polyadenylation specificity factor subunit 7	CPSF7	Q8N684	CPSF7_HUMAN
Cleavage stimulation factor subunit 2	CSTF2	P33240	CSTF2_HUMAN
Cleft lip and palate transmembrane protein 1	CLPT1	O96005	CLPT1_HUMAN
Clustered mitochondria protein homolog	CLU	O75153	CLU_HUMAN
Clusterin	CLUS	P10909	CLUS_HUMAN
Coactosin-like protein	COTL1	Q14019	COTL1_HUMAN
Coatomer subunit alpha	COPA	P53621	COPA_HUMAN
Coatomer subunit beta	COPB2	P35606	COPB2_HUMAN
Coatomer subunit beta	COPB	P53618	COPB_HUMAN
Coatomer subunit delta	COPD	P48444	COPD_HUMAN
Coatomer subunit epsilon	COPE	O14579	COPE_HUMAN
Coatomer subunit gamma-1	COPG1	Q9Y678	COPG1_HUMAN
Coatomer subunit zeta-1	COPZ1	P61923	COPZ1_HUMAN
Cofilin-1	COF1	P23528	COF1_HUMAN
Cofilin-2	COF2	Q9Y281	COF2_HUMAN
Cohesin subunit SA-1	STAG1	Q8WVM7	STAG1_HUMAN
Coiled-coil and C2 domain-containing protein 1A	C2D1A	Q6P1N0	C2D1A_HUMAN
Coiled-coil domain-containing protein 124	CC124	Q96CT7	CC124_HUMAN
Coiled-coil domain-containing protein 22	CCD22	O60826	CCD22_HUMAN
Coiled-coil domain-containing protein 43	CCD43	Q96MW1	CCD43_HUMAN
Coiled-coil domain-containing protein 50	CCD50	Q8IVM0	CCD50_HUMAN
Coiled-coil domain-containing protein 6	CCDC6	Q16204	CCDC6_HUMAN
Cold shock domain-containing protein E1	CSDE1	O75534	CSDE1_HUMAN
Collagen alpha-1(I) chain	CO1A1	P02452	CO1A1_HUMAN
Collagen alpha-1(V) chain	CO5A1	P20908	CO5A1_HUMAN
Collagen alpha-1(XV) chain	COFA1	P39059	COFA1_HUMAN
Collagen alpha-1(XVIII) chain	COIA1	P39060	COIA1_HUMAN
Collagen alpha-1(XXII) chain	COMA1	Q8NFW1	COMA1_HUMAN
Collagen alpha-2(I) chain	CO1A2	P08123	CO1A2_HUMAN
COMM domain-containing protein 2	COMD2	Q86X83	COMD2_HUMAN
Complement decay-accelerating factor	DAF	P08174	DAF_HUMAN
Condensin complex subunit 1	CND1	Q15021	CND1_HUMAN
Condensin complex subunit 2	CND2	Q15003	CND2_HUMAN
Condensin complex subunit 3	CND3	Q9BPX3	CND3_HUMAN
Conserved oligomeric Golgi complex subunit 4	COG4	Q9H9E3	COG4_HUMAN
COP9 signalosome complex subunit 1	CSN1	Q13098	CSN1_HUMAN
COP9 signalosome complex subunit 2	CSN2	P61201	CSN2_HUMAN
COP9 signalosome complex subunit 4	CSN4	Q9BT78	CSN4_HUMAN
COP9 signalosome complex subunit 5	CSN5	Q92905	CSN5_HUMAN
COP9 signalosome complex subunit 6	CSN6	Q7L5N1	CSN6_HUMAN
COP9 signalosome complex subunit 8	CSN8	Q99627	CSN8_HUMAN
Copine-1	CPNE1	Q99829	CPNE1_HUMAN
Copine-3	CPNE3	O75131	CPNE3_HUMAN
Copine-8	CPNE8	Q86YQ8	CPNE8_HUMAN
Corneodesmosin	CDSN	Q15517	CDSN_HUMAN
Cornulin	CRNN	Q9UBG3	CRNN_HUMAN
Coronin-1B	COR1B	Q9BR76	COR1B_HUMAN
Coronin-1C	COR1C	Q9ULV4	COR1C_HUMAN
Coxsackievirus and adenovirus receptor	CXAR	P78310	CXAR_HUMAN
Creatine kinase B-type	KCRB	P12277	KCRB_HUMAN
Creatine kinase M-type	KCRM	P06732	KCRM_HUMAN
CREB-binding protein	CBP	Q92793	CBP_HUMAN
Crk-like protein	CRKL	P46109	CRKL_HUMAN
CTP synthase 1	PYRG1	P17812	PYRG1_HUMAN
Cullin-3	CUL3	Q13618	CUL3_HUMAN
Cullin-4A	CUL4A	Q13619	CUL4A_HUMAN
Cullin-4B	CUL4B	Q13620	CUL4B_HUMAN
Cullin-associated NEDD8-dissociated protein 1	CAND1	Q86VP6	CAND1_HUMAN
Cyclin-dependent kinase 1	CDK1	P06493	CDK1_HUMAN
Cyclin-dependent kinase 2	CDK2	P24941	CDK2_HUMAN
Cyclin-dependent kinase 4	CDK4	P11802	CDK4_HUMAN
Cyclin-dependent kinase inhibitor 2A	CDN2A	P42771	CDN2A_HUMAN
Cyclin-dependent-like kinase 5	CDK5	Q00535	CDK5_HUMAN
Cystathionine beta-synthase	CBS	P35520	CBS_HUMAN
Cystathionine gamma-lyase	CGL	P32929	CGL_HUMAN
Cystatin-A	CYTA	P01040	CYTA_HUMAN
Cystatin-B	CYTB	P04080	CYTB_HUMAN
Cystatin-S	CYTS	P01036	CYTS_HUMAN
Cysteine and glycine-rich protein 1	CSRP1	P21291	CSRP1_HUMAN
Cysteine and histidine-rich domain-containing protein 1	CHRD1	Q9UHD1	CHRD1_HUMAN
Cysteine--tRNA ligase, cytoplasmic	SYCC	P49589	SYCC_HUMAN
Cysteine-rich protein 1	CRIP1	P50238	CRIP1_HUMAN
Cysteine-rich protein 2	CRIP2	P52943	CRIP2_HUMAN
Cytochrome b-c1 complex subunit 1, mitochondrial	QCR1	P31930	QCR1_HUMAN
Cytochrome c	CYC	P99999	CYC_HUMAN
Cytochrome c oxidase subunit 2	COX2	P00403	COX2_HUMAN
Cytochrome c oxidase subunit 5A, mitochondrial	COX5A	P20674	COX5A_HUMAN
Cytoplasmic dynein 1 heavy chain 1	DYHC1	Q14204	DYHC1_HUMAN
Cytoplasmic dynein 1 intermediate chain 2	DC1I2	Q13409	DC1I2_HUMAN
Cytoplasmic dynein 1 light intermediate chain 1	DC1L1	Q9Y6G9	DC1L1_HUMAN
Cytoplasmic dynein 1 light intermediate chain 2	DC1L2	O43237	DC1L2_HUMAN
Cytoplasmic FMR1-interacting protein 1	CYFP1	Q7L576	CYFP1_HUMAN
Cytoskeleton-associated protein 4	CKAP4	Q07065	CKAP4_HUMAN
Cytoskeleton-associated protein 5	CKAP5	Q14008	CKAP5_HUMAN
Cytosol aminopeptidase	AMPL	P28838	AMPL_HUMAN
Cytosolic acyl coenzyme A thioester hydrolase	BACH	O00154	BACH_HUMAN
Cytosolic Fe-S cluster assembly factor NUBP2	NUBP2	Q9Y5Y2	NUBP2_HUMAN
Cytosolic non-specific dipeptidase	CNDP2	Q96KP4	CNDP2_HUMAN
Cytosolic phospholipase A2	PA24A	P47712	PA24A_HUMAN
D-3-phosphoglycerate dehydrogenase	SERA	O43175	SERA_HUMAN
D-dopachrome decarboxylase	DOPD	P30046	DOPD_HUMAN
D-tyrosyl-tRNA(Tyr) deacylase 1	DTD1	Q8TEA8	DTD1_HUMAN
dCTP pyrophosphatase 1	DCTP1	Q9H773	DCTP1_HUMAN
Dedicator of cytokinesis protein 5	DOCK5	Q9H7D0	DOCK5_HUMAN
Dedicator of cytokinesis protein 7	DOCK7	Q96N67	DOCK7_HUMAN
Delta(3,5)-Delta(2,4)-dienoyl-CoA isomerase, mitochondrial	ECH1	Q13011	ECH1_HUMAN
Deoxyuridine 5-triphosphate nucleotidohydrolase, mitochondrial	DUT	P33316	DUT_HUMAN
Dermcidin	DCD	P81605	DCD_HUMAN
Desmocollin-1	DSC1	Q08554	DSC1_HUMAN
Desmoglein-1	DSG1	Q02413	DSG1_HUMAN
Desmoglein-2	DSG2	Q14126	DSG2_HUMAN
Desmoplakin	DESP	P15924	DESP_HUMAN
Destrin	DEST	P60981	DEST_HUMAN
Developmentally-regulated GTP-binding protein 1	DRG1	Q9Y295	DRG1_HUMAN
Developmentally-regulated GTP-binding protein 2	DRG2	P55039	DRG2_HUMAN
Diablo homolog, mitochondrial	DBLOH	Q9NR28	DBLOH_HUMAN
Dihydrolipoyl dehydrogenase, mitochondrial	DLDH	P09622	DLDH_HUMAN
Dihydropteridine reductase	DHPR	P09417	DHPR_HUMAN
Dihydropyrimidinase-related protein 2	DPYL2	Q16555	DPYL2_HUMAN
Dipeptidyl peptidase 1	CATC	P53634	CATC_HUMAN
Dipeptidyl peptidase 3	DPP3	Q9NY33	DPP3_HUMAN
Dipeptidyl peptidase 9	DPP9	Q86TI2	DPP9_HUMAN
Diphosphomevalonate decarboxylase	MVD1	P53602	MVD1_HUMAN
Diphthine methyl ester synthase	DPH5	Q9H2P9	DPH5_HUMAN
Disabled homolog 2	DAB2	P98082	DAB2_HUMAN
Disco-interacting protein 2 homolog B	DIP2B	Q9P265	DIP2B_HUMAN
Discoidin domain-containing receptor 2	DDR2	Q16832	DDR2_HUMAN
DNA damage-binding protein 1	DDB1	Q16531	DDB1_HUMAN
DNA fragmentation factor subunit alpha	DFFA	O00273	DFFA_HUMAN
DNA polymerase epsilon subunit 3	DPOE3	Q9NRF9	DPOE3_HUMAN
DNA replication licensing factor MCM2	MCM2	P49736	MCM2_HUMAN
DNA replication licensing factor MCM3	MCM3	P25205	MCM3_HUMAN
DNA replication licensing factor MCM4	MCM4	P33991	MCM4_HUMAN
DNA replication licensing factor MCM5	MCM5	P33992	MCM5_HUMAN
DNA replication licensing factor MCM6	MCM6	Q14566	MCM6_HUMAN
DNA replication licensing factor MCM7	MCM7	P33993	MCM7_HUMAN
DNA topoisomerase 2-beta	TOP2B	Q02880	TOP2B_HUMAN
DNA-(apurinic or apyrimidinic site) lyase	APEX1	P27695	APEX1_HUMAN
DNA-dependent protein kinase catalytic subunit	PRKDC	P78527	PRKDC_HUMAN
DNA-directed RNA polymerase II subunit RPB2	RPB2	P30876	RPB2_HUMAN
DNA-directed RNA polymerases I and III subunit RPAC1	RPAC1	O15160	RPAC1_HUMAN
DNA-directed RNA polymerases I, II, and III subunit RPABC3	RPAB3	P52434	RPAB3_HUMAN
DnaJ homolog subfamily A member 1	DNJA1	P31689	DNJA1_HUMAN
DnaJ homolog subfamily A member 2	DNJA2	O60884	DNJA2_HUMAN
DnaJ homolog subfamily B member 1	DNJB1	P25685	DNJB1_HUMAN
DnaJ homolog subfamily B member 11	DJB11	Q9UBS4	DJB11_HUMAN
DnaJ homolog subfamily B member 4	DNJB4	Q9UDY4	DNJB4_HUMAN
DnaJ homolog subfamily C member 16	DJC16	Q9Y2G8	DJC16_HUMAN
DnaJ homolog subfamily C member 3	DNJC3	Q13217	DNJC3_HUMAN
DnaJ homolog subfamily C member 7	DNJC7	Q99615	DNJC7_HUMAN
DnaJ homolog subfamily C member 9	DNJC9	Q8WXX5	DNJC9_HUMAN
Dolichyl-diphosphooligosaccharide--protein glycosyltransferase 48 kDa subunit	OST48	P39656	OST48_HUMAN
Dolichyl-diphosphooligosaccharide--protein glycosyltransferase subunit 1	RPN1	P04843	RPN1_HUMAN
Dolichyl-diphosphooligosaccharide--protein glycosyltransferase subunit DAD1	DAD1	P61803	DAD1_HUMAN
Dolichyl-diphosphooligosaccharide--protein glycosyltransferase subunit STT3A	STT3A	P46977	STT3A_HUMAN
Drebrin	DREB	Q16643	DREB_HUMAN
Drebrin-like protein	DBNL	Q9UJU6	DBNL_HUMAN
Dual specificity mitogen-activated protein kinase kinase 1	MP2K1	Q02750	MP2K1_HUMAN
Dual specificity mitogen-activated protein kinase kinase 2	MP2K2	P36507	MP2K2_HUMAN
Dual specificity mitogen-activated protein kinase kinase 3	MP2K3	P46734	MP2K3_HUMAN
Dual specificity mitogen-activated protein kinase kinase 6	MP2K6	P52564	MP2K6_HUMAN
Dual specificity protein phosphatase 23	DUS23	Q9BVJ7	DUS23_HUMAN
Dual specificity protein phosphatase 3	DUS3	P51452	DUS3_HUMAN
Dynactin subunit 1	DCTN1	Q14203	DCTN1_HUMAN
Dynactin subunit 2	DCTN2	Q13561	DCTN2_HUMAN
Dynamin-1-like protein	DNM1L	O00429	DNM1L_HUMAN
Dynamin-2	DYN2	P50570	DYN2_HUMAN
Dynein heavy chain 2, axonemal	DYH2	Q9P225	DYH2_HUMAN
Dynein heavy chain 8, axonemal	DYH8	Q96JB1	DYH8_HUMAN
Dynein light chain 1, cytoplasmic	DYL1	P63167	DYL1_HUMAN
Dynein light chain roadblock-type 1	DLRB1	Q9NP97	DLRB1_HUMAN
Dystroglycan	DAG1	Q14118	DAG1_HUMAN
E2/E3 hybrid ubiquitin-protein ligase UBE2O	UBE2O	Q9C0C9	UBE2O_HUMAN
E3 ubiquitin-protein ligase CHIP	CHIP	Q9UNE7	CHIP_HUMAN
E3 ubiquitin-protein ligase HUWE1	HUWE1	Q7Z6Z7	HUWE1_HUMAN
E3 ubiquitin-protein ligase RBX1	RBX1	P62877	RBX1_HUMAN
E3 ubiquitin-protein ligase RNF114	RN114	Q9Y508	RN114_HUMAN
E3 ubiquitin-protein ligase TRIM22	TRI22	Q8IYM9	TRI22_HUMAN
E3 ubiquitin-protein ligase TRIM32	TRI32	Q13049	TRI32_HUMAN
E3 ubiquitin-protein ligase UBR4	UBR4	Q5T4S7	UBR4_HUMAN
E3 ubiquitin/ISG15 ligase TRIM25	TRI25	Q14258	TRI25_HUMAN
Echinoderm microtubule-associated protein-like 2	EMAL2	O95834	EMAL2_HUMAN
Echinoderm microtubule-associated protein-like 4	EMAL4	Q9HC35	EMAL4_HUMAN
EF-hand domain-containing protein D2	EFHD2	Q96C19	EFHD2_HUMAN
EGF-like repeat and discoidin I-like domain-containing protein 3	EDIL3	O43854	EDIL3_HUMAN
EH domain-containing protein 1	EHD1	Q9H4M9	EHD1_HUMAN
EH domain-containing protein 2	EHD2	Q9NZN4	EHD2_HUMAN
EH domain-containing protein 4	EHD4	Q9H223	EHD4_HUMAN
ELAV-like protein 1	ELAV1	Q15717	ELAV1_HUMAN
Electron transfer flavoprotein subunit alpha, mitochondrial	ETFA	P13804	ETFA_HUMAN
ELKS/Rab6-interacting/CAST family member 1	RB6I2	Q8IUD2	RB6I2_HUMAN
Elongation factor 1-alpha 1	EF1A1	P68104	EF1A1_HUMAN
Elongation factor 1-beta	EF1B	P24534	EF1B_HUMAN
Elongation factor 1-delta	EF1D	P29692	EF1D_HUMAN
Elongation factor 1-gamma	EF1G	P26641	EF1G_HUMAN
Elongation factor 2	EF2	P13639	EF2_HUMAN
Elongation factor Tu, mitochondrial	EFTU	P49411	EFTU_HUMAN
Elongator complex protein 1	ELP1	O95163	ELP1_HUMAN
Elongator complex protein 3	ELP3	Q9H9T3	ELP3_HUMAN
Emerin	EMD	P50402	EMD_HUMAN
Endophilin-A1	SH3G2	Q99962	SH3G2_HUMAN
Endophilin-A2	SH3G1	Q99961	SH3G1_HUMAN
Endophilin-B1	SHLB1	Q9Y371	SHLB1_HUMAN
Endophilin-B2	SHLB2	Q9NR46	SHLB2_HUMAN
Endoplasmic reticulum metallopeptidase 1	ERMP1	Q7Z2K6	ERMP1_HUMAN
Endoplasmic reticulum resident protein 29	ERP29	P30040	ERP29_HUMAN
Endoplasmin	ENPL	P14625	ENPL_HUMAN
Endothelial differentiation-related factor 1	EDF1	O60869	EDF1_HUMAN
Enhancer of rudimentary homolog	ERH	P84090	ERH_HUMAN
Enoyl-CoA hydratase, mitochondrial	ECHM	P30084	ECHM_HUMAN
Envoplakin	EVPL	Q92817	EVPL_HUMAN
Epidermal growth factor receptor	EGFR	P00533	EGFR_HUMAN
Epidermal growth factor receptor kinase substrate 8-like protein 2	ES8L2	Q9H6S3	ES8L2_HUMAN
Epiplakin	EPIPL	P58107	EPIPL_HUMAN
Equilibrative nucleoside transporter 1	S29A1	Q99808	S29A1_HUMAN
ERO1-like protein alpha	ERO1A	Q96HE7	ERO1A_HUMAN
Erythrocyte band 7 integral membrane protein	STOM	P27105	STOM_HUMAN
Eukaryotic initiation factor 4A-I	IF4A1	P60842	IF4A1_HUMAN
Eukaryotic initiation factor 4A-II	IF4A2	Q14240	IF4A2_HUMAN
Eukaryotic initiation factor 4A-III	IF4A3	P38919	IF4A3_HUMAN
Eukaryotic peptide chain release factor GTP-binding subunit ERF3A	ERF3A	P15170	ERF3A_HUMAN
Eukaryotic peptide chain release factor subunit 1	ERF1	P62495	ERF1_HUMAN
Eukaryotic translation elongation factor 1 epsilon-1	MCA3	O43324	MCA3_HUMAN
Eukaryotic translation initiation factor 1A, X-chromosomal	IF1AX	P47813	IF1AX_HUMAN
Eukaryotic translation initiation factor 2 subunit 1	IF2A	P05198	IF2A_HUMAN
Eukaryotic translation initiation factor 2 subunit 2	IF2B	P20042	IF2B_HUMAN
Eukaryotic translation initiation factor 2 subunit 3	IF2G	P41091	IF2G_HUMAN
Eukaryotic translation initiation factor 2A	EIF2A	Q9BY44	EIF2A_HUMAN
Eukaryotic translation initiation factor 3 subunit A	EIF3A	Q14152	EIF3A_HUMAN
Eukaryotic translation initiation factor 3 subunit B	EIF3B	P55884	EIF3B_HUMAN
Eukaryotic translation initiation factor 3 subunit C	EIF3C	Q99613	EIF3C_HUMAN
Eukaryotic translation initiation factor 3 subunit D	EIF3D	O15371	EIF3D_HUMAN
Eukaryotic translation initiation factor 3 subunit E	EIF3E	P60228	EIF3E_HUMAN
Eukaryotic translation initiation factor 3 subunit F	EIF3F	O00303	EIF3F_HUMAN
Eukaryotic translation initiation factor 3 subunit G	EIF3G	O75821	EIF3G_HUMAN
Eukaryotic translation initiation factor 3 subunit H	EIF3H	O15372	EIF3H_HUMAN
Eukaryotic translation initiation factor 3 subunit I	EIF3I	Q13347	EIF3I_HUMAN
Eukaryotic translation initiation factor 3 subunit J	EIF3J	O75822	EIF3J_HUMAN
Eukaryotic translation initiation factor 3 subunit K	EIF3K	Q9UBQ5	EIF3K_HUMAN
Eukaryotic translation initiation factor 3 subunit L	EIF3L	Q9Y262	EIF3L_HUMAN
Eukaryotic translation initiation factor 3 subunit M	EIF3M	Q7L2H7	EIF3M_HUMAN
Eukaryotic translation initiation factor 4 gamma 1	IF4G1	Q04637	IF4G1_HUMAN
Eukaryotic translation initiation factor 4 gamma 2	IF4G2	P78344	IF4G2_HUMAN
Eukaryotic translation initiation factor 4B	IF4B	P23588	IF4B_HUMAN
Eukaryotic translation initiation factor 4E	IF4E	P06730	IF4E_HUMAN
Eukaryotic translation initiation factor 4H	IF4H	Q15056	IF4H_HUMAN
Eukaryotic translation initiation factor 5	IF5	P55010	IF5_HUMAN
Eukaryotic translation initiation factor 5A-1	IF5A1	P63241	IF5A1_HUMAN
Eukaryotic translation initiation factor 5B	IF2P	O60841	IF2P_HUMAN
Eukaryotic translation initiation factor 6	IF6	P56537	IF6_HUMAN
Exportin-1	XPO1	O14980	XPO1_HUMAN
Exportin-2	XPO2	P55060	XPO2_HUMAN
Exportin-T	XPOT	O43592	XPOT_HUMAN
Extended synaptotagmin-1	ESYT1	Q9BSJ8	ESYT1_HUMAN
Extracellular matrix protein 1	ECM1	Q16610	ECM1_HUMAN
Ezrin	EZRI	P15311	EZRI_HUMAN
F-actin-capping protein subunit alpha-1	CAZA1	P52907	CAZA1_HUMAN
F-actin-capping protein subunit alpha-2	CAZA2	P47755	CAZA2_HUMAN
F-actin-capping protein subunit beta	CAPZB	P47756	CAPZB_HUMAN
F-box only protein 50	FBX50	Q6ZVX7	FBX50_HUMAN
FACT complex subunit SPT16	SP16H	Q9Y5B9	SP16H_HUMAN
FACT complex subunit SSRP1	SSRP1	Q08945	SSRP1_HUMAN
Factor VIII intron 22 protein	F8I2	P23610	F8I2_HUMAN
Far upstream element-binding protein 1	FUBP1	Q96AE4	FUBP1_HUMAN
Far upstream element-binding protein 2	FUBP2	Q92945	FUBP2_HUMAN
Far upstream element-binding protein 3	FUBP3	Q96I24	FUBP3_HUMAN
Farnesyl pyrophosphate synthase	FPPS	P14324	FPPS_HUMAN
FAS-associated factor 1	FAF1	Q9UNN5	FAF1_HUMAN
Fascin	FSCN1	Q16658	FSCN1_HUMAN
Fatty acid synthase	FAS	P49327	FAS_HUMAN
Fatty acid-binding protein, epidermal	FABP5	Q01469	FABP5_HUMAN
Fermitin family homolog 2	FERM2	Q96AC1	FERM2_HUMAN
Ferritin heavy chain	FRIH	P02794	FRIH_HUMAN
Fibronectin	FINC	P02751	FINC_HUMAN
Filamin-A	FLNA	P21333	FLNA_HUMAN
Filamin-B	FLNB	O75369	FLNB_HUMAN
Flap endonuclease 1	FEN1	P39748	FEN1_HUMAN
Flavin reductase (NADPH)	BLVRB	P30043	BLVRB_HUMAN
Flotillin-1	FLOT1	O75955	FLOT1_HUMAN
Flotillin-2	FLOT2	Q14254	FLOT2_HUMAN
FLYWCH family member 2	FWCH2	Q96CP2	FWCH2_HUMAN
Four and a half LIM domains protein 2	FHL2	Q14192	FHL2_HUMAN
Fragile X mental retardation protein 1	FMR1	Q06787	FMR1_HUMAN
Fructose-2,6-bisphosphatase TIGAR	TIGAR	Q9NQ88	TIGAR_HUMAN
Fructose-bisphosphate aldolase A	ALDOA	P04075	ALDOA_HUMAN
Fructose-bisphosphate aldolase C	ALDOC	P09972	ALDOC_HUMAN
Fumarate hydratase, mitochondrial	FUMH	P07954	FUMH_HUMAN
G-rich sequence factor 1	GRSF1	Q12849	GRSF1_HUMAN
Galactokinase	GALK1	P51570	GALK1_HUMAN
Galectin-1	LEG1	P09382	LEG1_HUMAN
Galectin-3	LEG3	P17931	LEG3_HUMAN
Galectin-3-binding protein	LG3BP	Q08380	LG3BP_HUMAN
Galectin-7	LEG7	P47929	LEG7_HUMAN
Gamma-glutamyl hydrolase	GGH	Q92820	GGH_HUMAN
Gamma-glutamylcyclotransferase	GGCT	O75223	GGCT_HUMAN
Gamma-synuclein	SYUG	O76070	SYUG_HUMAN
Gamma-taxilin	TXLNG	Q9NUQ3	TXLNG_HUMAN
Ganglioside GM2 activator	SAP3	P17900	SAP3_HUMAN
Gasdermin-A	GSDMA	Q96QA5	GSDMA_HUMAN
Gelsolin	GELS	P06396	GELS_HUMAN
Gem-associated protein 5	GEMI5	Q8TEQ6	GEMI5_HUMAN
Gem-associated protein 7	GEMI7	Q9H840	GEMI7_HUMAN
General transcription factor 3C polypeptide 1	TF3C1	Q12789	TF3C1_HUMAN
General transcription factor IIF subunit 1	T2FA	P35269	T2FA_HUMAN
General transcription factor IIF subunit 2	T2FB	P13984	T2FB_HUMAN
General vesicular transport factor p115	USO1	O60763	USO1_HUMAN
Gephyrin	GEPH	Q9NQX3	GEPH_HUMAN
Geranylgeranyl transferase type-2 subunit beta	PGTB2	P53611	PGTB2_HUMAN
Glia maturation factor beta	GMFB	P60983	GMFB_HUMAN
Glomulin	GLMN	Q92990	GLMN_HUMAN
Glucocorticoid receptor	GCR	P04150	GCR_HUMAN
Glucosamine-6-phosphate isomerase 1	GNPI1	P46926	GNPI1_HUMAN
Glucose-6-phosphate 1-dehydrogenase	G6PD	P11413	G6PD_HUMAN
Glucose-6-phosphate isomerase	G6PI	P06744	G6PI_HUMAN
Glucosidase 2 subunit beta	GLU2B	P14314	GLU2B_HUMAN
Glutamate dehydrogenase 1, mitochondrial	DHE3	P00367	DHE3_HUMAN
Glutamate--cysteine ligase regulatory subunit	GSH0	P48507	GSH0_HUMAN
Glutamine synthetase	GLNA	P15104	GLNA_HUMAN
Glutamine--fructose-6-phosphate aminotransferase [isomerizing] 1	GFPT1	Q06210	GFPT1_HUMAN
Glutamine--tRNA ligase	SYQ	P47897	SYQ_HUMAN
Glutaredoxin-1	GLRX1	P35754	GLRX1_HUMAN
Glutaredoxin-3	GLRX3	O76003	GLRX3_HUMAN
Glutathione S-transferase kappa 1	GSTK1	Q9Y2Q3	GSTK1_HUMAN
Glutathione S-transferase omega-1	GSTO1	P78417	GSTO1_HUMAN
Glutathione synthetase	GSHB	P48637	GSHB_HUMAN
Glyceraldehyde-3-phosphate dehydrogenase	G3P	P04406	G3P_HUMAN
Glycine N-acyltransferase-like protein 3	GLYL3	Q5SZD4	GLYL3_HUMAN
Glycine--tRNA ligase	SYG	P41250	SYG_HUMAN
Glycogen debranching enzyme	GDE	P35573	GDE_HUMAN
Glycogen synthase kinase-3 alpha	GSK3A	P49840	GSK3A_HUMAN
Glycogen synthase kinase-3 beta	GSK3B	P49841	GSK3B_HUMAN
Glycylpeptide N-tetradecanoyltransferase 1	NMT1	P30419	NMT1_HUMAN
Glyoxalase domain-containing protein 4	GLOD4	Q9HC38	GLOD4_HUMAN
Glyoxylate reductase/hydroxypyruvate reductase	GRHPR	Q9UBQ7	GRHPR_HUMAN
Glypican-1	GPC1	P35052	GPC1_HUMAN
GMP synthase [glutamine-hydrolyzing]	GUAA	P49915	GUAA_HUMAN
Golgi reassembly-stacking protein 2	GORS2	Q9H8Y8	GORS2_HUMAN
Golgi resident protein GCP60	GCP60	Q9H3P7	GCP60_HUMAN
Golgi to ER traffic protein 4 homolog	GET4	Q7L5D6	GET4_HUMAN
Golgin-45	GO45	Q9H2G9	GO45_HUMAN
GPN-loop GTPase 1	GPN1	Q9HCN4	GPN1_HUMAN
Growth factor receptor-bound protein 2	GRB2	P62993	GRB2_HUMAN
GTP-binding nuclear protein Ran	RAN	P62826	RAN_HUMAN
GTP-binding protein SAR1a	SAR1A	Q9NR31	SAR1A_HUMAN
GTPase-activating protein and VPS9 domain-containing protein 1	GAPD1	Q14C86	GAPD1_HUMAN
Guanine deaminase	GUAD	Q9Y2T3	GUAD_HUMAN
Guanine nucleotide-binding protein G(I)/G(S)/G(O) subunit gamma-12	GBG12	Q9UBI6	GBG12_HUMAN
Guanine nucleotide-binding protein G(I)/G(S)/G(O) subunit gamma-5	GBG5	P63218	GBG5_HUMAN
Guanine nucleotide-binding protein G(I)/G(S)/G(T) subunit beta-1	GBB1	P62873	GBB1_HUMAN
Guanine nucleotide-binding protein G(k) subunit alpha	GNAI3	P08754	GNAI3_HUMAN
Guanine nucleotide-binding protein subunit beta-2-like 1	GBLP	P63244	GBLP_HUMAN
Guanine nucleotide-binding protein subunit beta-4	GBB4	Q9HAV0	GBB4_HUMAN
Guanine nucleotide-binding protein-like 1	GNL1	P36915	GNL1_HUMAN
H/ACA ribonucleoprotein complex subunit 2	NHP2	Q9NX24	NHP2_HUMAN
HBS1-like protein	HBS1L	Q9Y450	HBS1L_HUMAN
Heat shock 70 kDa protein 14	HSP7E	Q0VDF9	HSP7E_HUMAN
Heat shock 70 kDa protein 1B	HS71B	P0DMV9	HS71B_HUMAN
Heat shock 70 kDa protein 4	HSP74	P34932	HSP74_HUMAN
Heat shock 70 kDa protein 4L	HS74L	O95757	HS74L_HUMAN
Heat shock 70 kDa protein 6	HSP76	P17066	HSP76_HUMAN
Heat shock cognate 71 kDa protein	HSP7C	P11142	HSP7C_HUMAN
Heat shock protein 105 kDa	HS105	Q92598	HS105_HUMAN
Heat shock protein 75 kDa, mitochondrial	TRAP1	Q12931	TRAP1_HUMAN
Heat shock protein beta-1	HSPB1	P04792	HSPB1_HUMAN
Heat shock protein HSP 90-alpha	HS90A	P07900	HS90A_HUMAN
Heat shock protein HSP 90-beta	HS90B	P08238	HS90B_HUMAN
Heat shock-related 70 kDa protein 2	HSP72	P54652	HSP72_HUMAN
Hematological and neurological expressed 1 protein	HN1	Q9UK76	HN1_HUMAN
Hematological and neurological expressed 1-like protein	HN1L	Q9H910	HN1L_HUMAN
Heme-binding protein 1	HEBP1	Q9NRV9	HEBP1_HUMAN
Hemoglobin subunit beta	HBB	P68871	HBB_HUMAN
Hepatocyte growth factor receptor	MET	P08581	MET_HUMAN
Hepatocyte growth factor-regulated tyrosine kinase substrate	HGS	O14964	HGS_HUMAN
Hepatoma-derived growth factor	HDGF	P51858	HDGF_HUMAN
Heterogeneous nuclear ribonucleoprotein A/B	ROAA	Q99729	ROAA_HUMAN
Heterogeneous nuclear ribonucleoprotein A0	ROA0	Q13151	ROA0_HUMAN
Heterogeneous nuclear ribonucleoprotein A1	ROA1	P09651	ROA1_HUMAN
Heterogeneous nuclear ribonucleoprotein A3	ROA3	P51991	ROA3_HUMAN
Heterogeneous nuclear ribonucleoprotein D0	HNRPD	Q14103	HNRPD_HUMAN
Heterogeneous nuclear ribonucleoprotein F	HNRPF	P52597	HNRPF_HUMAN
Heterogeneous nuclear ribonucleoprotein H	HNRH1	P31943	HNRH1_HUMAN
Heterogeneous nuclear ribonucleoprotein H2	HNRH2	P55795	HNRH2_HUMAN
Heterogeneous nuclear ribonucleoprotein H3	HNRH3	P31942	HNRH3_HUMAN
Heterogeneous nuclear ribonucleoprotein K	HNRPK	P61978	HNRPK_HUMAN
Heterogeneous nuclear ribonucleoprotein L	HNRPL	P14866	HNRPL_HUMAN
Heterogeneous nuclear ribonucleoprotein M	HNRPM	P52272	HNRPM_HUMAN
Heterogeneous nuclear ribonucleoprotein Q	HNRPQ	O60506	HNRPQ_HUMAN
Heterogeneous nuclear ribonucleoprotein U	HNRPU	Q00839	HNRPU_HUMAN
Heterogeneous nuclear ribonucleoproteins A2/B1	ROA2	P22626	ROA2_HUMAN
Heterogeneous nuclear ribonucleoproteins C1/C2	HNRPC	P07910	HNRPC_HUMAN
Hexokinase-2	HXK2	P52789	HXK2_HUMAN
High affinity cationic amino acid transporter 1	CTR1	P30825	CTR1_HUMAN
High mobility group protein B1	HMGB1	P09429	HMGB1_HUMAN
High mobility group protein B2	HMGB2	P26583	HMGB2_HUMAN
Histidine ammonia-lyase	HUTH	P42357	HUTH_HUMAN
Histidine triad nucleotide-binding protein 1	HINT1	P49773	HINT1_HUMAN
Histidine--tRNA ligase, cytoplasmic	SYHC	P12081	SYHC_HUMAN
Histone H1.2	H12	P16403	H12_HUMAN
Histone H1.4	H14	P10412	H14_HUMAN
Histone H2A type 2-B	H2A2B	Q8IUE6	H2A2B_HUMAN
Histone H2AX	H2AX	P16104	H2AX_HUMAN
Histone H2B type 1-M	H2B1M	Q99879	H2B1M_HUMAN
Histone H3.2	H32	Q71DI3	H32_HUMAN
Histone H4	H4	P62805	H4_HUMAN
Histone-arginine methyltransferase CARM1	CARM1	Q86X55	CARM1_HUMAN
Histone-binding protein RBBP4	RBBP4	Q09028	RBBP4_HUMAN
Histone-binding protein RBBP7	RBBP7	Q16576	RBBP7_HUMAN
Histone-lysine N-methyltransferase SETDB1	SETB1	Q15047	SETB1_HUMAN
HLA class I histocompatibility antigen, A-66 alpha chain	1A66	P30457	1A66_HUMAN
Host cell factor 1	HCFC1	P51610	HCFC1_HUMAN
Hsc70-interacting protein	F10A1	P50502	F10A1_HUMAN
Hsp90 co-chaperone Cdc37	CDC37	Q16543	CDC37_HUMAN
Hydroperoxide isomerase ALOXE3	LOXE3	Q9BYJ1	LOXE3_HUMAN
Hydroxymethylglutaryl-CoA synthase, cytoplasmic	HMCS1	Q01581	HMCS1_HUMAN
Hypoxanthine-guanine phosphoribosyltransferase	HPRT	P00492	HPRT_HUMAN
Hypoxia up-regulated protein 1	HYOU1	Q9Y4L1	HYOU1_HUMAN
Ig alpha-1 chain C region	IGHA1	P01876	IGHA1_HUMAN
Ig gamma-1 chain C region	IGHG1	P01857	IGHG1_HUMAN
Ig heavy chain V-III region TEI	HV316	P01777	HV316_HUMAN
Ig kappa chain C region	IGKC	P01834	IGKC_HUMAN
Ig kappa chain V-III region GOL	KV307	P04206	KV307_HUMAN
Ig lambda-3 chain C regions	LAC3	P0DOY3	LAC3_HUMAN
Immunoglobulin J chain	IGJ	P01591	IGJ_HUMAN
Immunoglobulin lambda-like polypeptide 5	IGLL5	B9A064	IGLL5_HUMAN
Immunoglobulin superfamily member 8	IGSF8	Q969P0	IGSF8_HUMAN
Immunoglobulin-binding protein 1	IGBP1	P78318	IGBP1_HUMAN
Importin subunit alpha-1	IMA1	P52292	IMA1_HUMAN
Importin subunit alpha-3	IMA3	O00629	IMA3_HUMAN
Importin subunit alpha-4	IMA4	O00505	IMA4_HUMAN
Importin subunit alpha-5	IMA5	P52294	IMA5_HUMAN
Importin subunit alpha-7	IMA7	O60684	IMA7_HUMAN
Importin subunit beta-1	IMB1	Q14974	IMB1_HUMAN
Importin-4	IPO4	Q8TEX9	IPO4_HUMAN
Importin-5	IPO5	O00410	IPO5_HUMAN
Importin-7	IPO7	O95373	IPO7_HUMAN
Importin-9	IPO9	Q96P70	IPO9_HUMAN
Inner centromere protein	INCE	Q9NQS7	INCE_HUMAN
Inorganic pyrophosphatase	IPYR	Q15181	IPYR_HUMAN
Inosine triphosphate pyrophosphatase	ITPA	Q9BY32	ITPA_HUMAN
Inosine-5-monophosphate dehydrogenase 1	IMDH1	P20839	IMDH1_HUMAN
Inosine-5-monophosphate dehydrogenase 2	IMDH2	P12268	IMDH2_HUMAN
Inositol monophosphatase 1	IMPA1	P29218	IMPA1_HUMAN
Inositol monophosphatase 2	IMPA2	O14732	IMPA2_HUMAN
Insulin-degrading enzyme	IDE	P14735	IDE_HUMAN
Insulin-like growth factor 2 mRNA-binding protein 1	IF2B1	Q9NZI8	IF2B1_HUMAN
Insulin-like growth factor 2 mRNA-binding protein 3	IF2B3	O00425	IF2B3_HUMAN
Integrin alpha-1	ITA1	P56199	ITA1_HUMAN
Integrin alpha-2	ITA2	P17301	ITA2_HUMAN
Integrin alpha-3	ITA3	P26006	ITA3_HUMAN
Integrin alpha-6	ITA6	P23229	ITA6_HUMAN
Integrin alpha-V	ITAV	P06756	ITAV_HUMAN
Integrin beta-1	ITB1	P05556	ITB1_HUMAN
Integrin-linked protein kinase	ILK	Q13418	ILK_HUMAN
Intercellular adhesion molecule 1	ICAM1	P05362	ICAM1_HUMAN
Interferon-induced 35 kDa protein	IN35	P80217	IN35_HUMAN
Interferon-induced, double-stranded RNA-activated protein kinase	E2AK2	P19525	E2AK2_HUMAN
Interleukin enhancer-binding factor 2	ILF2	Q12905	ILF2_HUMAN
Interleukin enhancer-binding factor 3	ILF3	Q12906	ILF3_HUMAN
Interleukin-1 receptor accessory protein	IL1AP	Q9NPH3	IL1AP_HUMAN
Interleukin-18	IL18	Q14116	IL18_HUMAN
Intersectin-1	ITSN1	Q15811	ITSN1_HUMAN
Isochorismatase domain-containing protein 1	ISOC1	Q96CN7	ISOC1_HUMAN
Isocitrate dehydrogenase [NADP] cytoplasmic	IDHC	O75874	IDHC_HUMAN
Isocitrate dehydrogenase [NADP], mitochondrial	IDHP	P48735	IDHP_HUMAN
Isoleucine--tRNA ligase, cytoplasmic	SYIC	P41252	SYIC_HUMAN
IST1 homolog	IST1	P53990	IST1_HUMAN
Junction plakoglobin	PLAK	P14923	PLAK_HUMAN
Katanin p60 ATPase-containing subunit A-like 2	KATL2	Q8IYT4	KATL2_HUMAN
Keratin, type I cytoskeletal 18	K1C18	P05783	K1C18_HUMAN
Keratin, type II cytoskeletal 1	K2C1	P04264	K2C1_HUMAN
Keratin, type II cytoskeletal 2 epidermal	K22E	P35908	K22E_HUMAN
Keratin, type II cytoskeletal 6B	K2C6B	P04259	K2C6B_HUMAN
Keratinocyte proline-rich protein	KPRP	Q5T749	KPRP_HUMAN
Ketosamine-3-kinase	KT3K	Q9HA64	KT3K_HUMAN
KH domain-containing, RNA-binding, signal transduction-associated protein 1	KHDR1	Q07666	KHDR1_HUMAN
KIF1-binding protein	KBP	Q96EK5	KBP_HUMAN
Kinectin	KTN1	Q86UP2	KTN1_HUMAN
Kinesin light chain 2	KLC2	Q9H0B6	KLC2_HUMAN
Kinesin-1 heavy chain	KINH	P33176	KINH_HUMAN
Kinesin-like protein KIF11	KIF11	P52732	KIF11_HUMAN
Kinesin-like protein KIF14	KIF14	Q15058	KIF14_HUMAN
Kinesin-like protein KIF15	KIF15	Q9NS87	KIF15_HUMAN
Kinesin-like protein KIF20A	KI20A	O95235	KI20A_HUMAN
Kinesin-like protein KIF23	KIF23	Q02241	KIF23_HUMAN
Kinesin-like protein KIF2A	KIF2A	O00139	KIF2A_HUMAN
Kinesin-like protein KIF2C	KIF2C	Q99661	KIF2C_HUMAN
Kinesin-like protein KIF3B	KIF3B	O15066	KIF3B_HUMAN
KN motif and ankyrin repeat domain-containing protein 1	KANK1	Q14678	KANK1_HUMAN
Kynureninase	KYNU	Q16719	KYNU_HUMAN
Kynurenine--oxoglutarate transaminase 3	KAT3	Q6YP21	KAT3_HUMAN
L-aminoadipate-semialdehyde dehydrogenase-phosphopantetheinyl transferase	ADPPT	Q9NRN7	ADPPT_HUMAN
L-lactate dehydrogenase A chain	LDHA	P00338	LDHA_HUMAN
L-lactate dehydrogenase B chain	LDHB	P07195	LDHB_HUMAN
L-xylulose reductase	DCXR	Q7Z4W1	DCXR_HUMAN
La-related protein 1	LARP1	Q6PKG0	LARP1_HUMAN
La-related protein 4	LARP4	Q71RC2	LARP4_HUMAN
La-related protein 4B	LAR4B	Q92615	LAR4B_HUMAN
Lactotransferrin	TRFL	P02788	TRFL_HUMAN
Lactoylglutathione lyase	LGUL	Q04760	LGUL_HUMAN
Lamin-B1	LMNB1	P20700	LMNB1_HUMAN
Lamin-B2	LMNB2	Q03252	LMNB2_HUMAN
Laminin subunit alpha-5	LAMA5	O15230	LAMA5_HUMAN
Laminin subunit beta-1	LAMB1	P07942	LAMB1_HUMAN
Laminin subunit gamma-1	LAMC1	P11047	LAMC1_HUMAN
LanC-like protein 1	LANC1	O43813	LANC1_HUMAN
Large neutral amino acids transporter small subunit 1	LAT1	Q01650	LAT1_HUMAN
Large proline-rich protein BAG6	BAG6	P46379	BAG6_HUMAN
Latexin	LXN	Q9BS40	LXN_HUMAN
Leucine zipper protein 1	LUZP1	Q86V48	LUZP1_HUMAN
Leucine--tRNA ligase, cytoplasmic	SYLC	Q9P2J5	SYLC_HUMAN
Leucine-rich PPR motif-containing protein, mitochondrial	LPPRC	P42704	LPPRC_HUMAN
Leucine-rich repeat flightless-interacting protein 2	LRRF2	Q9Y608	LRRF2_HUMAN
Leucine-rich repeat protein SHOC-2	SHOC2	Q9UQ13	SHOC2_HUMAN
Leucine-rich repeat-containing protein 40	LRC40	Q9H9A6	LRC40_HUMAN
Leucine-rich repeat-containing protein 47	LRC47	Q8N1G4	LRC47_HUMAN
Leucine-rich repeat-containing protein 59	LRC59	Q96AG4	LRC59_HUMAN
Leukocyte elastase inhibitor	ILEU	P30740	ILEU_HUMAN
Leukotriene A-4 hydrolase	LKHA4	P09960	LKHA4_HUMAN
LIM and calponin homology domains-containing protein 1	LIMC1	Q9UPQ0	LIMC1_HUMAN
LIM and senescent cell antigen-like-containing domain protein 1	LIMS1	P48059	LIMS1_HUMAN
LIM and SH3 domain protein 1	LASP1	Q14847	LASP1_HUMAN
LIM domain and actin-binding protein 1	LIMA1	Q9UHB6	LIMA1_HUMAN
LIM domain only protein 7	LMO7	Q8WWI1	LMO7_HUMAN
Lipoma-preferred partner	LPP	Q93052	LPP_HUMAN
Lipopolysaccharide-responsive and beige-like anchor protein	LRBA	P50851	LRBA_HUMAN
Low molecular weight phosphotyrosine protein phosphatase	PPAC	P24666	PPAC_HUMAN
Ly6/PLAUR domain-containing protein 3	LYPD3	O95274	LYPD3_HUMAN
Lymphocyte function-associated antigen 3	LFA3	P19256	LFA3_HUMAN
Lymphokine-activated killer T-cell-originated protein kinase	TOPK	Q96KB5	TOPK_HUMAN
Lysine--tRNA ligase	SYK	Q15046	SYK_HUMAN
LysM and putative peptidoglycan-binding domain-containing protein 2	LYSM2	Q8IV50	LYSM2_HUMAN
Lysophosphatidylcholine acyltransferase 1	PCAT1	Q8NF37	PCAT1_HUMAN
Lysosome-associated membrane glycoprotein 1	LAMP1	P11279	LAMP1_HUMAN
Lysosome-associated membrane glycoprotein 2	LAMP2	P13473	LAMP2_HUMAN
Lysozyme C	LYSC	P61626	LYSC_HUMAN
Macrophage migration inhibitory factor	MIF	P14174	MIF_HUMAN
Macrophage-capping protein	CAPG	P40121	CAPG_HUMAN
Major vault protein	MVP	Q14764	MVP_HUMAN
Malate dehydrogenase, cytoplasmic	MDHC	P40925	MDHC_HUMAN
Malate dehydrogenase, mitochondrial	MDHM	P40926	MDHM_HUMAN
Mannose-1-phosphate guanyltransferase alpha	GMPPA	Q96IJ6	GMPPA_HUMAN
Mannosyl-oligosaccharide 1,2-alpha-mannosidase IB	MA1A2	O60476	MA1A2_HUMAN
MAPK-interacting and spindle-stabilizing protein-like	MISSL	Q8NDC0	MISSL_HUMAN
MARCKS-related protein	MRP	P49006	MRP_HUMAN
Matrin-3	MATR3	P43243	MATR3_HUMAN
Medium-chain specific acyl-CoA dehydrogenase, mitochondrial	ACADM	P11310	ACADM_HUMAN
Melanoma antigen preferentially expressed in tumors	PRAME	P78395	PRAME_HUMAN
Melanoma inhibitory activity protein 3	MIA3	Q5JRA6	MIA3_HUMAN
Melanoma-associated antigen D2	MAGD2	Q9UNF1	MAGD2_HUMAN
Membrane-associated progesterone receptor component 2	PGRC2	O15173	PGRC2_HUMAN
Methionine adenosyltransferase 2 subunit beta	MAT2B	Q9NZL9	MAT2B_HUMAN
Methionine aminopeptidase 1	MAP11	P53582	MAP11_HUMAN
Methionine aminopeptidase 2	MAP2	P50579	MAP2_HUMAN
Methionine synthase reductase	MTRR	Q9UBK8	MTRR_HUMAN
Methionine--tRNA ligase, cytoplasmic	SYMC	P56192	SYMC_HUMAN
Methylosome protein 50	MEP50	Q9BQA1	MEP50_HUMAN
Methylosome subunit pICln	ICLN	P54105	ICLN_HUMAN
Methylthioribose-1-phosphate isomerase	MTNA	Q9BV20	MTNA_HUMAN
Methyltransferase-like protein 5	METL5	Q9NRN9	METL5_HUMAN
MHC class I polypeptide-related sequence A	MICA	Q29983	MICA_HUMAN
MICOS complex subunit MIC60	MIC60	Q16891	MIC60_HUMAN
Microsomal glutathione S-transferase 1	MGST1	P10620	MGST1_HUMAN
Microsomal glutathione S-transferase 2	MGST2	Q99735	MGST2_HUMAN
Microtubule-associated protein 4	MAP4	P27816	MAP4_HUMAN
Microtubule-associated protein RP/EB family member 1	MARE1	Q15691	MARE1_HUMAN
Mini-chromosome maintenance complex-binding protein	MCMBP	Q9BTE3	MCMBP_HUMAN
Mitochondrial 2-oxoglutarate/malate carrier protein	M2OM	Q02978	M2OM_HUMAN
Mitochondrial glutamate carrier 1	GHC1	Q9H936	GHC1_HUMAN
Mitochondrial import inner membrane translocase subunit Tim13	TIM13	Q9Y5L4	TIM13_HUMAN
Mitochondrial import inner membrane translocase subunit TIM44	TIM44	O43615	TIM44_HUMAN
Mitochondrial import receptor subunit TOM34	TOM34	Q15785	TOM34_HUMAN
Mitochondrial import receptor subunit TOM40 homolog	TOM40	O96008	TOM40_HUMAN
Mitogen-activated protein kinase 1	MK01	P28482	MK01_HUMAN
Mitogen-activated protein kinase 14	MK14	Q16539	MK14_HUMAN
Mitogen-activated protein kinase kinase kinase kinase 4	M4K4	O95819	M4K4_HUMAN
Mitotic checkpoint protein BUB3	BUB3	O43684	BUB3_HUMAN
Mitotic interactor and substrate of PLK1	MISP	Q8IVT2	MISP_HUMAN
Mitotic spindle assembly checkpoint protein MAD2A	MD2L1	Q13257	MD2L1_HUMAN
Mitotic-spindle organizing protein 1	MZT1	Q08AG7	MZT1_HUMAN
Mixed lineage kinase domain-like protein	MLKL	Q8NB16	MLKL_HUMAN
MOB kinase activator 1A	MOB1A	Q9H8S9	MOB1A_HUMAN
Moesin	MOES	P26038	MOES_HUMAN
Molybdopterin synthase sulfur carrier subunit	MOC2A	O96033	MOC2A_HUMAN
Monocarboxylate transporter 1	MOT1	P53985	MOT1_HUMAN
Monocarboxylate transporter 4	MOT4	O15427	MOT4_HUMAN
Mothers against decapentaplegic homolog 2	SMAD2	Q15796	SMAD2_HUMAN
Multifunctional methyltransferase subunit TRM112-like protein	TR112	Q9UI30	TR112_HUMAN
Multifunctional protein ADE2	PUR6	P22234	PUR6_HUMAN
Multiple C2 and transmembrane domain-containing protein 2	MCTP2	Q6DN12	MCTP2_HUMAN
Multiple PDZ domain protein	MPDZ	O75970	MPDZ_HUMAN
Muscleblind-like protein 1	MBNL1	Q9NR56	MBNL1_HUMAN
Myc box-dependent-interacting protein 1	BIN1	O00499	BIN1_HUMAN
Myelin protein zero-like protein 1	MPZL1	O95297	MPZL1_HUMAN
Myeloid-derived growth factor	MYDGF	Q969H8	MYDGF_HUMAN
Myoferlin	MYOF	Q9NZM1	MYOF_HUMAN
Myoglobin	MYG	P02144	MYG_HUMAN
Myomegalin	MYOME	Q5VU43	MYOME_HUMAN
Myopalladin	MYPN	Q86TC9	MYPN_HUMAN
Myosin light chain 1/3, skeletal muscle isoform	MYL1	P05976	MYL1_HUMAN
Myosin light chain 6B	MYL6B	P14649	MYL6B_HUMAN
Myosin light polypeptide 6	MYL6	P60660	MYL6_HUMAN
Myosin regulatory light chain 12A	ML12A	P19105	ML12A_HUMAN
Myosin regulatory light chain 2, skeletal muscle isoform	MLRS	Q96A32	MLRS_HUMAN
Myosin-1	MYH1	P12882	MYH1_HUMAN
Myosin-14	MYH14	Q7Z406	MYH14_HUMAN
Myosin-7	MYH7	P12883	MYH7_HUMAN
Myosin-9	MYH9	P35579	MYH9_HUMAN
Myosin-binding protein C, slow-type	MYPC1	Q00872	MYPC1_HUMAN
Myotrophin	MTPN	P58546	MTPN_HUMAN
Myristoylated alanine-rich C-kinase substrate	MARCS	P29966	MARCS_HUMAN
N-alpha-acetyltransferase 15, NatA auxiliary subunit	NAA15	Q9BXJ9	NAA15_HUMAN
N-alpha-acetyltransferase 50	NAA50	Q9GZZ1	NAA50_HUMAN
N-terminal Xaa-Pro-Lys N-methyltransferase 1	NTM1A	Q9BV86	NTM1A_HUMAN
N(G),N(G)-dimethylarginine dimethylaminohydrolase 1	DDAH1	O94760	DDAH1_HUMAN
Na(+)/H(+) exchange regulatory cofactor NHE-RF1	NHRF1	O14745	NHRF1_HUMAN
NAD(P)H dehydrogenase [quinone] 1	NQO1	P15559	NQO1_HUMAN
NADH dehydrogenase [ubiquinone] 1 beta subcomplex subunit 11, mitochondrial	NDUBB	Q9NX14	NDUBB_HUMAN
NADH dehydrogenase [ubiquinone] complex I, assembly factor 7	NDUF7	Q7L592	NDUF7_HUMAN
NADH-cytochrome b5 reductase 3	NB5R3	P00387	NB5R3_HUMAN
NADP-dependent malic enzyme	MAOX	P48163	MAOX_HUMAN
NADPH--cytochrome P450 reductase	NCPR	P16435	NCPR_HUMAN
Nardilysin	NRDC	O43847	NRDC_HUMAN
Nascent polypeptide-associated complex subunit alpha	NACA	Q13765	NACA_HUMAN
Nck-associated protein 1	NCKP1	Q9Y2A7	NCKP1_HUMAN
Nectin-2	PVRL2	Q92692	PVRL2_HUMAN
NEDD8	NEDD8	Q15843	NEDD8_HUMAN
NEDD8-activating enzyme E1 regulatory subunit	ULA1	Q13564	ULA1_HUMAN
NEDD8-conjugating enzyme Ubc12	UBC12	P61081	UBC12_HUMAN
Negative elongation factor B	NELFB	Q8WX92	NELFB_HUMAN
Nestin	NEST	P48681	NEST_HUMAN
Neural cell adhesion molecule L1	L1CAM	P32004	L1CAM_HUMAN
Neuroblast differentiation-associated protein AHNAK	AHNK	Q09666	AHNK_HUMAN
Neuroplastin	NPTN	Q9Y639	NPTN_HUMAN
Neutral alpha-glucosidase AB	GANAB	Q14697	GANAB_HUMAN
Neutral amino acid transporter B(0)	AAAT	Q15758	AAAT_HUMAN
NF-kappa-B essential modulator	NEMO	Q9Y6K9	NEMO_HUMAN
NHL repeat-containing protein 2	NHLC2	Q8NBF2	NHLC2_HUMAN
NHP2-like protein 1	NH2L1	P55769	NH2L1_HUMAN
Niban-like protein 1	NIBL1	Q96TA1	NIBL1_HUMAN
Nicastrin	NICA	Q92542	NICA_HUMAN
Nicotinamide N-methyltransferase	NNMT	P40261	NNMT_HUMAN
Nicotinamide phosphoribosyltransferase	NAMPT	P43490	NAMPT_HUMAN
Nicotinate phosphoribosyltransferase	PNCB	Q6XQN6	PNCB_HUMAN
NmrA-like family domain-containing protein 1	NMRL1	Q9HBL8	NMRL1_HUMAN
Nodal modulator 1	NOMO1	Q15155	NOMO1_HUMAN
Nodal modulator 3	NOMO3	P69849	NOMO3_HUMAN
Non-POU domain-containing octamer-binding protein	NONO	Q15233	NONO_HUMAN
Non-syndromic hearing impairment protein 5	DFNA5	O60443	DFNA5_HUMAN
NSFL1 cofactor p47	NSF1C	Q9UNZ2	NSF1C_HUMAN
Nuclear autoantigenic sperm protein	NASP	P49321	NASP_HUMAN
Nuclear fragile X mental retardation-interacting protein 2	NUFP2	Q7Z417	NUFP2_HUMAN
Nuclear inhibitor of protein phosphatase 1	PP1R8	Q12972	PP1R8_HUMAN
Nuclear migration protein nudC	NUDC	Q9Y266	NUDC_HUMAN
Nuclear pore complex protein Nup155	NU155	O75694	NU155_HUMAN
Nuclear pore complex protein Nup160	NU160	Q12769	NU160_HUMAN
Nuclear pore complex protein Nup93	NUP93	Q8N1F7	NUP93_HUMAN
Nuclear pore glycoprotein p62	NUP62	P37198	NUP62_HUMAN
Nuclear protein localization protein 4 homolog	NPL4	Q8TAT6	NPL4_HUMAN
Nuclear receptor subfamily 1 group D member 2	NR1D2	Q14995	NR1D2_HUMAN
Nuclear receptor-binding protein	NRBP	Q9UHY1	NRBP_HUMAN
Nuclear RNA export factor 1	NXF1	Q9UBU9	NXF1_HUMAN
Nuclear transport factor 2	NTF2	P61970	NTF2_HUMAN
Nuclear ubiquitous casein and cyclin-dependent kinase substrate 1	NUCKS	Q9H1E3	NUCKS_HUMAN
Nuclease-sensitive element-binding protein 1	YBOX1	P67809	YBOX1_HUMAN
Nucleobindin-1	NUCB1	Q02818	NUCB1_HUMAN
Nucleolar and coiled-body phosphoprotein 1	NOLC1	Q14978	NOLC1_HUMAN
Nucleolar RNA helicase 2	DDX21	Q9NR30	DDX21_HUMAN
Nucleolin	NUCL	P19338	NUCL_HUMAN
Nucleolysin TIA-1 isoform p40	TIA1	P31483	TIA1_HUMAN
Nucleolysin TIAR	TIAR	Q01085	TIAR_HUMAN
Nucleophosmin	NPM	P06748	NPM_HUMAN
Nucleoplasmin-3	NPM3	O75607	NPM3_HUMAN
Nucleoporin SEH1	SEH1	Q96EE3	SEH1_HUMAN
Nucleoredoxin	NXN	Q6DKJ4	NXN_HUMAN
Nucleoside diphosphate kinase A	NDKA	P15531	NDKA_HUMAN
Nucleoside diphosphate kinase B	NDKB	P22392	NDKB_HUMAN
Nucleosome assembly protein 1-like 1	NP1L1	P55209	NP1L1_HUMAN
Nucleosome assembly protein 1-like 4	NP1L4	Q99733	NP1L4_HUMAN
NudC domain-containing protein 1	NUDC1	Q96RS6	NUDC1_HUMAN
Obg-like ATPase 1	OLA1	Q9NTK5	OLA1_HUMAN
Ornithine aminotransferase, mitochondrial	OAT	P04181	OAT_HUMAN
OTU domain-containing protein 6B	OTU6B	Q8N6M0	OTU6B_HUMAN
Oxysterol-binding protein 1	OSBP1	P22059	OSBP1_HUMAN
Pachytene checkpoint protein 2 homolog	PCH2	Q15645	PCH2_HUMAN
Palladin	PALLD	Q8WX93	PALLD_HUMAN
Parathymosin	PTMS	P20962	PTMS_HUMAN
Partner of Y14 and mago	WIBG	Q9BRP8	WIBG_HUMAN
Paxillin	PAXI	P49023	PAXI_HUMAN
PC4 and SFRS1-interacting protein	PSIP1	O75475	PSIP1_HUMAN
PCI domain-containing protein 2	PCID2	Q5JVF3	PCID2_HUMAN
PDZ and LIM domain protein 1	PDLI1	O00151	PDLI1_HUMAN
PDZ and LIM domain protein 2	PDLI2	Q96JY6	PDLI2_HUMAN
PDZ and LIM domain protein 5	PDLI5	Q96HC4	PDLI5_HUMAN
PDZ and LIM domain protein 7	PDLI7	Q9NR12	PDLI7_HUMAN
PDZ domain-containing protein GIPC1	GIPC1	O14908	GIPC1_HUMAN
Peflin	PEF1	Q9UBV8	PEF1_HUMAN
Peptidyl-prolyl cis-trans isomerase A	PPIA	P62937	PPIA_HUMAN
Peptidyl-prolyl cis-trans isomerase B	PPIB	P23284	PPIB_HUMAN
Peptidyl-prolyl cis-trans isomerase D	PPID	Q08752	PPID_HUMAN
Peptidyl-prolyl cis-trans isomerase FKBP10	FKB10	Q96AY3	FKB10_HUMAN
Peptidyl-prolyl cis-trans isomerase FKBP1A	FKB1A	P62942	FKB1A_HUMAN
Peptidyl-prolyl cis-trans isomerase FKBP3	FKBP3	Q00688	FKBP3_HUMAN
Peptidyl-prolyl cis-trans isomerase FKBP4	FKBP4	Q02790	FKBP4_HUMAN
Perilipin-3	PLIN3	O60664	PLIN3_HUMAN
Perilipin-4	PLIN4	Q96Q06	PLIN4_HUMAN
Peroxiredoxin-1	PRDX1	Q06830	PRDX1_HUMAN
Peroxiredoxin-2	PRDX2	P32119	PRDX2_HUMAN
Peroxiredoxin-4	PRDX4	Q13162	PRDX4_HUMAN
Peroxiredoxin-5, mitochondrial	PRDX5	P30044	PRDX5_HUMAN
Peroxiredoxin-6	PRDX6	P30041	PRDX6_HUMAN
Peroxisomal multifunctional enzyme type 2	DHB4	P51659	DHB4_HUMAN
PERQ amino acid-rich with GYF domain-containing protein 2	PERQ2	Q6Y7W6	PERQ2_HUMAN
PEST proteolytic signal-containing nuclear protein	PCNP	Q8WW12	PCNP_HUMAN
PHD finger protein 3	PHF3	Q92576	PHF3_HUMAN
Phenylalanine--tRNA ligase alpha subunit	SYFA	Q9Y285	SYFA_HUMAN
Phenylalanine--tRNA ligase beta subunit	SYFB	Q9NSD9	SYFB_HUMAN
Phosducin-like protein 3	PDCL3	Q9H2J4	PDCL3_HUMAN
Phosphate carrier protein, mitochondrial	MPCP	Q00325	MPCP_HUMAN
Phosphatidylethanolamine-binding protein 1	PEBP1	P30086	PEBP1_HUMAN
Phosphatidylinositol transfer protein alpha isoform	PIPNA	Q00169	PIPNA_HUMAN
Phosphatidylinositol transfer protein beta isoform	PIPNB	P48739	PIPNB_HUMAN
Phosphatidylinositol-binding clathrin assembly protein	PICAL	Q13492	PICAL_HUMAN
Phosphoacetylglucosamine mutase	AGM1	O95394	AGM1_HUMAN
Phosphoglucomutase-1	PGM1	P36871	PGM1_HUMAN
Phosphoglucomutase-2	PGM2	Q96G03	PGM2_HUMAN
Phosphoglycerate kinase 1	PGK1	P00558	PGK1_HUMAN
Phosphoglycerate kinase 2	PGK2	P07205	PGK2_HUMAN
Phosphoglycerate mutase 1	PGAM1	P18669	PGAM1_HUMAN
Phosphoglycolate phosphatase	PGP	A6NDG6	PGP_HUMAN
Phospholipase A-2-activating protein	PLAP	Q9Y263	PLAP_HUMAN
Phosphoribosyl pyrophosphate synthase-associated protein 1	KPRA	Q14558	KPRA_HUMAN
Phosphoribosyl pyrophosphate synthase-associated protein 2	KPRB	O60256	KPRB_HUMAN
Phosphoribosylformylglycinamidine synthase	PUR4	O15067	PUR4_HUMAN
Phosphoserine aminotransferase	SERC	Q9Y617	SERC_HUMAN
Phosphoserine phosphatase	SERB	P78330	SERB_HUMAN
PIH1 domain-containing protein 1	PIHD1	Q9NWS0	PIHD1_HUMAN
Pirin	PIR	O00625	PIR_HUMAN
Plakophilin-1	PKP1	Q13835	PKP1_HUMAN
Plakophilin-3	PKP3	Q9Y446	PKP3_HUMAN
Plasma membrane calcium-transporting ATPase 1	AT2B1	P20020	AT2B1_HUMAN
Plasma membrane calcium-transporting ATPase 3	AT2B3	Q16720	AT2B3_HUMAN
Plasma membrane calcium-transporting ATPase 4	AT2B4	P23634	AT2B4_HUMAN
Plasminogen activator inhibitor 1 RNA-binding protein	PAIRB	Q8NC51	PAIRB_HUMAN
Plastin-2	PLSL	P13796	PLSL_HUMAN
Plastin-3	PLST	P13797	PLST_HUMAN
Platelet-activating factor acetylhydrolase IB subunit alpha	LIS1	P43034	LIS1_HUMAN
Platelet-activating factor acetylhydrolase IB subunit beta	PA1B2	P68402	PA1B2_HUMAN
Platelet-activating factor acetylhydrolase IB subunit gamma	PA1B3	Q15102	PA1B3_HUMAN
Plectin	PLEC	Q15149	PLEC_HUMAN
Plexin-B2	PLXB2	O15031	PLXB2_HUMAN
Podocalyxin	PODXL	O00592	PODXL_HUMAN
Poliovirus receptor	PVR	P15151	PVR_HUMAN
Poly(ADP-ribose) glycohydrolase ARH3	ARHL2	Q9NX46	ARHL2_HUMAN
Poly(rC)-binding protein 1	PCBP1	Q15365	PCBP1_HUMAN
Poly(rC)-binding protein 2	PCBP2	Q15366	PCBP2_HUMAN
Poly(U)-binding-splicing factor PUF60	PUF60	Q9UHX1	PUF60_HUMAN
Polyadenylate-binding protein 1	PABP1	P11940	PABP1_HUMAN
Polyadenylate-binding protein 2	PABP2	Q86U42	PABP2_HUMAN
Polyadenylate-binding protein 4	PABP4	Q13310	PABP4_HUMAN
Polyadenylate-binding protein-interacting protein 1	PAIP1	Q9H074	PAIP1_HUMAN
Polymerase I and transcript release factor	PTRF	Q6NZI2	PTRF_HUMAN
Polymeric immunoglobulin receptor	PIGR	P01833	PIGR_HUMAN
Polypeptide N-acetylgalactosaminyltransferase 2	GALT2	Q10471	GALT2_HUMAN
Polypyrimidine tract-binding protein 1	PTBP1	P26599	PTBP1_HUMAN
Polyribonucleotide nucleotidyltransferase 1, mitochondrial	PNPT1	Q8TCS8	PNPT1_HUMAN
Pre-mRNA-processing factor 19	PRP19	Q9UMS4	PRP19_HUMAN
Pre-mRNA-processing-splicing factor 8	PRP8	Q6P2Q9	PRP8_HUMAN
Pre-mRNA-splicing factor ATP-dependent RNA helicase DHX15	DHX15	O43143	DHX15_HUMAN
Prefoldin subunit 1	PFD1	O60925	PFD1_HUMAN
Prefoldin subunit 2	PFD2	Q9UHV9	PFD2_HUMAN
Prefoldin subunit 3	PFD3	P61758	PFD3_HUMAN
Prefoldin subunit 4	PFD4	Q9NQP4	PFD4_HUMAN
Prefoldin subunit 5	PFD5	Q99471	PFD5_HUMAN
Prefoldin subunit 6	PFD6	O15212	PFD6_HUMAN
Prelamin-A/C	LMNA	P02545	LMNA_HUMAN
Prenylcysteine oxidase 1	PCYOX	Q9UHG3	PCYOX_HUMAN
PRKC apoptosis WT1 regulator protein	PAWR	Q96IZ0	PAWR_HUMAN
Probable ATP-dependent RNA helicase DDX17	DDX17	Q92841	DDX17_HUMAN
Probable ATP-dependent RNA helicase DDX20	DDX20	Q9UHI6	DDX20_HUMAN
Probable ATP-dependent RNA helicase DDX5	DDX5	P17844	DDX5_HUMAN
Probable ATP-dependent RNA helicase DDX6	DDX6	P26196	DDX6_HUMAN
Probable ATP-dependent RNA helicase DHX40	DHX40	Q8IX18	DHX40_HUMAN
Probable ATP-dependent RNA helicase YTHDC2	YTDC2	Q9H6S0	YTDC2_HUMAN
Probable helicase senataxin	SETX	Q7Z333	SETX_HUMAN
Probable tRNA pseudouridine synthase 1	TRUB1	Q8WWH5	TRUB1_HUMAN
Procollagen galactosyltransferase 1	GT251	Q8NBJ5	GT251_HUMAN
Procollagen-lysine,2-oxoglutarate 5-dioxygenase 2	PLOD2	O00469	PLOD2_HUMAN
Procollagen-lysine,2-oxoglutarate 5-dioxygenase 3	PLOD3	O60568	PLOD3_HUMAN
Profilin-1	PROF1	P07737	PROF1_HUMAN
Programmed cell death 6-interacting protein	PDC6I	Q8WUM4	PDC6I_HUMAN
Programmed cell death protein 10	PDC10	Q9BUL8	PDC10_HUMAN
Programmed cell death protein 4	PDCD4	Q53EL6	PDCD4_HUMAN
Programmed cell death protein 5	PDCD5	O14737	PDCD5_HUMAN
Programmed cell death protein 6	PDCD6	O75340	PDCD6_HUMAN
Prohibitin	PHB	P35232	PHB_HUMAN
Prohibitin-2	PHB2	Q99623	PHB2_HUMAN
Prolactin-inducible protein	PIP	P12273	PIP_HUMAN
Proliferating cell nuclear antigen	PCNA	P12004	PCNA_HUMAN
Proliferation-associated protein 2G4	PA2G4	Q9UQ80	PA2G4_HUMAN
Proline-rich AKT1 substrate 1	AKTS1	Q96B36	AKTS1_HUMAN
Prolyl 3-hydroxylase 1	P3H1	Q32P28	P3H1_HUMAN
Prolyl endopeptidase	PPCE	P48147	PPCE_HUMAN
Prostaglandin F2 receptor negative regulator	FPRP	Q9P2B2	FPRP_HUMAN
Prostaglandin reductase 1	PTGR1	Q14914	PTGR1_HUMAN
Proteasomal ubiquitin receptor ADRM1	ADRM1	Q16186	ADRM1_HUMAN
Proteasome activator complex subunit 1	PSME1	Q06323	PSME1_HUMAN
Proteasome activator complex subunit 2	PSME2	Q9UL46	PSME2_HUMAN
Proteasome activator complex subunit 3	PSME3	P61289	PSME3_HUMAN
Proteasome assembly chaperone 1	PSMG1	O95456	PSMG1_HUMAN
Proteasome assembly chaperone 2	PSMG2	Q969U7	PSMG2_HUMAN
Proteasome assembly chaperone 3	PSMG3	Q9BT73	PSMG3_HUMAN
Proteasome assembly chaperone 4	PSMG4	Q5JS54	PSMG4_HUMAN
Proteasome inhibitor PI31 subunit	PSMF1	Q92530	PSMF1_HUMAN
Proteasome maturation protein	POMP	Q9Y244	POMP_HUMAN
Proteasome subunit alpha type-1	PSA1	P25786	PSA1_HUMAN
Proteasome subunit alpha type-2	PSA2	P25787	PSA2_HUMAN
Proteasome subunit alpha type-3	PSA3	P25788	PSA3_HUMAN
Proteasome subunit alpha type-4	PSA4	P25789	PSA4_HUMAN
Proteasome subunit alpha type-5	PSA5	P28066	PSA5_HUMAN
Proteasome subunit alpha type-6	PSA6	P60900	PSA6_HUMAN
Proteasome subunit alpha type-7	PSA7	O14818	PSA7_HUMAN
Proteasome subunit beta type-1	PSB1	P20618	PSB1_HUMAN
Proteasome subunit beta type-2	PSB2	P49721	PSB2_HUMAN
Proteasome subunit beta type-3	PSB3	P49720	PSB3_HUMAN
Proteasome subunit beta type-4	PSB4	P28070	PSB4_HUMAN
Proteasome subunit beta type-5	PSB5	P28074	PSB5_HUMAN
Proteasome subunit beta type-6	PSB6	P28072	PSB6_HUMAN
Proteasome-associated protein ECM29 homolog	ECM29	Q5VYK3	ECM29_HUMAN
Protein AAR2 homolog	AAR2	Q9Y312	AAR2_HUMAN
Protein arginine N-methyltransferase 1	ANM1	Q99873	ANM1_HUMAN
Protein arginine N-methyltransferase 3	ANM3	O60678	ANM3_HUMAN
Protein arginine N-methyltransferase 5	ANM5	O14744	ANM5_HUMAN
Protein BRICK1	BRK1	Q8WUW1	BRK1_HUMAN
Protein C10	C10	Q99622	C10_HUMAN
Protein canopy homolog 2	CNPY2	Q9Y2B0	CNPY2_HUMAN
Protein CDV3 homolog	CDV3	Q9UKY7	CDV3_HUMAN
Protein CutA	CUTA	O60888	CUTA_HUMAN
Protein CYR61	CYR61	O00622	CYR61_HUMAN
Protein DDI1 homolog 2	DDI2	Q5TDH0	DDI2_HUMAN
Protein deglycase DJ-1	PARK7	Q99497	PARK7_HUMAN
Protein diaphanous homolog 1	DIAP1	O60610	DIAP1_HUMAN
Protein disulfide-isomerase	PDIA1	P07237	PDIA1_HUMAN
Protein disulfide-isomerase A3	PDIA3	P30101	PDIA3_HUMAN
Protein disulfide-isomerase A4	PDIA4	P13667	PDIA4_HUMAN
Protein disulfide-isomerase A6	PDIA6	Q15084	PDIA6_HUMAN
Protein dpy-30 homolog	DPY30	Q9C005	DPY30_HUMAN
Protein enabled homolog	ENAH	Q8N8S7	ENAH_HUMAN
Protein ERGIC-53	LMAN1	P49257	LMAN1_HUMAN
Protein FAM127A	F127A	A6ZKI3	F127A_HUMAN
Protein FAM195A	F195A	Q9BUT9	F195A_HUMAN
Protein FAM49B	FA49B	Q9NUQ9	FA49B_HUMAN
Protein FAM50A	FA50A	Q14320	FA50A_HUMAN
Protein FAM98A	FA98A	Q8NCA5	FA98A_HUMAN
Protein FAM98B	FA98B	Q52LJ0	FA98B_HUMAN
Protein flightless-1 homolog	FLII	Q13045	FLII_HUMAN
Protein HGH1 homolog	HGH1	Q9BTY7	HGH1_HUMAN
Protein kinase C and casein kinase substrate in neurons protein 2	PACN2	Q9UNF0	PACN2_HUMAN
Protein kinase C and casein kinase substrate in neurons protein 3	PACN3	Q9UKS6	PACN3_HUMAN
Protein kinase C delta-binding protein	PRDBP	Q969G5	PRDBP_HUMAN
Protein lin-7 homolog C	LIN7C	Q9NUP9	LIN7C_HUMAN
Protein LSM12 homolog	LSM12	Q3MHD2	LSM12_HUMAN
Protein LYRIC	LYRIC	Q86UE4	LYRIC_HUMAN
Protein mago nashi homolog 2	MGN2	Q96A72	MGN2_HUMAN
Protein NEDD1	NEDD1	Q8NHV4	NEDD1_HUMAN
Protein pelota homolog	PELO	Q9BRX2	PELO_HUMAN
Protein phosphatase 1 regulatory subunit 11	PP1RB	O60927	PP1RB_HUMAN
Protein phosphatase 1 regulatory subunit 12A	MYPT1	O14974	MYPT1_HUMAN
Protein phosphatase 1 regulatory subunit 14B	PP14B	Q96C90	PP14B_HUMAN
Protein phosphatase 1B	PPM1B	O75688	PPM1B_HUMAN
Protein phosphatase 1G	PPM1G	O15355	PPM1G_HUMAN
Protein phosphatase methylesterase 1	PPME1	Q9Y570	PPME1_HUMAN
Protein POF1B	POF1B	Q8WVV4	POF1B_HUMAN
Protein PRRC1	PRRC1	Q96M27	PRRC1_HUMAN
Protein PRRC2A	PRC2A	P48634	PRC2A_HUMAN
Protein PRRC2C	PRC2C	Q9Y520	PRC2C_HUMAN
Protein regulator of cytokinesis 1	PRC1	O43663	PRC1_HUMAN
Protein S100-A10	S10AA	P60903	S10AA_HUMAN
Protein S100-A11	S10AB	P31949	S10AB_HUMAN
Protein S100-A14	S10AE	Q9HCY8	S10AE_HUMAN
Protein S100-A16	S10AG	Q96FQ6	S10AG_HUMAN
Protein S100-A4	S10A4	P26447	S10A4_HUMAN
Protein S100-A6	S10A6	P06703	S10A6_HUMAN
Protein S100-A7	S10A7	P31151	S10A7_HUMAN
Protein S100-A7A	S1A7A	Q86SG5	S1A7A_HUMAN
Protein S100-A8	S10A8	P05109	S10A8_HUMAN
Protein S100-A9	S10A9	P06702	S10A9_HUMAN
Protein S100-P	S100P	P25815	S100P_HUMAN
Protein scribble homolog	SCRIB	Q14160	SCRIB_HUMAN
Protein SET	SET	Q01105	SET_HUMAN
Protein SGT1 homolog	SGT1	Q9Y2Z0	SGT1_HUMAN
Protein Shroom3	SHRM3	Q8TF72	SHRM3_HUMAN
Protein TFG	TFG	Q92734	TFG_HUMAN
Protein transport protein Sec16A	SC16A	O15027	SC16A_HUMAN
Protein transport protein Sec23A	SC23A	Q15436	SC23A_HUMAN
Protein transport protein Sec23B	SC23B	Q15437	SC23B_HUMAN
Protein transport protein Sec24A	SC24A	O95486	SC24A_HUMAN
Protein transport protein Sec24B	SC24B	O95487	SC24B_HUMAN
Protein transport protein Sec24C	SC24C	P53992	SC24C_HUMAN
Protein transport protein Sec31A	SC31A	O94979	SC31A_HUMAN
Protein transport protein Sec61 subunit alpha isoform 1	S61A1	P61619	S61A1_HUMAN
Protein TSSC1	TSSC1	Q53HC9	TSSC1_HUMAN
Protein unc-45 homolog A	UN45A	Q9H3U1	UN45A_HUMAN
Protein YIF1A	YIF1A	O95070	YIF1A_HUMAN
Protein-glutamine gamma-glutamyltransferase 5	TGM5	O43548	TGM5_HUMAN
Protein-glutamine gamma-glutamyltransferase E	TGM3	Q08188	TGM3_HUMAN
Protein-glutamine gamma-glutamyltransferase K	TGM1	P22735	TGM1_HUMAN
Protein-L-isoaspartate(D-aspartate) O-methyltransferase	PIMT	P22061	PIMT_HUMAN
Protein-methionine sulfoxide oxidase MICAL3	MICA3	Q7RTP6	MICA3_HUMAN
Proteolipid protein 2	PLP2	Q04941	PLP2_HUMAN
Prothymosin alpha	PTMA	P06454	PTMA_HUMAN
Protoporphyrinogen oxidase	PPOX	P50336	PPOX_HUMAN
Protrudin	ZFY27	Q5T4F4	ZFY27_HUMAN
Purine nucleoside phosphorylase	PNPH	P00491	PNPH_HUMAN
Puromycin-sensitive aminopeptidase	PSA	P55786	PSA_HUMAN
Putative heat shock protein HSP 90-beta 2	H90B2	Q58FF8	H90B2_HUMAN
Putative heat shock protein HSP 90-beta 4	H90B4	Q58FF6	H90B4_HUMAN
Putative RNA-binding protein Luc7-like 2	LC7L2	Q9Y383	LC7L2_HUMAN
Pyridoxal kinase	PDXK	O00764	PDXK_HUMAN
Pyridoxal-dependent decarboxylase domain-containing protein 1	PDXD1	Q6P996	PDXD1_HUMAN
Pyruvate carboxylase, mitochondrial	PYC	P11498	PYC_HUMAN
Pyruvate kinase PKM	KPYM	P14618	KPYM_HUMAN
Queuine tRNA-ribosyltransferase	TGT	Q9BXR0	TGT_HUMAN
Quinone oxidoreductase	QOR	Q08257	QOR_HUMAN
Rab GDP dissociation inhibitor beta	GDIB	P50395	GDIB_HUMAN
Rab11 family-interacting protein 1	RFIP1	Q6WKZ4	RFIP1_HUMAN
Rab3 GTPase-activating protein non-catalytic subunit	RBGPR	Q9H2M9	RBGPR_HUMAN
Rac GTPase-activating protein 1	RGAP1	Q9H0H5	RGAP1_HUMAN
Radixin	RADI	P35241	RADI_HUMAN
Ragulator complex protein LAMTOR1	LTOR1	Q6IAA8	LTOR1_HUMAN
Ran GTPase-activating protein 1	RAGP1	P46060	RAGP1_HUMAN
Ran-specific GTPase-activating protein	RANG	P43487	RANG_HUMAN
Rap1 GTPase-GDP dissociation stimulator 1	GDS1	P52306	GDS1_HUMAN
Ras GTPase-activating protein-binding protein 1	G3BP1	Q13283	G3BP1_HUMAN
Ras GTPase-activating protein-binding protein 2	G3BP2	Q9UN86	G3BP2_HUMAN
Ras GTPase-activating-like protein IQGAP1	IQGA1	P46940	IQGA1_HUMAN
Ras GTPase-activating-like protein IQGAP3	IQGA3	Q86VI3	IQGA3_HUMAN
Ras suppressor protein 1	RSU1	Q15404	RSU1_HUMAN
Ras-related C3 botulinum toxin substrate 1	RAC1	P63000	RAC1_HUMAN
Ras-related GTP-binding protein A	RRAGA	Q7L523	RRAGA_HUMAN
Ras-related protein R-Ras2	RRAS2	P62070	RRAS2_HUMAN
Ras-related protein Rab-10	RAB10	P61026	RAB10_HUMAN
Ras-related protein Rab-11A	RB11A	P62491	RB11A_HUMAN
Ras-related protein Rab-13	RAB13	P51153	RAB13_HUMAN
Ras-related protein Rab-14	RAB14	P61106	RAB14_HUMAN
Ras-related protein Rab-18	RAB18	Q9NP72	RAB18_HUMAN
Ras-related protein Rab-1A	RAB1A	P62820	RAB1A_HUMAN
Ras-related protein Rab-1B	RAB1B	Q9H0U4	RAB1B_HUMAN
Ras-related protein Rab-21	RAB21	Q9UL25	RAB21_HUMAN
Ras-related protein Rab-2A	RAB2A	P61019	RAB2A_HUMAN
Ras-related protein Rab-35	RAB35	Q15286	RAB35_HUMAN
Ras-related protein Rab-5C	RAB5C	P51148	RAB5C_HUMAN
Ras-related protein Rab-6A	RAB6A	P20340	RAB6A_HUMAN
Ras-related protein Rab-6C	RAB6C	Q9H0N0	RAB6C_HUMAN
Ras-related protein Rab-7a	RAB7A	P51149	RAB7A_HUMAN
Ras-related protein Rab-8A	RAB8A	P61006	RAB8A_HUMAN
Ras-related protein Ral-A	RALA	P11233	RALA_HUMAN
Ras-related protein Ral-B	RALB	P11234	RALB_HUMAN
Ras-related protein Rap-1b	RAP1B	P61224	RAP1B_HUMAN
RB1-inducible coiled-coil protein 1	RBCC1	Q8TDY2	RBCC1_HUMAN
Receptor-type tyrosine-protein phosphatase F	PTPRF	P10586	PTPRF_HUMAN
Receptor-type tyrosine-protein phosphatase kappa	PTPRK	Q15262	PTPRK_HUMAN
Receptor-type tyrosine-protein phosphatase S	PTPRS	Q13332	PTPRS_HUMAN
Regulator of G-protein signaling 10	RGS10	O43665	RGS10_HUMAN
Regulator of nonsense transcripts 1	RENT1	Q92900	RENT1_HUMAN
RelA-associated inhibitor	IASPP	Q8WUF5	IASPP_HUMAN
Reticulocalbin-1	RCN1	Q15293	RCN1_HUMAN
Reticulon-4	RTN4	Q9NQC3	RTN4_HUMAN
Reticulon-4 receptor-like 2	R4RL2	Q86UN3	R4RL2_HUMAN
Retinoic acid-induced protein 3	RAI3	Q8NFJ5	RAI3_HUMAN
Rho GDP-dissociation inhibitor 1	GDIR1	P52565	GDIR1_HUMAN
Rho GTPase-activating protein 1	RHG01	Q07960	RHG01_HUMAN
Rho guanine nucleotide exchange factor 17	ARHGH	Q96PE2	ARHGH_HUMAN
Rho guanine nucleotide exchange factor 39	ARG39	Q8N4T4	ARG39_HUMAN
Rho-related GTP-binding protein RhoC	RHOC	P08134	RHOC_HUMAN
Rho-related GTP-binding protein RhoG	RHOG	P84095	RHOG_HUMAN
Ribonuclease inhibitor	RINI	P13489	RINI_HUMAN
Ribonucleases P/MRP protein subunit POP1	POP1	Q99575	POP1_HUMAN
Ribonucleoside-diphosphate reductase large subunit	RIR1	P23921	RIR1_HUMAN
Ribonucleoside-diphosphate reductase subunit M2	RIR2	P31350	RIR2_HUMAN
Ribose-phosphate pyrophosphokinase 1	PRPS1	P60891	PRPS1_HUMAN
Ribosomal protein S6 kinase alpha-1	KS6A1	Q15418	KS6A1_HUMAN
Ribosomal protein S6 kinase alpha-3	KS6A3	P51812	KS6A3_HUMAN
Ribosomal RNA small subunit methyltransferase NEP1	NEP1	Q92979	NEP1_HUMAN
Ribosome maturation protein SBDS	SBDS	Q9Y3A5	SBDS_HUMAN
Ribosome-binding protein 1	RRBP1	Q9P2E9	RRBP1_HUMAN
Ribulose-phosphate 3-epimerase	RPE	Q96AT9	RPE_HUMAN
RNA binding motif protein, X-linked-like-1	RMXL1	Q96E39	RMXL1_HUMAN
RNA polymerase II-associated protein 3	RPAP3	Q9H6T3	RPAP3_HUMAN
RNA-binding motif protein, X chromosome	RBMX	P38159	RBMX_HUMAN
RNA-binding protein 14	RBM14	Q96PK6	RBM14_HUMAN
RNA-binding protein 4	RBM4	Q9BWF3	RBM4_HUMAN
RNA-binding protein FUS	FUS	P35637	FUS_HUMAN
RNA-binding protein NOB1	NOB1	Q9ULX3	NOB1_HUMAN
Rootletin	CROCC	Q5TZA2	CROCC_HUMAN
RuvB-like 1	RUVB1	Q9Y265	RUVB1_HUMAN
RuvB-like 2	RUVB2	Q9Y230	RUVB2_HUMAN
S-adenosylmethionine synthase isoform type-2	METK2	P31153	METK2_HUMAN
S-methyl-5-thioadenosine phosphorylase	MTAP	Q13126	MTAP_HUMAN
S-phase kinase-associated protein 1	SKP1	P63208	SKP1_HUMAN
SAFB-like transcription modulator	SLTM	Q9NWH9	SLTM_HUMAN
SAP domain-containing ribonucleoprotein	SARNP	P82979	SARNP_HUMAN
Sarcoplasmic/endoplasmic reticulum calcium ATPase 1	AT2A1	O14983	AT2A1_HUMAN
Scavenger receptor class B member 1	SCRB1	Q8WTV0	SCRB1_HUMAN
Sec1 family domain-containing protein 1	SCFD1	Q8WVM8	SCFD1_HUMAN
Secretory carrier-associated membrane protein 1	SCAM1	O15126	SCAM1_HUMAN
Secretory carrier-associated membrane protein 2	SCAM2	O15127	SCAM2_HUMAN
Secretory carrier-associated membrane protein 3	SCAM3	O14828	SCAM3_HUMAN
Segment polarity protein dishevelled homolog DVL-2	DVL2	O14641	DVL2_HUMAN
Segment polarity protein dishevelled homolog DVL-3	DVL3	Q92997	DVL3_HUMAN
Selenium-binding protein 1	SBP1	Q13228	SBP1_HUMAN
Semaphorin-3B	SEM3B	Q13214	SEM3B_HUMAN
Sentrin-specific protease 5	SENP5	Q96HI0	SENP5_HUMAN
Sepiapterin reductase	SPRE	P35270	SPRE_HUMAN
Septin-10	SEP10	Q9P0V9	SEP10_HUMAN
Septin-11	SEP11	Q9NVA2	SEP11_HUMAN
Septin-2	SEPT2	Q15019	SEPT2_HUMAN
Septin-6	SEPT6	Q14141	SEPT6_HUMAN
Septin-7	SEPT7	Q16181	SEPT7_HUMAN
Septin-9	SEPT9	Q9UHD8	SEPT9_HUMAN
Sequestosome-1	SQSTM	Q13501	SQSTM_HUMAN
Serine hydroxymethyltransferase, cytosolic	GLYC	P34896	GLYC_HUMAN
Serine hydroxymethyltransferase, mitochondrial	GLYM	P34897	GLYM_HUMAN
Serine protease 23	PRS23	O95084	PRS23_HUMAN
Serine protease 56	PRS56	P0CW18	PRS56_HUMAN
Serine protease HTRA1	HTRA1	Q92743	HTRA1_HUMAN
Serine--tRNA ligase, cytoplasmic	SYSC	P49591	SYSC_HUMAN
Serine-threonine kinase receptor-associated protein	STRAP	Q9Y3F4	STRAP_HUMAN
Serine/arginine repetitive matrix protein 2	SRRM2	Q9UQ35	SRRM2_HUMAN
Serine/arginine-rich splicing factor 2	SRSF2	Q01130	SRSF2_HUMAN
Serine/arginine-rich splicing factor 3	SRSF3	P84103	SRSF3_HUMAN
Serine/threonine-protein kinase 26	STK26	Q9P289	STK26_HUMAN
Serine/threonine-protein kinase ATR	ATR	Q13535	ATR_HUMAN
Serine/threonine-protein kinase N2	PKN2	Q16513	PKN2_HUMAN
Serine/threonine-protein kinase Nek7	NEK7	Q8TDX7	NEK7_HUMAN
Serine/threonine-protein kinase PAK 1	PAK1	Q13153	PAK1_HUMAN
Serine/threonine-protein kinase PAK 2	PAK2	Q13177	PAK2_HUMAN
Serine/threonine-protein kinase PLK1	PLK1	P53350	PLK1_HUMAN
Serine/threonine-protein kinase R1	OXSR1	O95747	OXSR1_HUMAN
Serine/threonine-protein kinase WNK1	WNK1	Q9H4A3	WNK1_HUMAN
Serine/threonine-protein phosphatase 2A 55 kDa regulatory subunit B alpha isoform	2ABA	P63151	2ABA_HUMAN
Serine/threonine-protein phosphatase 2A 56 kDa regulatory subunit delta isoform	2A5D	Q14738	2A5D_HUMAN
Serine/threonine-protein phosphatase 2A 65 kDa regulatory subunit A alpha isoform	2AAA	P30153	2AAA_HUMAN
Serine/threonine-protein phosphatase 2A 65 kDa regulatory subunit A beta isoform	2AAB	P30154	2AAB_HUMAN
Serine/threonine-protein phosphatase 2A activator	PTPA	Q15257	PTPA_HUMAN
Serine/threonine-protein phosphatase 2A catalytic subunit alpha isoform	PP2AA	P67775	PP2AA_HUMAN
Serine/threonine-protein phosphatase 2A catalytic subunit beta isoform	PP2AB	P62714	PP2AB_HUMAN
Serine/threonine-protein phosphatase 2A regulatory subunit B subunit beta	P2R3B	Q9Y5P8	P2R3B_HUMAN
Serine/threonine-protein phosphatase 2B catalytic subunit alpha isoform	PP2BA	Q08209	PP2BA_HUMAN
Serine/threonine-protein phosphatase 5	PPP5	P53041	PPP5_HUMAN
Serine/threonine-protein phosphatase PP1-alpha catalytic subunit	PP1A	P62136	PP1A_HUMAN
Serine/threonine-protein phosphatase PP1-beta catalytic subunit	PP1B	P62140	PP1B_HUMAN
Serine/threonine-protein phosphatase PP1-gamma catalytic subunit	PP1G	P36873	PP1G_HUMAN
Serologically defined colon cancer antigen 3	SDCG3	Q96C92	SDCG3_HUMAN
Serpin A12	SPA12	Q8IW75	SPA12_HUMAN
Serpin B12	SPB12	Q96P63	SPB12_HUMAN
Serpin B3	SPB3	P29508	SPB3_HUMAN
Serpin B4	SPB4	P48594	SPB4_HUMAN
Serpin B5	SPB5	P36952	SPB5_HUMAN
Serpin B6	SPB6	P35237	SPB6_HUMAN
Serpin H1	SERPH	P50454	SERPH_HUMAN
SH2 domain-containing protein 4A	SH24A	Q9H788	SH24A_HUMAN
SH3 domain-binding glutamic acid-rich-like protein 3	SH3L3	Q9H299	SH3L3_HUMAN
SHC SH2 domain-binding protein 1	SHCBP	Q8NEM2	SHCBP_HUMAN
Shootin-1	SHOT1	A0MZ66	SHOT1_HUMAN
Sialic acid synthase	SIAS	Q9NR45	SIAS_HUMAN
Signal peptidase complex subunit 2	SPCS2	Q15005	SPCS2_HUMAN
Signal recognition particle 14 kDa protein	SRP14	P37108	SRP14_HUMAN
Signal recognition particle receptor subunit alpha	SRPR	P08240	SRPR_HUMAN
Signal recognition particle subunit SRP68	SRP68	Q9UHB9	SRP68_HUMAN
Signal recognition particle subunit SRP72	SRP72	O76094	SRP72_HUMAN
Signal transducer and activator of transcription 1-alpha/beta	STAT1	P42224	STAT1_HUMAN
Signal transducer and activator of transcription 3	STAT3	P40763	STAT3_HUMAN
Signal transducing adapter molecule 1	STAM1	Q92783	STAM1_HUMAN
Signal-induced proliferation-associated protein 1	SIPA1	Q96FS4	SIPA1_HUMAN
Single-stranded DNA-binding protein, mitochondrial	SSBP	Q04837	SSBP_HUMAN
Skin-specific protein 32	XP32	Q5T750	XP32_HUMAN
Small glutamine-rich tetratricopeptide repeat-containing protein alpha	SGTA	O43765	SGTA_HUMAN
Small kinetochore-associated protein	SKAP	Q9Y448	SKAP_HUMAN
Small nuclear ribonucleoprotein E	RUXE	P62304	RUXE_HUMAN
Small nuclear ribonucleoprotein G	RUXG	P62308	RUXG_HUMAN
Small nuclear ribonucleoprotein Sm D2	SMD2	P62316	SMD2_HUMAN
Small nuclear ribonucleoprotein Sm D3	SMD3	P62318	SMD3_HUMAN
Small nuclear ribonucleoprotein-associated protein N	RSMN	P63162	RSMN_HUMAN
Small ubiquitin-related modifier 2	SUMO2	P61956	SUMO2_HUMAN
SNARE-associated protein Snapin	SNAPN	O95295	SNAPN_HUMAN
Sodium-coupled neutral amino acid transporter 1	S38A1	Q9H2H9	S38A1_HUMAN
Sodium/potassium-transporting ATPase subunit alpha-1	AT1A1	P05023	AT1A1_HUMAN
Sodium/potassium-transporting ATPase subunit beta-1	AT1B1	P05026	AT1B1_HUMAN
Sodium/potassium-transporting ATPase subunit beta-3	AT1B3	P54709	AT1B3_HUMAN
Solute carrier family 2, facilitated glucose transporter member 1	GTR1	P11166	GTR1_HUMAN
Solute carrier family 2, facilitated glucose transporter member 3	GTR3	P11169	GTR3_HUMAN
Solute carrier family 43 member 3	S43A3	Q8NBI5	S43A3_HUMAN
Solute carrier organic anion transporter family member 4A1	SO4A1	Q96BD0	SO4A1_HUMAN
Sorbitol dehydrogenase	DHSO	Q00796	DHSO_HUMAN
Sorcin	SORCN	P30626	SORCN_HUMAN
Sorting nexin-1	SNX1	Q13596	SNX1_HUMAN
Sorting nexin-2	SNX2	O60749	SNX2_HUMAN
Sorting nexin-3	SNX3	O60493	SNX3_HUMAN
Sorting nexin-5	SNX5	Q9Y5X3	SNX5_HUMAN
Sorting nexin-6	SNX6	Q9UNH7	SNX6_HUMAN
SPARC-related modular calcium-binding protein 1	SMOC1	Q9H4F8	SMOC1_HUMAN
Spartin	SPG20	Q8N0X7	SPG20_HUMAN
Spectrin alpha chain, non-erythrocytic 1	SPTN1	Q13813	SPTN1_HUMAN
Spectrin beta chain, non-erythrocytic 1	SPTB2	Q01082	SPTB2_HUMAN
Sperm flagellar protein 2	SPEF2	Q9C093	SPEF2_HUMAN
Spermatogenesis-associated protein 7	SPAT7	Q9P0W8	SPAT7_HUMAN
Spermidine synthase	SPEE	P19623	SPEE_HUMAN
Spermine synthase	SPSY	P52788	SPSY_HUMAN
Spliceosome RNA helicase DDX39B	DX39B	Q13838	DX39B_HUMAN
Splicing factor 1	SF01	Q15637	SF01_HUMAN
Splicing factor 3A subunit 1	SF3A1	Q15459	SF3A1_HUMAN
Splicing factor 3B subunit 2	SF3B2	Q13435	SF3B2_HUMAN
Splicing factor 3B subunit 3	SF3B3	Q15393	SF3B3_HUMAN
Splicing factor 3B subunit 4	SF3B4	Q15427	SF3B4_HUMAN
Splicing factor, proline- and glutamine-rich	SFPQ	P23246	SFPQ_HUMAN
Splicing factor, suppressor of white-apricot homolog	SFSWA	Q12872	SFSWA_HUMAN
Src substrate cortactin	SRC8	Q14247	SRC8_HUMAN
STAM-binding protein	STABP	O95630	STABP_HUMAN
Staphylococcal nuclease domain-containing protein 1	SND1	Q7KZF4	SND1_HUMAN
Stathmin	STMN1	P16949	STMN1_HUMAN
Stathmin-2	STMN2	Q93045	STMN2_HUMAN
STE20-like serine/threonine-protein kinase	SLK	Q9H2G2	SLK_HUMAN
Steroid receptor RNA activator 1	SRA1	Q9HD15	SRA1_HUMAN
Sterol-4-alpha-carboxylate 3-dehydrogenase, decarboxylating	NSDHL	Q15738	NSDHL_HUMAN
Stress-70 protein, mitochondrial	GRP75	P38646	GRP75_HUMAN
Stress-induced-phosphoprotein 1	STIP1	P31948	STIP1_HUMAN
Stromal membrane-associated protein 1	SMAP1	Q8IYB5	SMAP1_HUMAN
Structural maintenance of chromosomes protein 2	SMC2	O95347	SMC2_HUMAN
Structural maintenance of chromosomes protein 4	SMC4	Q9NTJ3	SMC4_HUMAN
Submaxillary gland androgen-regulated protein 3B	SMR3B	P02814	SMR3B_HUMAN
Succinate dehydrogenase [ubiquinone] flavoprotein subunit, mitochondrial	SDHA	P31040	SDHA_HUMAN
Sulfhydryl oxidase 1	QSOX1	O00391	QSOX1_HUMAN
SUMO-activating enzyme subunit 1	SAE1	Q9UBE0	SAE1_HUMAN
SUMO-activating enzyme subunit 2	SAE2	Q9UBT2	SAE2_HUMAN
SUMO-conjugating enzyme UBC9	UBC9	P63279	UBC9_HUMAN
Superoxide dismutase [Cu-Zn]	SODC	P00441	SODC_HUMAN
Superoxide dismutase [Mn], mitochondrial	SODM	P04179	SODM_HUMAN
Suprabasin	SBSN	Q6UWP8	SBSN_HUMAN
Switch-associated protein 70	SWP70	Q9UH65	SWP70_HUMAN
Synapse-associated protein 1	SYAP1	Q96A49	SYAP1_HUMAN
Synaptic vesicle membrane protein VAT-1 homolog	VAT1	Q99536	VAT1_HUMAN
Synaptobrevin homolog YKT6	YKT6	O15498	YKT6_HUMAN
Synaptogyrin-2	SNG2	O43760	SNG2_HUMAN
Synaptophysin-like protein 1	SYPL1	Q16563	SYPL1_HUMAN
Synaptosomal-associated protein 23	SNP23	O00161	SNP23_HUMAN
Synaptosomal-associated protein 29	SNP29	O95721	SNP29_HUMAN
Syndecan-4	SDC4	P31431	SDC4_HUMAN
Syntaxin-4	STX4	Q12846	STX4_HUMAN
Syntaxin-binding protein 1	STXB1	P61764	STXB1_HUMAN
Syntaxin-binding protein 3	STXB3	O00186	STXB3_HUMAN
Syntenin-1	SDCB1	O00560	SDCB1_HUMAN
T-complex protein 1 subunit alpha	TCPA	P17987	TCPA_HUMAN
T-complex protein 1 subunit beta	TCPB	P78371	TCPB_HUMAN
T-complex protein 1 subunit delta	TCPD	P50991	TCPD_HUMAN
T-complex protein 1 subunit epsilon	TCPE	P48643	TCPE_HUMAN
T-complex protein 1 subunit eta	TCPH	Q99832	TCPH_HUMAN
T-complex protein 1 subunit gamma	TCPG	P49368	TCPG_HUMAN
T-complex protein 1 subunit theta	TCPQ	P50990	TCPQ_HUMAN
T-complex protein 1 subunit zeta	TCPZ	P40227	TCPZ_HUMAN
T-complex protein 1 subunit zeta-2	TCPW	Q92526	TCPW_HUMAN
Talin-1	TLN1	Q9Y490	TLN1_HUMAN
Talin-2	TLN2	Q9Y4G6	TLN2_HUMAN
TAR DNA-binding protein 43	TADBP	Q13148	TADBP_HUMAN
Target of Myb protein 1	TOM1	O60784	TOM1_HUMAN
TATA-binding protein-associated factor 2N	RBP56	Q92804	RBP56_HUMAN
Tax1-binding protein 3	TX1B3	O14907	TX1B3_HUMAN
TBC1 domain family member 15	TBC15	Q8TC07	TBC15_HUMAN
Testin	TES	Q9UGI8	TES_HUMAN
Testis-specific Y-encoded-like protein 2	TSYL2	Q9H2G4	TSYL2_HUMAN
Tetratricopeptide repeat protein 1	TTC1	Q99614	TTC1_HUMAN
Tetratricopeptide repeat protein 37	TTC37	Q6PGP7	TTC37_HUMAN
Tetratricopeptide repeat protein 9C	TTC9C	Q8N5M4	TTC9C_HUMAN
Thimet oligopeptidase	THOP1	P52888	THOP1_HUMAN
Thioredoxin	THIO	P10599	THIO_HUMAN
Thioredoxin domain-containing protein 17	TXD17	Q9BRA2	TXD17_HUMAN
Thioredoxin domain-containing protein 5	TXND5	Q8NBS9	TXND5_HUMAN
Thioredoxin domain-containing protein 9	TXND9	O14530	TXND9_HUMAN
Thioredoxin reductase 1, cytoplasmic	TRXR1	Q16881	TRXR1_HUMAN
Thioredoxin-dependent peroxide reductase, mitochondrial	PRDX3	P30048	PRDX3_HUMAN
Thioredoxin-like protein 1	TXNL1	O43396	TXNL1_HUMAN
Thioredoxin-related transmembrane protein 1	TMX1	Q9H3N1	TMX1_HUMAN
THO complex subunit 4	THOC4	Q86V81	THOC4_HUMAN
Threonine--tRNA ligase, cytoplasmic	SYTC	P26639	SYTC_HUMAN
Thymidine phosphorylase	TYPH	P19971	TYPH_HUMAN
Thymidylate kinase	KTHY	P23919	KTHY_HUMAN
Thymidylate synthase	TYSY	P04818	TYSY_HUMAN
Thymosin beta-4	TYB4	P62328	TYB4_HUMAN
Thyroid receptor-interacting protein 11	TRIPB	Q15643	TRIPB_HUMAN
Thyroid receptor-interacting protein 6	TRIP6	Q15654	TRIP6_HUMAN
Tight junction protein ZO-1	ZO1	Q07157	ZO1_HUMAN
Tight junction protein ZO-2	ZO2	Q9UDY2	ZO2_HUMAN
TIP41-like protein	TIPRL	O75663	TIPRL_HUMAN
Titin	TITIN	Q8WZ42	TITIN_HUMAN
TNF receptor-associated factor 2	TRAF2	Q12933	TRAF2_HUMAN
TRAF-type zinc finger domain-containing protein 1	TRAD1	O14545	TRAD1_HUMAN
TRAF3-interacting JNK-activating modulator	T3JAM	Q9Y228	T3JAM_HUMAN
Trafficking protein particle complex subunit 3	TPPC3	O43617	TPPC3_HUMAN
Transaldolase	TALDO	P37837	TALDO_HUMAN
Transcription elongation factor B polypeptide 1	ELOC	Q15369	ELOC_HUMAN
Transcription elongation factor B polypeptide 2	ELOB	Q15370	ELOB_HUMAN
Transcription elongation factor SPT5	SPT5H	O00267	SPT5H_HUMAN
Transcription factor BTF3	BTF3	P20290	BTF3_HUMAN
Transcription factor BTF3 homolog 4	BT3L4	Q96K17	BT3L4_HUMAN
Transcription factor p65	TF65	Q04206	TF65_HUMAN
Transcription intermediary factor 1-beta	TIF1B	Q13263	TIF1B_HUMAN
Transcriptional regulator ATRX	ATRX	P46100	ATRX_HUMAN
Transferrin receptor protein 1	TFR1	P02786	TFR1_HUMAN
Transformation/transcription domain-associated protein	TRRAP	Q9Y4A5	TRRAP_HUMAN
Transforming acidic coiled-coil-containing protein 2	TACC2	O95359	TACC2_HUMAN
Transforming protein RhoA	RHOA	P61586	RHOA_HUMAN
Transgelin-2	TAGL2	P37802	TAGL2_HUMAN
Transitional endoplasmic reticulum ATPase	TERA	P55072	TERA_HUMAN
Transketolase	TKT	P29401	TKT_HUMAN
Translation initiation factor eIF-2B subunit beta	EI2BB	P49770	EI2BB_HUMAN
Translation initiation factor eIF-2B subunit delta	EI2BD	Q9UI10	EI2BD_HUMAN
Translational activator GCN1	GCN1L	Q92616	GCN1L_HUMAN
Translationally-controlled tumor protein	TCTP	P13693	TCTP_HUMAN
Translin	TSN	Q15631	TSN_HUMAN
Translin-associated protein X	TSNAX	Q99598	TSNAX_HUMAN
Translocon-associated protein subunit alpha	SSRA	P43307	SSRA_HUMAN
Translocon-associated protein subunit delta	SSRD	P51571	SSRD_HUMAN
Transmembrane 4 L6 family member 1	T4S1	P30408	T4S1_HUMAN
Transmembrane emp24 domain-containing protein 10	TMEDA	P49755	TMEDA_HUMAN
Transmembrane emp24 domain-containing protein 2	TMED2	Q15363	TMED2_HUMAN
Transmembrane protein 109	TM109	Q9BVC6	TM109_HUMAN
Transportin-1	TNPO1	Q92973	TNPO1_HUMAN
Transportin-3	TNPO3	Q9Y5L0	TNPO3_HUMAN
Trifunctional enzyme subunit alpha, mitochondrial	ECHA	P40939	ECHA_HUMAN
Trifunctional purine biosynthetic protein adenosine-3	PUR2	P22102	PUR2_HUMAN
Triosephosphate isomerase	TPIS	P60174	TPIS_HUMAN
Tripartite motif-containing protein 47	TRI47	Q96LD4	TRI47_HUMAN
Tripeptidyl-peptidase 2	TPP2	P29144	TPP2_HUMAN
tRNA (cytosine(34)-C(5))-methyltransferase	NSUN2	Q08J23	NSUN2_HUMAN
tRNA (guanine(26)-N(2))-dimethyltransferase	TRM1	Q9NXH9	TRM1_HUMAN
tRNA-splicing ligase RtcB homolog	RTCB	Q9Y3I0	RTCB_HUMAN
Tropomodulin-3	TMOD3	Q9NYL9	TMOD3_HUMAN
Tropomyosin alpha-3 chain	TPM3	P06753	TPM3_HUMAN
Tropomyosin alpha-4 chain	TPM4	P67936	TPM4_HUMAN
Tropomyosin beta chain	TPM2	P07951	TPM2_HUMAN
Tryptophan--tRNA ligase, cytoplasmic	SYWC	P23381	SYWC_HUMAN
TSC22 domain family protein 1	T22D1	Q15714	T22D1_HUMAN
Tubulin alpha-1A chain	TBA1A	Q71U36	TBA1A_HUMAN
Tubulin alpha-4A chain	TBA4A	P68366	TBA4A_HUMAN
Tubulin beta chain	TBB5	P07437	TBB5_HUMAN
Tubulin beta-2A chain	TBB2A	Q13885	TBB2A_HUMAN
Tubulin beta-3 chain	TBB3	Q13509	TBB3_HUMAN
Tubulin beta-4B chain	TBB4B	P68371	TBB4B_HUMAN
Tubulin beta-6 chain	TBB6	Q9BUF5	TBB6_HUMAN
Tubulin gamma-1 chain	TBG1	P23258	TBG1_HUMAN
Tubulin--tyrosine ligase-like protein 12	TTL12	Q14166	TTL12_HUMAN
Tubulin-folding cofactor B	TBCB	Q99426	TBCB_HUMAN
Tubulin-specific chaperone A	TBCA	O75347	TBCA_HUMAN
Tumor protein D52	TPD52	P55327	TPD52_HUMAN
Tumor protein D54	TPD54	O43399	TPD54_HUMAN
Tumor susceptibility gene 101 protein	TS101	Q99816	TS101_HUMAN
Twinfilin-1	TWF1	Q12792	TWF1_HUMAN
Twinfilin-2	TWF2	Q6IBS0	TWF2_HUMAN
Tyrosine--tRNA ligase, cytoplasmic	SYYC	P54577	SYYC_HUMAN
Tyrosine-protein kinase CSK	CSK	P41240	CSK_HUMAN
Tyrosine-protein kinase Fyn	FYN	P06241	FYN_HUMAN
Tyrosine-protein kinase Yes	YES	P07947	YES_HUMAN
Tyrosine-protein phosphatase non-receptor type 1	PTN1	P18031	PTN1_HUMAN
Tyrosine-protein phosphatase non-receptor type 11	PTN11	Q06124	PTN11_HUMAN
Tyrosine-protein phosphatase non-receptor type 23	PTN23	Q9H3S7	PTN23_HUMAN
Tyrosyl-DNA phosphodiesterase 2	TYDP2	O95551	TYDP2_HUMAN
U2 small nuclear ribonucleoprotein B	RU2B	P08579	RU2B_HUMAN
U5 small nuclear ribonucleoprotein 200 kDa helicase	U520	O75643	U520_HUMAN
U6 snRNA-associated Sm-like protein LSm2	LSM2	Q9Y333	LSM2_HUMAN
U6 snRNA-associated Sm-like protein LSm3	LSM3	P62310	LSM3_HUMAN
U6 snRNA-associated Sm-like protein LSm8	LSM8	O95777	LSM8_HUMAN
Ubiquilin-1	UBQL1	Q9UMX0	UBQL1_HUMAN
Ubiquilin-2	UBQL2	Q9UHD9	UBQL2_HUMAN
Ubiquilin-4	UBQL4	Q9NRR5	UBQL4_HUMAN
Ubiquinone biosynthesis protein COQ4 homolog, mitochondrial	COQ4	Q9Y3A0	COQ4_HUMAN
Ubiquitin carboxyl-terminal hydrolase 14	UBP14	P54578	UBP14_HUMAN
Ubiquitin carboxyl-terminal hydrolase 15	UBP15	Q9Y4E8	UBP15_HUMAN
Ubiquitin carboxyl-terminal hydrolase 5	UBP5	P45974	UBP5_HUMAN
Ubiquitin carboxyl-terminal hydrolase 8	UBP8	P40818	UBP8_HUMAN
Ubiquitin carboxyl-terminal hydrolase isozyme L3	UCHL3	P15374	UCHL3_HUMAN
Ubiquitin carboxyl-terminal hydrolase isozyme L5	UCHL5	Q9Y5K5	UCHL5_HUMAN
Ubiquitin fusion degradation protein 1 homolog	UFD1	Q92890	UFD1_HUMAN
Ubiquitin thioesterase OTUB1	OTUB1	Q96FW1	OTUB1_HUMAN
Ubiquitin-40S ribosomal protein S27a	RS27A	P62979	RS27A_HUMAN
Ubiquitin-associated protein 2	UBAP2	Q5T6F2	UBAP2_HUMAN
Ubiquitin-associated protein 2-like	UBP2L	Q14157	UBP2L_HUMAN
Ubiquitin-conjugating enzyme E2 K	UBE2K	P61086	UBE2K_HUMAN
Ubiquitin-conjugating enzyme E2 L3	UB2L3	P68036	UB2L3_HUMAN
Ubiquitin-conjugating enzyme E2 N	UBE2N	P61088	UBE2N_HUMAN
Ubiquitin-conjugating enzyme E2 R2	UB2R2	Q712K3	UB2R2_HUMAN
Ubiquitin-conjugating enzyme E2 variant 1	UB2V1	Q13404	UB2V1_HUMAN
Ubiquitin-conjugating enzyme E2 variant 2	UB2V2	Q15819	UB2V2_HUMAN
Ubiquitin-conjugating enzyme E2 variant 3	UEVLD	Q8IX04	UEVLD_HUMAN
Ubiquitin-fold modifier 1	UFM1	P61960	UFM1_HUMAN
Ubiquitin-like domain-containing CTD phosphatase 1	UBCP1	Q8WVY7	UBCP1_HUMAN
Ubiquitin-like modifier-activating enzyme 1	UBA1	P22314	UBA1_HUMAN
Ubiquitin-like modifier-activating enzyme 5	UBA5	Q9GZZ9	UBA5_HUMAN
Ubiquitin-like modifier-activating enzyme 6	UBA6	A0AVT1	UBA6_HUMAN
Ubiquitin-like protein ISG15	ISG15	P05161	ISG15_HUMAN
Ubiquitin-like-conjugating enzyme ATG3	ATG3	Q9NT62	ATG3_HUMAN
UBX domain-containing protein 1	UBXN1	Q04323	UBXN1_HUMAN
UDP-glucose 6-dehydrogenase	UGDH	O60701	UGDH_HUMAN
UDP-N-acetylglucosamine--peptide N-acetylglucosaminyltransferase 110 kDa subunit	OGT1	O15294	OGT1_HUMAN
UDP-N-acetylhexosamine pyrophosphorylase	UAP1	Q16222	UAP1_HUMAN
UMP-CMP kinase	KCY	P30085	KCY_HUMAN
Uncharacterized protein C15orf52	CO052	Q6ZUT6	CO052_HUMAN
Uncharacterized protein C1orf122	CA122	Q6ZSJ8	CA122_HUMAN
Uncharacterized protein C3orf20	CC020	Q8ND61	CC020_HUMAN
Unconventional myosin-Ic	MYO1C	O00159	MYO1C_HUMAN
Unconventional myosin-Ie	MYO1E	Q12965	MYO1E_HUMAN
Unconventional myosin-Vc	MYO5C	Q9NQX4	MYO5C_HUMAN
UPF0160 protein MYG1, mitochondrial	MYG1	Q9HB07	MYG1_HUMAN
UPF0568 protein C14orf166	CN166	Q9Y224	CN166_HUMAN
UPF0587 protein C1orf123	CA123	Q9NWV4	CA123_HUMAN
UPF0600 protein C5orf51	CE051	A6NDU8	CE051_HUMAN
UPF0687 protein C20orf27	CT027	Q9GZN8	CT027_HUMAN
Uridine 5-monophosphate synthase	UMPS	P11172	UMPS_HUMAN
Uridine-cytidine kinase 2	UCK2	Q9BZX2	UCK2_HUMAN
Urotensin-2	UTS2	O95399	UTS2_HUMAN
UTP--glucose-1-phosphate uridylyltransferase	UGPA	Q16851	UGPA_HUMAN
UV excision repair protein RAD23 homolog A	RD23A	P54725	RD23A_HUMAN
UV excision repair protein RAD23 homolog B	RD23B	P54727	RD23B_HUMAN
V-type proton ATPase 16 kDa proteolipid subunit	VATL	P27449	VATL_HUMAN
V-type proton ATPase catalytic subunit A	VATA	P38606	VATA_HUMAN
V-type proton ATPase subunit B, brain isoform	VATB2	P21281	VATB2_HUMAN
V-type proton ATPase subunit E 1	VATE1	P36543	VATE1_HUMAN
Vacuolar protein sorting-associated protein 26A	VP26A	O75436	VP26A_HUMAN
Vacuolar protein sorting-associated protein 26B	VP26B	Q4G0F5	VP26B_HUMAN
Vacuolar protein sorting-associated protein 28 homolog	VPS28	Q9UK41	VPS28_HUMAN
Vacuolar protein sorting-associated protein 29	VPS29	Q9UBQ0	VPS29_HUMAN
Vacuolar protein sorting-associated protein 35	VPS35	Q96QK1	VPS35_HUMAN
Vacuolar protein sorting-associated protein 37B	VP37B	Q9H9H4	VP37B_HUMAN
Vacuolar protein sorting-associated protein 4A	VPS4A	Q9UN37	VPS4A_HUMAN
Vacuolar protein sorting-associated protein 4B	VPS4B	O75351	VPS4B_HUMAN
Vacuolar protein sorting-associated protein VTA1 homolog	VTA1	Q9NP79	VTA1_HUMAN
Vacuolar protein-sorting-associated protein 36	VPS36	Q86VN1	VPS36_HUMAN
Valine--tRNA ligase	SYVC	P26640	SYVC_HUMAN
Vasodilator-stimulated phosphoprotein	VASP	P50552	VASP_HUMAN
Vasorin	VASN	Q6EMK4	VASN_HUMAN
Very long-chain specific acyl-CoA dehydrogenase, mitochondrial	ACADV	P49748	ACADV_HUMAN
Very-long-chain enoyl-CoA reductase	TECR	Q9NZ01	TECR_HUMAN
Vesicle-associated membrane protein 8	VAMP8	Q9BV40	VAMP8_HUMAN
Vesicle-fusing ATPase	NSF	P46459	NSF_HUMAN
Vesicle-trafficking protein SEC22b	SC22B	O75396	SC22B_HUMAN
Vesicular integral-membrane protein VIP36	LMAN2	Q12907	LMAN2_HUMAN
Vigilin	VIGLN	Q00341	VIGLN_HUMAN
Vimentin	VIME	P08670	VIME_HUMAN
Vinculin	VINC	P18206	VINC_HUMAN
Voltage-dependent anion-selective channel protein 1	VDAC1	P21796	VDAC1_HUMAN
Voltage-dependent anion-selective channel protein 2	VDAC2	P45880	VDAC2_HUMAN
von Willebrand factor A domain-containing protein 5B1	VW5B1	Q5TIE3	VW5B1_HUMAN
WASH complex subunit 7	WASH7	Q2M389	WASH7_HUMAN
WD repeat-containing protein 1	WDR1	O75083	WDR1_HUMAN
WD repeat-containing protein 44	WDR44	Q5JSH3	WDR44_HUMAN
WD40 repeat-containing protein SMU1	SMU1	Q2TAY7	SMU1_HUMAN
WW domain-binding protein 2	WBP2	Q969T9	WBP2_HUMAN
X-ray repair cross-complementing protein 5	XRCC5	P13010	XRCC5_HUMAN
X-ray repair cross-complementing protein 6	XRCC6	P12956	XRCC6_HUMAN
Y-box-binding protein 3	YBOX3	P16989	YBOX3_HUMAN
YTH domain-containing family protein 1	YTHD1	Q9BYJ9	YTHD1_HUMAN
YTH domain-containing family protein 2	YTHD2	Q9Y5A9	YTHD2_HUMAN
YTH domain-containing family protein 3	YTHD3	Q7Z739	YTHD3_HUMAN
Zinc finger CCCH-type antiviral protein 1	ZCCHV	Q7Z2W4	ZCCHV_HUMAN
Zinc finger protein RFP	TRI27	P14373	TRI27_HUMAN
Zinc finger protein ZPR1	ZPR1	O75312	ZPR1_HUMAN
Zinc transporter 1	ZNT1	Q9Y6M5	ZNT1_HUMAN
Zinc transporter ZIP10	S39AA	Q9ULF5	S39AA_HUMAN
Zinc-alpha-2-glycoprotein	ZA2G	P25311	ZA2G_HUMAN
Zymogen granule protein 16 homolog B	ZG16B	Q96DA0	ZG16B_HUMAN
Zyxin	ZYX	Q15942	ZYX_HUMAN

## Sheet: TAB2-Enriched flemmingsome
TAB2-The Enriched Flemmingsome
The 489 Proteins statistically more abundant in MBR+ compared with the other fractions are listed below (Protein Names (A)/Gene names (B)/ Uniprot ID(C) and Entry name(D)). The identified proteins from the MBR+ fraction were compared with MBR- (columns E, F); MBRE (columns G, H) and Total identified proteins (columns I, J) processed using either eFASP (columns E, G, I) or Gel (columns F, H, J). T…
				MBR+ vs MBR-		MBR+ vs MBRE		MBR+ vs Total		PMID References
Protein names	Gene names	Uniprot ID	Entry name	Ratio MBR+/MBR- eFASP	Ratio MBR+/MBR- Gel	Ratio MBR+/MBRE eFASP	Ratio MBR+/MBRE Gel	Ratio MBR+/Total eFASP	Ratio MBR+/Total Gel	Function in Cytokinesis	Furrow/Bridge/Midbody Localization	Transmembrane proteins
14-3-3 protein beta/alpha (Protein 1054) (Protein kinase C inhibitor protein 1) (KCIP-1) [Cleaved into: 14-3-3 protein beta/alpha, N-terminally processed]	YWHAB	P31946	1433B_HUMAN	1.42386	1.08714	0.801665	1.44196	0.94396	Present in MBR+ only	18604201	no
14-3-3 protein epsilon (14-3-3E)	YWHAE	P62258	1433E_HUMAN	1.34249	1.08715	0.847724	1.51554	1.064	1.31271	18604201	no
14-3-3 protein eta (Protein AS1)	YWHAH YWHA1	Q04917	1433F_HUMAN	1.29589	1.38088	0.920538	3.0252	1.26696	1.70996	18604201	23547714
14-3-3 protein gamma (Protein kinase C inhibitor protein 1) (KCIP-1) [Cleaved into: 14-3-3 protein gamma, N-terminally processed]	YWHAG	P61981	1433G_HUMAN	1.17086	1.12761	1.01521	2.6039	1.06568	1.62403	18604201	no
14-3-3 protein sigma (Epithelial cell marker protein 1) (Stratifin)	SFN HME1	P31947	1433S_HUMAN	1.12953	1.1198	1.08475	0.800522	1.50994	Present in MBR+ only	17361185;18604201	no
14-3-3 protein zeta/delta (Protein kinase C inhibitor protein 1) (KCIP-1)	YWHAZ	P63104	1433Z_HUMAN	1.4694	1.47162	1.03394	1.47633	1.08732	1.52737	18604201	no
182 kDa tankyrase-1-binding protein	TNKS1BP1 KIAA1741 TAB182	Q9C0C2	TB182_HUMAN	#NEQV	#NEQV	#NEQV	Present in MBR+ only	Present in Total only	#N/A	no	no
26S protease regulatory subunit 4 (P26s4) (26S proteasome AAA-ATPase subunit RPT2) (Proteasome 26S subunit ATPase 1)	PSMC1	P62191	PRS4_HUMAN	0.895595	0.921524	0.826114	0.902479	0.346065	Present in MBR+ only	12637748*	no
26S protease regulatory subunit 6A (26S proteasome AAA-ATPase subunit RPT5) (Proteasome 26S subunit ATPase 3) (Proteasome subunit P50) (Tat-binding protein 1) (TBP-1)	PSMC3 TBP1	P17980	PRS6A_HUMAN	0.291664	0.840409	0.707795	Present in MBR+ only	0.156265	Present in MBR+ only	12637748*	no
26S protease regulatory subunit 6B (26S proteasome AAA-ATPase subunit RPT3) (MB67-interacting protein) (MIP224) (Proteasome 26S subunit ATPase 4) (Tat-binding protein 7) (TBP-7)	PSMC4 MIP224 TBP7	P43686	PRS6B_HUMAN	0.640557	0.847568	0.620434	Present in MBR+ only	0.171417	0.634981	12637748*	no
26S protease regulatory subunit 7 (26S proteasome AAA-ATPase subunit RPT1) (Proteasome 26S subunit ATPase 2) (Protein MSS1)	PSMC2 MSS1	P35998	PRS7_HUMAN	1.21421	0.947042	1.13486	0.944916	0.423896	Present in MBR+ only	12637748*	no
26S protease regulatory subunit 8 (26S proteasome AAA-ATPase subunit RPT6) (Proteasome 26S subunit ATPase 5) (Proteasome subunit p45) (Thyroid hormone receptor-interacting protein 1) (TRIP1) (p45/SUG)	PSMC5 SUG1	P62195	PRS8_HUMAN	0.679661	1.20744	0.768429	1.78657	0.242397	Present in MBR+ only	12637748*	no
26S proteasome non-ATPase regulatory subunit 10 (26S proteasome regulatory subunit p28) (Gankyrin) (p28(GANK))	PSMD10	O75832	PSD10_HUMAN	2.20691	#NEQV	3.67835	#NEQV	1.20427	#N/A	12637748*	no
26S proteasome non-ATPase regulatory subunit 5 (26S protease subunit S5 basic) (26S proteasome subunit S5B)	PSMD5 KIAA0072	Q16401	PSMD5_HUMAN	2.07458	0.847226	0.980032	0.981886	0.369465	Present in MBR+ only	12637748*	no
26S proteasome non-ATPase regulatory subunit 7 (26S proteasome regulatory subunit RPN8) (26S proteasome regulatory subunit S12) (Mov34 protein homolog) (Proteasome subunit p40)	PSMD7 MOV34L	P51665	PSMD7_HUMAN	0.87018	1.85703	Present in MBR+ only	Present in MBR+ only	0.42569	Present in MBR+ only	12637748*	no
28 kDa heat- and acid-stable phosphoprotein (PDGF-associated protein) (PAP) (PDGFA-associated protein 1) (PAP1)	PDAP1 HASPP28	Q13442	HAP28_HUMAN	Present in MBR+ only	#NEQV	0.485656	#NEQV	0.45654	#N/A	no	no
4-hydroxyphenylpyruvate dioxygenase (EC 1.13.11.27) (4-hydroxyphenylpyruvic acid oxidase) (4HPPD) (HPD) (HPPDase)	HPD PPD	P32754	HPPD_HUMAN	0.665674	0.757724	0.270163	Present in MBR+ only	0.251365	Present in MBR+ only	no	no
4-trimethylaminobutyraldehyde dehydrogenase (TMABADH) (EC 1.2.1.47) (Aldehyde dehydrogenase E3 isozyme) (Aldehyde dehydrogenase family 9 member A1) (EC 1.2.1.3) (Gamma-aminobutyraldehyde dehydrogenase) (EC 1.2.1.19) (R-aminobutyraldehyde dehydrogenase) [Cleaved into: 4-trimethylaminobutyraldehyde dehydrogenase, N-terminally processed]	ALDH9A1 ALDH4 ALDH7 ALDH9	P49189	AL9A1_HUMAN	0.566709	0.788287	0.407331	0.6666	0.307925	1.62401	no	no
40S ribosomal protein S10	RPS10	P46783	RS10_HUMAN	1.08492	0.668488	2.99098	1.97588	2.25136	Present in MBR+ only	19011615*	no
40S ribosomal protein S14	RPS14 PRO2640	P62263	RS14_HUMAN	0.745598	1.0476	2.35092	1.01596	1.89789	Present in MBR+ only	19011615*	no
40S ribosomal protein S15 (RIG protein)	RPS15 RIG	P62841	RS15_HUMAN	1.0671	#NEQV	1.66431	#NEQV	1.07467	#N/A	19011615*	no
40S ribosomal protein S15a	RPS15A OK/SW-cl.82	P62244	RS15A_HUMAN	1.84407	#NEQV	1.86509	#NEQV	1.3769	#NEQV	19011615*	no
40S ribosomal protein S20	RPS20	P60866	RS20_HUMAN	0.850477	0.851811	1.08635	Present in MBR+ only	1.80836	Present in MBR+ only	19011615*	no
40S ribosomal protein S23	RPS23	P62266	RS23_HUMAN	0.547326	2.79951	0.306433	#NEQV	0.493111	1.16417	19011615*	no
40S ribosomal protein S25	RPS25	P62851	RS25_HUMAN	0.737778	0.756162	0.711632	Present in MBR+ only	0.790989	0.897798	19011615*	no
40S ribosomal protein S29	RPS29	P62273	RS29_HUMAN	0.539313	#NEQV	Present in MBR+ only	#NEQV	2.26843	#N/A	19011615*	no
40S ribosomal protein S7	RPS7	P62081	RS7_HUMAN	0.616585	1.0786	1.04595	Present in MBR+ only	0.81799	Present in MBR+ only	19011615*	no
40S ribosomal protein S9	RPS9	P46781	RS9_HUMAN	0.927906	0.611752	0.592961	Present in MBR+ only	0.488415	0.877513	19011615*	no
40S ribosomal protein SA (37 kDa laminin receptor precursor) (37LRP) (37/67 kDa laminin receptor) (LRP/LR) (67 kDa laminin receptor) (67LR) (Colon carcinoma laminin-binding protein) (Laminin receptor 1) (LamR) (Laminin-binding protein precursor p40) (LBP/p40) (Multidrug resistance-associated protein MGr1-Ag) (NEM/1CHD4)	RPSA LAMBR LAMR1	P08865	RSSA_HUMAN	1.00441	0.86406	1.33769	1.5998	1.18267	1.7099	19011615*	no
6-phosphogluconate dehydrogenase, decarboxylating (EC 1.1.1.44)	PGD PGDH	P52209	6PGD_HUMAN	0.889726	2.24768	0.270382	#NEQV	0.225418	0.948365	no	no
60S ribosomal protein L11 (CLL-associated antigen KW-12)	RPL11	P62913	RL11_HUMAN	0.935503	0.932079	1.48064	Present in MBR+ only	1.16849	Present in MBR+ only	19011615*	no
60S ribosomal protein L14 (CAG-ISL 7)	RPL14	P50914	RL14_HUMAN	0.70791	2.27889	0.555987	Present in MBR+ only	0.701798	0.942522	19011615*	no
60S ribosomal protein L15	RPL15 EC45 TCBAP0781	P61313	RL15_HUMAN	#NEQV	0.702056	Present in MBRE only	Present in MBR+ only	Present in Total only	1.24818	19011615*	no
60S ribosomal protein L22 (EBER-associated protein) (EAP) (Epstein-Barr virus small RNA-associated protein) (Heparin-binding protein HBp15)	RPL22	P35268	RL22_HUMAN	0.677128	#NEQV	1.71455	#NEQV	1.81461	#N/A	19011615*	no
60S ribosomal protein L22-like 1	RPL22L1	Q6P5R6	RL22L_HUMAN	1.67158	#NEQV	1.86255	#NEQV	3.23725	#N/A	19011615*	no
60S ribosomal protein L3 (HIV-1 TAR RNA-binding protein B) (TARBP-B)	RPL3 OK/SW-cl.32	P39023	RL3_HUMAN	0.773915	0.518334	0.261057	0.550841	0.174538	Present in MBR+ only	19011615*	no
60S ribosomal protein L31	RPL31	P62899	RL31_HUMAN	#NEQV	0.690266	Present in MBRE only	Present in MBR+ only	Present in Total only	Present in MBR+ only	19011615*	no
60S ribosomal protein L5	RPL5 MSTP030	P46777	RL5_HUMAN	0.890056	0.715516	0.28246	Present in MBR+ only	0.273264	#N/A	19011615*	no
60S ribosomal protein L7	RPL7	P18124	RL7_HUMAN	0.761134	1.15347	0.606995	1.01115	0.69408	Present in MBR+ only	19011615*	no
Acetyl-CoA acetyltransferase, cytosolic (EC 2.3.1.9) (Acetyl-CoA transferase-like protein) (Cytosolic acetoacetyl-CoA thiolase)	ACAT2 ACTL	Q9BWD1	THIC_HUMAN	0.836042	0.84939	0.562525	0.77988	0.552071	Present in MBR+ only	no	no
Actin-related protein 2/3 complex subunit 1B (Arp2/3 complex 41 kDa subunit) (p41-ARC)	ARPC1B ARC41	O15143	ARC1B_HUMAN	0.861525	#NEQV	1.52001	#NEQV	1.88415	#NEQV	no	no
Actin-related protein 2/3 complex subunit 5-like protein (Arp2/3 complex 16 kDa subunit 2) (ARC16-2)	ARPC5L	Q9BPX5	ARP5L_HUMAN	0.273111	#NEQV	1.26031	#NEQV	1.68784	#N/A	no	no
Actin-related protein 3 (Actin-like protein 3)	ACTR3 ARP3	P61158	ARP3_HUMAN	0.931184	0.923374	0.596847	1.53406	0.50873	Present in MBR+ only	no	28230050
Actin, alpha skeletal muscle (Alpha-actin-1)	ACTA1 ACTA	P68133	ACTS_HUMAN	#NEQV	0.512808	#NEQV	Present in MBR+ only	Present in Total only	Present in MBR+ only	no	no
Actin, cytoplasmic 2 (Gamma-actin) [Cleaved into: Actin, cytoplasmic 2, N-terminally processed]	ACTG1 ACTG	P63261	ACTG_HUMAN	0.821518	0.714432	0.721355	0.84127	0.903921	1.54733	4324358	3772181
Activator of 90 kDa heat shock protein ATPase homolog 1 (AHA1) (p38)	AHSA1 C14orf3 HSPC322	O95433	AHSA1_HUMAN	0.698274	0.726401	1.42733	Present in MBR+ only	0.426532	Present in MBR+ only	no	no
Acylamino-acid-releasing enzyme (AARE) (EC 3.4.19.1) (Acyl-peptide hydrolase) (APH) (Acylaminoacyl-peptidase) (Oxidized protein hydrolase) (OPH)	APEH D3F15S2 D3S48E DNF15S2	P13798	ACPH_HUMAN	Present in MBR+ only	#NEQV	0.353467	#NEQV	0.244482	#N/A	no	no
Adenosylhomocysteinase 2 (AdoHcyase 2) (EC 3.3.1.1) (DC-expressed AHCY-like molecule) (IP(3)Rs binding protein released with IP(3)) (IRBIT) (S-adenosyl-L-homocysteine hydrolase 2) (S-adenosylhomocysteine hydrolase-like protein 1)	AHCYL1 DCAL IRBIT XPVKONA	O43865	SAHH2_HUMAN	1.24244	1.07772	0.817755	Present in MBR+ only	0.674775	Present in MBR+ only	no	no
Adenylosuccinate lyase (ADSL) (ASL) (EC 4.3.2.2) (Adenylosuccinase) (ASase)	ADSL AMPS	P30566	PUR8_HUMAN	Present in MBR+ only	0.880332	1.44739	#NEQV	0.965114	0.622324	no	no
Adenylosuccinate synthetase isozyme 2 (AMPSase 2) (AdSS 2) (EC 6.3.4.4) (Adenylosuccinate synthetase, acidic isozyme) (Adenylosuccinate synthetase, liver isozyme) (L-type adenylosuccinate synthetase) (IMP--aspartate ligase 2)	ADSS ADSS2	P30520	PURA2_HUMAN	Present in MBR+ only	0.807693	0.933969	0.833014	0.822298	1.13258	no	no
ADP-ribosylation factor 1	ARF1	P84077	ARF1_HUMAN	1.78263	3.26036	2.11472	Present in MBR+ only	2.31314	Present in MBR+ only	26330566	26330566
ADP-ribosylation factor 6	ARF6	P62330	ARF6_HUMAN	53.5735	#NEQV	53.568	#NEQV	64.5264	#N/A	26330566	26330566
Alcohol dehydrogenase class-3 (EC 1.1.1.1) (Alcohol dehydrogenase 5) (Alcohol dehydrogenase class chi chain) (Alcohol dehydrogenase class-III) (Glutathione-dependent formaldehyde dehydrogenase) (FALDH) (FDH) (GSH-FDH) (EC 1.1.1.-) (S-(hydroxymethyl)glutathione dehydrogenase) (EC 1.1.1.284)	ADH5 ADHX FDH	P11766	ADHX_HUMAN	1.19578	#NEQV	Present in MBR+ only	#NEQV	0.797141	#N/A	no	no
Alkaline phosphatase, placental type (EC 3.1.3.1) (Alkaline phosphatase Regan isozyme) (Placental alkaline phosphatase 1) (PLAP-1)	ALPP PLAP	P05187	PPB1_HUMAN	0.974582	1.08769	3.24541	1.29634	0.52101	Present in MBR+ only	no	no
Alpha-2-macroglobulin-like protein 1 (C3 and PZP-like alpha-2-macroglobulin domain-containing protein 9)	A2ML1 CPAMD9	A8K2U0	A2ML1_HUMAN	1.51329	#NEQV	Present in MBR+ only	#NEQV	Present in MBR+ only	#N/A	no	no
Alpha-amylase 2B (EC 3.2.1.1) (1,4-alpha-D-glucan glucanohydrolase 2B) (Carcinoid alpha-amylase)	AMY2B	P19961	AMY2B_HUMAN	0.849853	#NEQV	1.09185	#NEQV	Present in MBR+ only	#N/A	no	no
Anillin	ANLN	Q9NQW6	ANLN_HUMAN	Present in MBR+ only	#NEQV	Present in MBR+ only	#NEQV	2.11107	#NEQV	10931866	7559773; 10931866;15800069
Ankyrin repeat and SOCS box protein 6 (ASB-6)	ASB6	Q9NWX5	ASB6_HUMAN	Present in MBR+ only	#NEQV	Present in MBR+ only	#NEQV	Present in MBR+ only	#N/A	no	no
Annexin A1 (Annexin I) (Annexin-1) (Calpactin II) (Calpactin-2) (Chromobindin-9) (Lipocortin I) (Phospholipase A2 inhibitory protein) (p35)	ANXA1 ANX1 LPC1	P04083	ANXA1_HUMAN	1.29531	0.905677	1.00945	1.37422	0.748112	1.80409	no	no
Annexin A11 (56 kDa autoantigen) (Annexin XI) (Annexin-11) (Calcyclin-associated annexin 50) (CAP-50)	ANXA11 ANX11	P50995	ANX11_HUMAN	1.30539	1.09784	0.953864	0.72973	0.650901	Present in MBR+ only	15197175	15197175
Annexin A2 (Annexin II) (Annexin-2) (Calpactin I heavy chain) (Calpactin-1 heavy chain) (Chromobindin-8) (Lipocortin II) (Placental anticoagulant protein IV) (PAP-IV) (Protein I) (p36)	ANXA2 ANX2 ANX2L4 CAL1H LPC2D	P07355	ANXA2_HUMAN	0.776994	0.914914	0.989775	1.58573	0.728198	1.12545	25712672	25712672
Annexin A4 (35-beta calcimedin) (Annexin IV) (Annexin-4) (Carbohydrate-binding protein p33/p41) (Chromobindin-4) (Endonexin I) (Lipocortin IV) (P32.5) (PP4-X) (Placental anticoagulant protein II) (PAP-II) (Protein II)	ANXA4 ANX4	P09525	ANXA4_HUMAN	1.06637	#NEQV	Present in MBR+ only	#NEQV	1.46804	#NEQV	no	no
Annexin A5 (Anchorin CII) (Annexin V) (Annexin-5) (Calphobindin I) (CBP-I) (Endonexin II) (Lipocortin V) (Placental anticoagulant protein 4) (PP4) (Placental anticoagulant protein I) (PAP-I) (Thromboplastin inhibitor) (Vascular anticoagulant-alpha) (VAC-alpha)	ANXA5 ANX5 ENX2 PP4	P08758	ANXA5_HUMAN	0.917069	1.03636	0.380607	1.58033	0.328785	1.22801	no	no
Annexin A6 (67 kDa calelectrin) (Annexin VI) (Annexin-6) (Calphobindin-II) (CPB-II) (Chromobindin-20) (Lipocortin VI) (Protein III) (p68) (p70)	ANXA6 ANX6	P08133	ANXA6_HUMAN	0.805691	0.939694	0.25347	0.541924	0.225633	Present in MBR+ only	no	no
Annexin A7 (Annexin VII) (Annexin-7) (Synexin)	ANXA7 ANX7 SNX OK/SW-cl.95	P20073	ANXA7_HUMAN	1.05555	0.877486	0.967716	1.19639	1.00917	Present in MBR+ only	no	no
AP-1 complex subunit gamma-1 (Adaptor protein complex AP-1 subunit gamma-1) (Adaptor-related protein complex 1 subunit gamma-1) (Clathrin assembly protein complex 1 gamma-1 large chain) (Gamma1-adaptin) (Golgi adaptor HA1/AP1 adaptin subunit gamma-1)	AP1G1 ADTG CLAPG1	O43747	AP1G1_HUMAN	#NEQV	0.861637	Present in MBRE only	Present in MBR+ only	Present in Total only	Present in MBR+ only	no	no
AP-2 complex subunit beta (AP105B) (Adaptor protein complex AP-2 subunit beta) (Adaptor-related protein complex 2 subunit beta) (Beta-2-adaptin) (Beta-adaptin) (Clathrin assembly protein complex 2 beta large chain) (Plasma membrane adaptor HA2/AP2 adaptin beta subunit)	AP2B1 ADTB2 CLAPB1	P63010	AP2B1_HUMAN	0.551375	0.626136	0.673515	0.825135	0.3097	Present in MBR+ only	no	no
AP-3 complex subunit beta-1 (Adaptor protein complex AP-3 subunit beta-1) (Adaptor-related protein complex 3 subunit beta-1) (Beta-3A-adaptin) (Clathrin assembly protein complex 3 beta-1 large chain)	AP3B1 ADTB3A	O00203	AP3B1_HUMAN	Present in MBR+ only	#NEQV	2.18718	#NEQV	0.483798	#NEQV	no	no
Apolipoprotein B-100 (Apo B-100) [Cleaved into: Apolipoprotein B-48 (Apo B-48)]	APOB	P04114	APOB_HUMAN	1.15835	#NEQV	0.882524	#NEQV	Present in MBR+ only	#N/A	no	no
Apolipoprotein C-III (Apo-CIII) (ApoC-III) (Apolipoprotein C3)	APOC3	P02656	APOC3_HUMAN	1.50205	#NEQV	0.378404	#NEQV	4.49716	#N/A	no	no
Apolipoprotein D (Apo-D) (ApoD)	APOD	P05090	APOD_HUMAN	0.792051	#NEQV	1.37633	#NEQV	Present in MBR+ only	#N/A	no	no
Arachidonate 12-lipoxygenase, 12R-type (12R-LOX) (12R-lipoxygenase) (EC 1.13.11.-) (Epidermis-type lipoxygenase 12)	ALOX12B	O75342	LX12B_HUMAN	1.96618	#NEQV	3.2588	#NEQV	Present in MBR+ only	#NEQV	no	no
Arginase-1 (EC 3.5.3.1) (Liver-type arginase) (Type I arginase)	ARG1	P05089	ARGI1_HUMAN	0.878269	1.08433	0.865495	1.13505	8.67585	Present in MBR+ only	no	no
Asparagine synthetase [glutamine-hydrolyzing] (EC 6.3.5.4) (Cell cycle control protein TS11) (Glutamine-dependent asparagine synthetase)	ASNS TS11	P08243	ASNS_HUMAN	1.58428	1.05381	1.12347	Present in MBR+ only	1.10692	Present in MBR+ only	no	no
Aspartate--tRNA ligase, cytoplasmic (EC 6.1.1.12) (Aspartyl-tRNA synthetase) (AspRS) (Cell proliferation-inducing gene 40 protein)	DARS PIG40	P14868	SYDC_HUMAN	0.908337	0.685073	1.84599	#NEQV	0.203726	0.621591	no	no
Ataxin-10 (Brain protein E46 homolog) (Spinocerebellar ataxia type 10 protein)	ATXN10 SCA10	Q9UBB4	ATX10_HUMAN	0.570146	0.733506	0.370503	Present in MBR+ only	0.138687	Present in MBR+ only	21857149	21857149
Ataxin-2-like protein (Ataxin-2 domain protein) (Ataxin-2-related protein)	ATXN2L A2D A2LG A2LP A2RP	Q8WWM7	ATX2L_HUMAN	0.887108	1.26966	1.0436	Present in MBR+ only	0.321583	1.38112	no	no
ATP-binding cassette sub-family E member 1 (2'-5'-oligoadenylate-binding protein) (HuHP68) (RNase L inhibitor) (Ribonuclease 4 inhibitor) (RNS4I)	ABCE1 RLI RNASEL1 RNASELI RNS4I OK/SW-cl.40	P61221	ABCE1_HUMAN	#NEQV	0.854368	#NEQV	Present in MBRR+ only	Present in Total only	Present in MBR+ only	no	no
ATP-binding cassette sub-family F member 1 (ATP-binding cassette 50) (TNF-alpha-stimulated ABC protein)	ABCF1 ABC50	Q8NE71	ABCF1_HUMAN	0.577386	2.27205	0.824631	Present in MBR+ only	0.238594	0.903757	no	no
ATP-binding cassette sub-family F member 3	ABCF3	Q9NUQ8	ABCF3_HUMAN	0.967755	1.11168	Present in MBR+ only	#NEQV	0.487112	#NEQV	no	no
ATP-dependent 6-phosphofructokinase, liver type (ATP-PFK) (PFK-L) (EC 2.7.1.11) (6-phosphofructokinase type B) (Phosphofructo-1-kinase isozyme B) (PFK-B) (Phosphohexokinase)	PFKL	P17858	PFKAL_HUMAN	0.629876	1.03299	0.651631	0.674338	0.617625	Present in MBR+ only	no	no
ATP-dependent RNA helicase DDX1 (EC 3.6.4.13) (DEAD box protein 1) (DEAD box protein retinoblastoma) (DBP-RB)	DDX1	Q92499	DDX1_HUMAN	1.13443	1.2331	0.811235	0.998052	0.144632	Present in MBR+ only	no	no
ATPase ASNA1 (EC 3.6.-.-) (Arsenical pump-driving ATPase) (Arsenite-stimulated ATPase) (Transmembrane domain recognition complex 40 kDa ATPase subunit) (hARSA-I) (hASNA-I)	ASNA1 ARSA TRC40	O43681	ASNA_HUMAN	Present in MBR+ only	#NEQV	1.31179	#NEQV	0.264447	#NEQV	no	no
Aurora kinase B (EC 2.7.11.1) (Aurora 1) (Aurora- and IPL1-like midbody-associated protein 1) (AIM-1) (Aurora/IPL1-related kinase 2) (ARK-2) (Aurora-related kinase 2) (STK-1) (Serine/threonine-protein kinase 12) (Serine/threonine-protein kinase 5) (Serine/threonine-protein kinase aurora-B)	AURKB AIK2 AIM1 AIRK2 ARK2 STK1 STK12 STK5	Q96GD4	AURKB_HUMAN	Present in MBR+ only	5.64444	Present in MBR+ only	Present in MBR+ only	14.5074	Present in MBR+ only	9450992;9852156	9450992;9852156
Baculoviral IAP repeat-containing protein 5 (Apoptosis inhibitor 4) (Apoptosis inhibitor survivin)	BIRC5 API4 IAP4	O15392	BIRC5_HUMAN	Present in MBR+ only	#NEQV	Present in MBR+ only	#NEQV	Present in MBR+ only	#N/A	10935509; 11084331	10935509; 11134084; 11084331
BAG family molecular chaperone regulator 3 (BAG-3) (Bcl-2-associated athanogene 3) (Bcl-2-binding protein Bis) (Docking protein CAIR-1)	BAG3 BIS	O95817	BAG3_HUMAN	0.927079	1.08542	0.893727	Present in MBR+ only	0.554569	1.30322	no	no
Basigin (5F7) (Collagenase stimulatory factor) (Extracellular matrix metalloproteinase inducer) (EMMPRIN) (Leukocyte activation antigen M6) (OK blood group antigen) (Tumor cell-derived collagenase stimulatory factor) (TCSF) (CD antigen CD147)	BSG UNQ6505/PRO21383	P35613	BASI_HUMAN	0.627828	#NEQV	0.499265	#NEQV	1.21848	Present in MBR+ only	no	no
Bifunctional 3'-phosphoadenosine 5'-phosphosulfate synthase 2 (PAPS synthase 2) (PAPSS 2) (Sulfurylase kinase 2) (SK 2) (SK2) [Includes: Sulfate adenylyltransferase (EC 2.7.7.4) (ATP-sulfurylase) (Sulfate adenylate transferase) (SAT); Adenylyl-sulfate kinase (EC 2.7.1.25) (3'-phosphoadenosine-5'-phosphosulfate synthase) (APS kinase) (Adenosine-5'-phosphosulfate 3'-phosphotransferase) (Adenylylsul…	PAPSS2 ATPSK2	O95340	PAPS2_HUMAN	Present in MBR- only	1.2233	Present in MBRE only	Present in MBR+ only	Present in Total only	Present in MBR+ only	no	no
Bleomycin hydrolase (BH) (BLM hydrolase) (BMH) (EC 3.4.22.40)	BLMH	Q13867	BLMH_HUMAN	1.15987	1.09189	0.780102	1.38752	2.27254	Present in MBR+ only	no	no
Bone marrow stromal antigen 2 (BST-2) (HM1.24 antigen) (Tetherin) (CD antigen CD317)	BST2	Q10589	BST2_HUMAN	2.93998	1.12536	4.75933	1.54557	3.67234	Present in MBR+ only	no	no
Borealin (Cell division cycle-associated protein 8) (Dasra-B) (hDasra-B) (Pluripotent embryonic stem cell-related gene 3 protein)	CDCA8 PESCRG3	Q53HL2	BOREA_HUMAN	23.459	Present in MBR+ only	40.1269	Present in MBR+ only	Present in MBR+ only	Present in MBR+ only	15249581	15249581
Brain acid soluble protein 1 (22 kDa neuronal tissue-enriched acidic protein) (Neuronal axonal membrane protein NAP-22)	BASP1 NAP22	P80723	BASP1_HUMAN	0.776189	0.78749	0.27608	0.787657	0.683769	1.53962	no	no
Calcium-regulated heat-stable protein 1 (Calcium-regulated heat-stable protein of 24 kDa) (CRHSP-24)	CARHSP1	Q9Y2V2	CHSP1_HUMAN	Present in MBR+ only	#NEQV	Present in MBR+ only	#NEQV	0.651744	#N/A	no	no
Calmodulin-like protein 5 (Calmodulin-like skin protein)	CALML5 CLSP	Q9NZT1	CALL5_HUMAN	1.76066	#NEQV	6.05829	#NEQV	Present in MBR+ only	#NEQV	no	no
Calmodulin-regulated spectrin-associated protein 2 (Calmodulin-regulated spectrin-associated protein 1-like protein 1)	CAMSAP2 CAMSAP1L1 KIAA1078	Q08AD1	CAMP2_HUMAN	Present in MBR+ only	#NEQV	Present in MBR+ only	#NEQV	Present in MBR+ only	#N/A	no	no
Calpain-1 catalytic subunit (EC 3.4.22.52) (Calcium-activated neutral proteinase 1) (CANP 1) (Calpain mu-type) (Calpain-1 large subunit) (Cell proliferation-inducing gene 30 protein) (Micromolar-calpain) (muCANP)	CAPN1 CANPL1 PIG30	P07384	CAN1_HUMAN	#NEQV	1.16755	Present in MBRE only	Present in MBR+ only	Present in Total only	1.02574	no	no
Calpain-2 catalytic subunit (EC 3.4.22.53) (Calcium-activated neutral proteinase 2) (CANP 2) (Calpain M-type) (Calpain large polypeptide L2) (Calpain-2 large subunit) (Millimolar-calpain) (M-calpain)	CAPN2 CANPL2	P17655	CAN2_HUMAN	#NEQV	1.51764	#NEQV	Present in MBR+ only	Present in Total only	Present in MBR+ only	no	1426051
Calponin-2 (Calponin H2, smooth muscle) (Neutral calponin)	CNN2	Q99439	CNN2_HUMAN	1.32277	#NEQV	3.50606	#NEQV	5.51772	#NEQV	12388067	no
cAMP-dependent protein kinase type II-alpha regulatory subunit	PRKAR2A PKR2 PRKAR2	P13861	KAP2_HUMAN	1.0387	1.11507	Present in MBR+ only	Present in MBR+ only	0.330315	0.687024	no	no
Caprin-1 (Cell cycle-associated protein 1) (Cytoplasmic activation- and proliferation-associated protein 1) (GPI-anchored membrane protein 1) (GPI-anchored protein p137) (GPI-p137) (p137GPI) (Membrane component chromosome 11 surface marker 1) (RNA granule protein 105)	CAPRIN1 GPIAP1 GPIP137 M11S1 RNG105	Q14444	CAPR1_HUMAN	0.863392	0.942801	1.20183	1.37811	0.820012	Present in MBR+ only	no	no
Carboxypeptidase M (CPM) (EC 3.4.17.12)	CPM	P14384	CBPM_HUMAN	#NEQV	2.3755	#NEQV	#NEQV	Present in Total only	#NEQV	no	no
Casein kinase I isoform alpha (CKI-alpha) (EC 2.7.11.1) (CK1)	CSNK1A1	P48729	KC1A_HUMAN	1.1071	#NEQV	Present in MBR+ only	#NEQV	2.59679	#N/A	no	1409656
Casein kinase II subunit alpha (CK II alpha) (EC 2.7.11.1)	CSNK2A1 CK2A1	P68400	CSK21_HUMAN	1.88565	5.95696	5.83781	Present in MBR+ only	4.4044	Present in MBR+ only	19188443	19188443
Casein kinase II subunit beta (CK II beta) (Phosvitin) (Protein G5a)	CSNK2B CK2N G5A	P67870	CSK2B_HUMAN	5.77725	#NEQV	4.09669	#NEQV	5.85461	#NEQV	no	no
Caspase-14 (CASP-14) (EC 3.4.22.-) [Cleaved into: Caspase-14 subunit p17, mature form; Caspase-14 subunit p10, mature form; Caspase-14 subunit p20, intermediate form; Caspase-14 subunit p8, intermediate form]	CASP14	P31944	CASPE_HUMAN	1.62866	0.962889	2.14023	1.19547	35.7377	2.90532	no	no
Catalase (EC 1.11.1.6)	CAT	P04040	CATA_HUMAN	1.69153	0.936939	1.45031	1.09237	1.59157	1.47764	no	no
Catenin alpha-1 (Alpha E-catenin) (Cadherin-associated protein) (Renal carcinoma antigen NY-REN-13)	CTNNA1	P35221	CTNA1_HUMAN	0.973532	0.868826	0.853465	Present in MBR+ only	0.410558	Present in MBR+ only	26691986	no
Cathepsin D (EC 3.4.23.5) [Cleaved into: Cathepsin D light chain; Cathepsin D heavy chain]	CTSD CPSD	P07339	CATD_HUMAN	1.2009	1.21529	1.76882	0.688508	3.63709	Present in MBR+ only	no	no
CD2-associated protein (Adapter protein CMS) (Cas ligand with multiple SH3 domains)	CD2AP	Q9Y5K6	CD2AP_HUMAN	4.05589	Present in MBR+ only	Present in MBR+ only	Present in MBR+ only	3.18821	Present in MBR+ only	15800069	15800069
CD44 antigen (CDw44) (Epican) (Extracellular matrix receptor III) (ECMR-III) (GP90 lymphocyte homing/adhesion receptor) (HUTCH-I) (Heparan sulfate proteoglycan) (Hermes antigen) (Hyaluronate receptor) (Phagocytic glycoprotein 1) (PGP-1) (Phagocytic glycoprotein I) (PGP-I) (CD antigen CD44)	CD44 LHR MDU2 MDU3 MIC4	P16070	CD44_HUMAN	0.558699	0.799126	0.28793	1.16351	0.771933	2.22016	no	25481101
CD9 antigen (5H9 antigen) (Cell growth-inhibiting gene 2 protein) (Leukocyte antigen MIC3) (Motility-related protein) (MRP-1) (Tetraspanin-29) (Tspan-29) (p24) (CD antigen CD9)	CD9 MIC3 TSPAN29 GIG2	P21926	CD9_HUMAN	1.38434	#NEQV	0.888736	#NEQV	2.66124	#N/A	no	no
Cdc42-interacting protein 4 (Protein Felic) (Salt tolerant protein) (hSTP) (Thyroid receptor-interacting protein 10) (TR-interacting protein 10) (TRIP-10)	TRIP10 CIP4 STOT STP	Q15642	CIP4_HUMAN	0.870026	1.18085	0.487621	Present in MBR+ only	1.05352	Present in MBR+ only	no	no
Cell division cycle protein 123 homolog (Protein D123) (HT-1080) (PZ32)	CDC123 C10orf7 D123	O75794	CD123_HUMAN	1.11212	#NEQV	Present in MBR+ only	#NEQV	0.945406	#NEQV	no	no
Centromere-associated protein E (Centromere protein E) (CENP-E) (Kinesin-7) (Kinesin-related protein CENPE)	CENPE	Q02224	CENPE_HUMAN	Present in MBR+ only	#NEQV	Present in MBR+ only	#NEQV	Present in MBR+ only	#N/A	27835888	7559776; 16682006
Centrosomal protein of 55 kDa (Cep55) (Up-regulated in colon cancer 6)	CEP55 C10orf3 URCC6	Q53EZ4	CEP55_HUMAN	18.1392	5.02491	42.9333	Present in MBR+ only	767.904	Present in MBR+ only	16198290	16198290
Charged multivesicular body protein 2a (Chromatin-modifying protein 2a) (CHMP2a) (Putative breast adenocarcinoma marker BC-2) (Vacuolar protein sorting-associated protein 2-1) (Vps2-1) (hVps2-1)	CHMP2A BC2 CHMP2	O43633	CHM2A_HUMAN	2.23413	#NEQV	Present in MBR+ only	#NEQV	2.26774	#N/A	20616062	23015756
Charged multivesicular body protein 2b (CHMP2.5) (Chromatin-modifying protein 2b) (CHMP2b) (Vacuolar protein sorting-associated protein 2-2) (Vps2-2) (hVps2-2)	CHMP2B CGI-84	Q9UQN3	CHM2B_HUMAN	1.63774	#NEQV	Present in MBR+ only	#NEQV	2.07589	#N/A	20616062	23539606
Charged multivesicular body protein 4b (Chromatin-modifying protein 4b) (CHMP4b) (SNF7 homolog associated with Alix 1) (SNF7-2) (hSnf7-2) (Vacuolar protein sorting-associated protein 32-2) (Vps32-2) (hVps32-2)	CHMP4B C20orf178 SHAX1	Q9H444	CHM4B_HUMAN	2.03771	0.93979	2.44293	Present in MBR+ only	3.22059	Present in MBR+ only	20616062	23539606
Chloride intracellular channel protein 1 (Chloride channel ABP) (Nuclear chloride ion channel 27) (NCC27) (Regulatory nuclear chloride ion channel protein) (hRNCC)	CLIC1 G6 NCC27	O00299	CLIC1_HUMAN	1.39662	1.36233	0.829751	2.7088	1.28291	Present in MBR+ only	no	no
Chloride intracellular channel protein 4 (Intracellular chloride ion channel protein p64H1)	CLIC4	Q9Y696	CLIC4_HUMAN	1.64913	#NEQV	2.85912	#NEQV	1.23702	#NEQV	no	14569596
Chromosome-associated kinesin KIF4A (Chromokinesin-A)	KIF4A KIF4	O95239	KIF4A_HUMAN	1092.14	7.52551	47.5277	12.4506	201.812	Present in MBR+ only	15326200	15326200; 15031677
Cilia- and flagella-associated protein 58 (Coiled-coil domain-containing protein 147)	CFAP58 C10orf80 CCDC147	Q5T655	CFA58_HUMAN	1.69227	#NEQV	Present in MBR+ only	#NEQV	Present in MBR+ only	#N/A	no	no
Citron Rho-interacting kinase (CRIK) (EC 2.7.11.1) (Serine/threonine-protein kinase 21)	CIT CRIK KIAA0949 STK21	O14578	CTRO_HUMAN	21.9143	7.24532	21.0046	14.446	536.418	Present in MBR+ only	9697773	9697773
Cleft lip and palate transmembrane protein 1	CLPTM1	O96005	CLPT1_HUMAN	0.395714	#NEQV	Present in MBR+ only	#NEQV	0.977248	#N/A	no	no
Clusterin (Aging-associated gene 4 protein) (Apolipoprotein J) (Apo-J) (Complement cytolysis inhibitor) (CLI) (Complement-associated protein SP-40,40) (Ku70-binding protein 1) (NA1/NA2) (Testosterone-repressed prostate message 2) (TRPM-2) [Cleaved into: Clusterin beta chain (ApoJalpha) (Complement cytolysis inhibitor a chain); Clusterin alpha chain (ApoJbeta) (Complement cytolysis inhibitor b cha…	CLU APOJ CLI KUB1 AAG4	P10909	CLUS_HUMAN	0.740094	#NEQV	0.649509	#NEQV	1.77386	#NEQV	no	no
Coatomer subunit beta (Beta-coat protein) (Beta-COP)	COPB1 COPB MSTP026	P53618	COPB_HUMAN	3.44632	0.765986	0.885108	Present in MBR+ only	0.12998	Present in MBR+ only	22553212	no
Coatomer subunit delta (Archain) (Delta-coat protein) (Delta-COP)	ARCN1 COPD	P48444	COPD_HUMAN	0.79339	0.874499	0.919806	Present in MBR+ only	0.500914	0.815327	no	no
Cofilin-1 (18 kDa phosphoprotein) (p18) (Cofilin, non-muscle isoform)	CFL1 CFL	P23528	COF1_HUMAN	1.28978	0.879105	0.974156	1.84551	0.786931	2.1501	18937355; 22558315	18937355
Coiled-coil and C2 domain-containing protein 1A (Akt kinase-interacting protein 1) (Five prime repressor element under dual repression-binding protein 1) (FRE under dual repression-binding protein 1) (Freud-1) (Putative NF-kappa-B-activating protein 023N)	CC2D1A AKI1	Q6P1N0	C2D1A_HUMAN	#NEQV	0.574371	#NEQV	0.803505	Present in Total only	Present in MBR+ only	no	no
Coiled-coil domain-containing protein 124	CCDC124	Q96CT7	CC124_HUMAN	1.2995	#NEQV	1.58923	#NEQV	1.6497	#N/A	23894443	23894443
Coiled-coil domain-containing protein 43	CCDC43	Q96MW1	CCD43_HUMAN	Present in MBR+ only	#NEQV	Present in MBR+ only	#NEQV	1.80965	#N/A	no	no
Cold shock domain-containing protein E1 (N-ras upstream gene protein) (Protein UNR)	CSDE1 D1S155E KIAA0885 NRU UNR	O75534	CSDE1_HUMAN	0.986835	1.11748	2.01242	2.76812	1.46228	1.12734	no	no
Collagen alpha-1(V) chain	COL5A1	P20908	CO5A1_HUMAN	Present in MBR- only	0.510338	Present in MBRE only	0.746343	Present in Total only	Present in MBR+ only	no	no
Collagen alpha-2(I) chain (Alpha-2 type I collagen)	COL1A2	P08123	CO1A2_HUMAN	#N/A	#NEQV	#N/A	0.906471	#N/A	Present in MBR+ only	no	no
Complement decay-accelerating factor (CD antigen CD55)	CD55 CR DAF	P08174	DAF_HUMAN	0.740834	1.0777	0.702444	1.37552	1.76627	Present in MBR+ only	no	no
COP9 signalosome complex subunit 4 (SGN4) (Signalosome subunit 4) (JAB1-containing signalosome subunit 4)	COPS4 CSN4	Q9BT78	CSN4_HUMAN	0.364084	1.08175	0.585035	0.653789	0.300601	Present in MBR+ only	no	no
Copine-3 (Copine III)	CPNE3 CPN3 KIAA0636	O75131	CPNE3_HUMAN	1.16948	1.32438	1.69723	Present in MBR+ only	1.40035	Present in MBR+ only	no	no
Corneodesmosin (S protein)	CDSN	Q15517	CDSN_HUMAN	1.28846	#NEQV	1.73818	#NEQV	13.6496	#NEQV	no	no
Coronin-1C (Coronin-3) (hCRNN4)	CORO1C CRN2 CRNN4	Q9ULV4	COR1C_HUMAN	1.55969	0.885022	3.28172	Present in MBR+ only	0.8672	Present in MBR+ only	17274980	17274980
Creatine kinase M-type (EC 2.7.3.2) (Creatine kinase M chain) (M-CK) [Cleaved into: Creatine kinase M-type, N-terminally processed]	CKM CKMM	P06732	KCRM_HUMAN	Present in MBR+ only	#NEQV	Present in MBR+ only	#NEQV	Present in MBR+ only	#N/A	no	no
Cyclin-dependent kinase 1 (CDK1) (EC 2.7.11.22) (EC 2.7.11.23) (Cell division control protein 2 homolog) (Cell division protein kinase 1) (p34 protein kinase)	CDK1 CDC2 CDC28A CDKN1 P34CDC2	P06493	CDK1_HUMAN	0.832389	1.01223	1.30483	1.52741	0.978896	0.924082	9230080	2268875
Cystatin-A (Cystatin-AS) (Stefin-A) [Cleaved into: Cystatin-A, N-terminally processed]	CSTA STF1 STFA	P01040	CYTA_HUMAN	1.27462	1.14912	1.46274	1.22517	2.97898	Present in MBR+ only	no	no
Cystatin-S (Cystatin-4) (Cystatin-SA-III) (Salivary acidic protein 1)	CST4	P01036	CYTS_HUMAN	0.295857	#NEQV	0.58251	#NEQV	Present in MBR+ only	#N/A	no	no
Cysteine and glycine-rich protein 1 (Cysteine-rich protein 1) (CRP) (CRP1) (Epididymis luminal protein 141) (HEL-141)	CSRP1 CSRP CYRP	P21291	CSRP1_HUMAN	1.46748	#NEQV	1.20235	#NEQV	1.56722	#N/A	no	no
Cysteine-rich protein 1 (CRP-1) (Cysteine-rich heart protein) (CRHP) (hCRHP) (Cysteine-rich intestinal protein) (CRIP)	CRIP1 CRIP CRP1	P50238	CRIP1_HUMAN	0.817462	#NEQV	Present in MBR+ only	#NEQV	0.838378	#NEQV	no	no
Cytoplasmic dynein 1 intermediate chain 2 (Cytoplasmic dynein intermediate chain 2) (Dynein intermediate chain 2, cytosolic) (DH IC-2)	DYNC1I2 DNCI2 DNCIC2	Q13409	DC1I2_HUMAN	1.35309	2.42271	1.11065	1.04261	1.48562	Present in MBR+ only	no	no
Cytoplasmic dynein 1 light intermediate chain 1 (LIC1) (Dynein light chain A) (DLC-A) (Dynein light intermediate chain 1, cytosolic)	DYNC1LI1 DNCLI1	Q9Y6G9	DC1L1_HUMAN	Present in MBR- only	0.699771	Present in MBRE only	Present in MBR+ only	Present in Total only	Present in MBR+ only	no	20964624
Cytoskeleton-associated protein 5 (Colonic and hepatic tumor overexpressed gene protein) (Ch-TOG)	CKAP5 KIAA0097	Q14008	CKAP5_HUMAN	1.2847	#NEQV	Present in MBR+ only	#NEQV	0.682795	#NEQV	no	no
Cytosolic acyl coenzyme A thioester hydrolase (EC 3.1.2.2) (Acyl-CoA thioesterase 7) (Brain acyl-CoA hydrolase) (BACH) (CTE-IIa) (CTE-II) (Long chain acyl-CoA thioester hydrolase)	ACOT7 BACH	O00154	BACH_HUMAN	2.49085	#NEQV	Present in MBR+ only	#NEQV	1.36978	#NEQV	no	no
Cytosolic Fe-S cluster assembly factor NUBP2 (Nucleotide-binding protein 2) (NBP 2)	NUBP2	Q9Y5Y2	NUBP2_HUMAN	Present in MBR+ only	#NEQV	1.71594	#NEQV	0.888656	#N/A	no	no
Cytosolic phospholipase A2 (cPLA2) (Phospholipase A2 group IVA) [Includes: Phospholipase A2 (EC 3.1.1.4) (Phosphatidylcholine 2-acylhydrolase); Lysophospholipase (EC 3.1.1.5)]	PLA2G4A CPLA2 PLA2G4	P47712	PA24A_HUMAN	Present in MBR+ only	1.03193	0.693552	#NEQV	0.428984	#NEQV	no	no
D-dopachrome decarboxylase (EC 4.1.1.84) (D-dopachrome tautomerase) (Phenylpyruvate tautomerase II)	DDT	P30046	DOPD_HUMAN	1.0971	#NEQV	2.71071	#NEQV	1.24585	#N/A	no	no
dCTP pyrophosphatase 1 (EC 3.6.1.12) (Deoxycytidine-triphosphatase 1) (dCTPase 1) (RS21C6) (XTP3-transactivated gene A protein)	DCTPP1 XTP3TPA CDA03	Q9H773	DCTP1_HUMAN	Present in MBR+ only	#NEQV	0.508253	#NEQV	1.0858	#NEQV	no	no
Dermcidin (EC 3.4.-.-) (Preproteolysin) [Cleaved into: Survival-promoting peptide; DCD-1]	DCD AIDD DSEP	P81605	DCD_HUMAN	0.792252	0.966151	0.531018	1.59235	7.00391	3.217	no	no
Desmocollin-1 (Cadherin family member 1) (Desmosomal glycoprotein 2/3) (DG2/DG3)	DSC1 CDHF1	Q08554	DSC1_HUMAN	1.47916	1.13513	1.19187	1.29732	10.7528	Present in MBR+ only	no	no
Desmoglein-1 (Cadherin family member 4) (Desmosomal glycoprotein 1) (DG1) (DGI) (Pemphigus foliaceus antigen)	DSG1 CDHF4	Q02413	DSG1_HUMAN	1.36269	1.43896	1.30882	2.04788	11.2467	Present in MBR+ only	no	no
Desmoplakin (DP) (250/210 kDa paraneoplastic pemphigus antigen)	DSP	P15924	DESP_HUMAN	1.36102	1.21	1.47121	1.13892	4.96349	1.47018	no	no
Developmentally-regulated GTP-binding protein 1 (DRG-1) (Neural precursor cell expressed developmentally down-regulated protein 3) (NEDD-3)	DRG1 NEDD3	Q9Y295	DRG1_HUMAN	Present in MBR- only	0.702249	Present in MBRE only	Present in MBR+ only	Present in Total only	Present in MBR+ only	no	no
Dipeptidyl peptidase 3 (EC 3.4.14.4) (Dipeptidyl aminopeptidase III) (Dipeptidyl arylamidase III) (Dipeptidyl peptidase III) (DPP III) (Enkephalinase B)	DPP3	Q9NY33	DPP3_HUMAN	1.5424	0.950929	0.307687	Present in MBR+ only	0.278705	Present in MBR+ only	no	no
Diphthine methyl ester synthase (EC 2.1.1.314) (Diphthamide biosynthesis methyltransferase)	DPH5 AD-018 CGI-30 HSPC143 NPD015	Q9H2P9	DPH5_HUMAN	Present in MBR+ only	#NEQV	1.42628	#NEQV	1.42241	#N/A	no	no
Disco-interacting protein 2 homolog B (DIP2 homolog B)	DIP2B KIAA1463	Q9P265	DIP2B_HUMAN	#NEQV	1.39454	#NEQV	0.911601	Present in Total only	Present in MBR+ only	no	no
DNA replication licensing factor MCM3 (EC 3.6.4.12) (DNA polymerase alpha holoenzyme-associated protein P1) (P1-MCM3) (RLF subunit beta) (p102)	MCM3	P25205	MCM3_HUMAN	0.902295	#NEQV	1.2009	0.971835	0.139988	Present in MBR+ only	no	no
DnaJ homolog subfamily A member 1 (DnaJ protein homolog 2) (HSDJ) (Heat shock 40 kDa protein 4) (Heat shock protein J2) (HSJ-2) (Human DnaJ protein 2) (hDj-2)	DNAJA1 DNAJ2 HDJ2 HSJ2 HSPF4	P31689	DNJA1_HUMAN	1.11271	1.16144	2.75089	Present in MBR+ only	1.60173	Present in MBR+ only	no	no
DnaJ homolog subfamily A member 2 (Cell cycle progression restoration gene 3 protein) (Dnj3) (Dj3) (HIRA-interacting protein 4) (Renal carcinoma antigen NY-REN-14)	DNAJA2 CPR3 HIRIP4	O60884	DNJA2_HUMAN	#NEQV	1.31582	#NEQV	1.45227	Present in Total only	1.99449	no	no
DnaJ homolog subfamily B member 1 (DnaJ protein homolog 1) (Heat shock 40 kDa protein 1) (HSP40) (Heat shock protein 40) (Human DnaJ protein 1) (hDj-1)	DNAJB1 DNAJ1 HDJ1 HSPF1	P25685	DNJB1_HUMAN	1.19344	#NEQV	1.99038	#NEQV	1.20378	#NEQV	no	no
Drebrin-like protein (Cervical SH3P7) (Cervical mucin-associated protein) (Drebrin-F) (HPK1-interacting protein of 55 kDa) (HIP-55) (SH3 domain-containing protein 7)	DBNL CMAP SH3P7 PP5423	Q9UJU6	DBNL_HUMAN	#NEQV	0.84474	#NEQV	Present in MBR+ only	Present in Total only	Present in MBR+ only	no	no
Dual specificity mitogen-activated protein kinase kinase 6 (MAP kinase kinase 6) (MAPKK 6) (EC 2.7.12.2) (MAPK/ERK kinase 6) (MEK 6) (Stress-activated protein kinase kinase 3) (SAPK kinase 3) (SAPKK-3) (SAPKK3)	MAP2K6 MEK6 MKK6 PRKMK6 SKK3	P52564	MP2K6_HUMAN	Present in MBR+ only	#NEQV	1.80015	#NEQV	2.10048	#NEQV	no	no
Dynactin subunit 1 (150 kDa dynein-associated polypeptide) (DAP-150) (DP-150) (p135) (p150-glued)	DCTN1	Q14203	DCTN1_HUMAN	0.52117	1.51677	1.80499	#NEQV	0.345045	#NEQV	9778526; 16360686	9778526; 9722614
Dynactin subunit 2 (50 kDa dynein-associated polypeptide) (Dynactin complex 50 kDa subunit) (DCTN-50) (p50 dynamitin)	DCTN2 DCTN50	Q13561	DCTN2_HUMAN	1.07626	0.896723	0.959798	Present in MBR+ only	0.850416	Present in MBR+ only	9778526; 19158384	19158384
Dynamin-2 (EC 3.6.5.5)	DNM2 DYN2	P50570	DYN2_HUMAN	1.64475	0.787773	3.35567	0.833905	0.870868	0.90147	18923138	12498685
Dynein light chain 1, cytoplasmic (8 kDa dynein light chain) (DLC8) (Dynein light chain LC8-type 1) (Protein inhibitor of neuronal nitric oxide synthase) (PIN)	DYNLL1 DLC1 DNCL1 DNCLC1 HDLC1	P63167	DYL1_HUMAN	Present in MBR+ only	#NEQV	Present in MBR+ only	#NEQV	0.829422	#N/A	no	no
E3 ubiquitin/ISG15 ligase TRIM25 (EC 6.3.2.n3) (Estrogen-responsive finger protein) (RING finger protein 147) (RING-type E3 ubiquitin transferase) (EC 2.3.2.27) (Tripartite motif-containing protein 25) (Ubiquitin/ISG15-conjugating enzyme TRIM25) (Zinc finger protein 147)	TRIM25 EFP RNF147 ZNF147	Q14258	TRI25_HUMAN	1.24257	0.878913	Present in MBR+ only	Present in MBR+ only	0.788793	Present in MBR+ only	no	no
EGF-like repeat and discoidin I-like domain-containing protein 3 (Developmentally-regulated endothelial cell locus 1 protein) (Integrin-binding protein DEL1)	EDIL3 DEL1	O43854	EDIL3_HUMAN	1.13985	1.10226	Present in MBR+ only	Present in MBR+ only	Present in MBR+ only	Present in MBR+ only	no	no
EH domain-containing protein 1 (PAST homolog 1) (hPAST1) (Testilin)	EHD1 PAST PAST1 CDABP0131	Q9H4M9	EHD1_HUMAN	0.375147	#NEQV	1.43253	Present in MBR+ only	1.0928	Present in MBR+ only	25287187	25287187
ELKS/Rab6-interacting/CAST family member 1 (ERC-1) (Rab6-interacting protein 2)	ERC1 ELKS KIAA1081 RAB6IP2	Q8IUD2	RB6I2_HUMAN	0.822374	#NEQV	Present in MBR+ only	#NEQV	1.5204	#N/A	27528609	27528609
Elongation factor 1-alpha 1 (EF-1-alpha-1) (Elongation factor Tu) (EF-Tu) (Eukaryotic elongation factor 1 A-1) (eEF1A-1) (Leukocyte receptor cluster member 7)	EEF1A1 EEF1A EF1A LENG7	P68104	EF1A1_HUMAN	1.04323	0.977922	1.79359	0.880669	0.968598	1.39152	18448518	no
Elongation factor 1-delta (EF-1-delta) (Antigen NY-CO-4)	EEF1D EF1D	P29692	EF1D_HUMAN	0.921174	0.66398	1.31058	2.31406	1.45835	1.25501	no	no
Endophilin-B1 (Bax-interacting factor 1) (Bif-1) (SH3 domain-containing GRB2-like protein B1)	SH3GLB1 KIAA0491 CGI-61	Q9Y371	SHLB1_HUMAN	1.03565	1.6129	1.51416	#NEQV	1.40153	#NEQV	20643123	20643123
Epidermal growth factor receptor (EC 2.7.10.1) (Proto-oncogene c-ErbB-1) (Receptor tyrosine-protein kinase erbB-1)	EGFR ERBB ERBB1 HER1	P00533	EGFR_HUMAN	0.918354	#NEQV	3.60608	#NEQV	1.98704	#N/A	no	no
Epidermal growth factor receptor kinase substrate 8-like protein 2 (EPS8-like protein 2) (Epidermal growth factor receptor pathway substrate 8-related protein 2) (EPS8-related protein 2)	EPS8L2 EPS8R2 PP13181	Q9H6S3	ES8L2_HUMAN	Present in MBR+ only	#NEQV	0.577348	#NEQV	0.888048	#N/A	no	no
Epiplakin (450 kDa epidermal antigen)	EPPK1 EPIPL	P58107	EPIPL_HUMAN	0.692199	1.21283	0.484767	Present in MBR+ only	0.275797	0.619829	no	no
Erythrocyte band 7 integral membrane protein (Protein 7.2b) (Stomatin)	STOM BND7 EPB72	P27105	STOM_HUMAN	0.660608	0.611382	0.340509	0.545571	1.09739	Present in MBR+ only	27663861	no
Eukaryotic initiation factor 4A-I (eIF-4A-I) (eIF4A-I) (EC 3.6.4.13) (ATP-dependent RNA helicase eIF4A-1)	EIF4A1 DDX2A EIF4A	P60842	IF4A1_HUMAN	0.791458	0.91287	0.818124	1.11886	0.605113	1.3844	no	no
Eukaryotic peptide chain release factor GTP-binding subunit ERF3A (Eukaryotic peptide chain release factor subunit 3a) (eRF3a) (G1 to S phase transition protein 1 homolog)	GSPT1 ERF3A	P15170	ERF3A_HUMAN	1.36972	1.17002	1.19573	0.972493	0.55835	Present in MBR+ only	no	23377885
Eukaryotic peptide chain release factor subunit 1 (Eukaryotic release factor 1) (eRF1) (Protein Cl1) (TB3-1)	ETF1 ERF1 RF1 SUP45L1	P62495	ERF1_HUMAN	0.856853	0.832949	0.378409	Present in MBR+ only	0.234075	1.0581	no	no
Eukaryotic translation initiation factor 1A, X-chromosomal (eIF-1A X isoform) (Eukaryotic translation initiation factor 4C) (eIF-4C)	EIF1AX EIF1A EIF4C	P47813	IF1AX_HUMAN	1.17996	#NEQV	Present in MBR+ only	#NEQV	0.875985	#N/A	no	no
Eukaryotic translation initiation factor 2A (eIF-2A) (65 kDa eukaryotic translation initiation factor 2A) [Cleaved into: Eukaryotic translation initiation factor 2A, N-terminally processed]	EIF2A CDA02 MSTP004 MSTP089	Q9BY44	EIF2A_HUMAN	0.876541	0.928245	1.15089	0.647132	0.265023	Present in MBR+ only	no	no
Eukaryotic translation initiation factor 3 subunit E (eIF3e) (Eukaryotic translation initiation factor 3 subunit 6) (Viral integration site protein INT-6 homolog) (eIF-3 p48)	EIF3E EIF3S6 INT6	P60228	EIF3E_HUMAN	0.4181	0.619349	0.608744	1.99745	0.491215	Present in MBR+ only	15558017	15558017
Eukaryotic translation initiation factor 3 subunit F (eIF3f) (Deubiquitinating enzyme eIF3f) (EC 3.4.19.12) (Eukaryotic translation initiation factor 3 subunit 5) (eIF-3-epsilon) (eIF3 p47)	EIF3F EIF3S5	O00303	EIF3F_HUMAN	0.646858	0.568673	0.62042	0.960396	0.491056	Present in MBR+ only	22457825	no
Eukaryotic translation initiation factor 3 subunit G (eIF3g) (Eukaryotic translation initiation factor 3 RNA-binding subunit) (eIF-3 RNA-binding subunit) (Eukaryotic translation initiation factor 3 subunit 4) (eIF-3-delta) (eIF3 p42) (eIF3 p44)	EIF3G EIF3S4	O75821	EIF3G_HUMAN	0.601087	1.06618	1.14748	1.4061	0.601751	Present in MBR+ only	no	no
Eukaryotic translation initiation factor 3 subunit I (eIF3i) (Eukaryotic translation initiation factor 3 subunit 2) (TGF-beta receptor-interacting protein 1) (TRIP-1) (eIF-3-beta) (eIF3 p36)	EIF3I EIF3S2 TRIP1	Q13347	EIF3I_HUMAN	0.846227	0.902946	1.49882	1.38004	1.51684	1.22407	no	no
Eukaryotic translation initiation factor 3 subunit M (eIF3m) (Fetal lung protein B5) (hFL-B5) (PCI domain-containing protein 1)	EIF3M HFLB5 PCID1 GA17 PNAS-125	Q7L2H7	EIF3M_HUMAN	0.848428	0.616285	0.678788	Present in MBR+ only	0.328284	0.90468	no	no
Eukaryotic translation initiation factor 4B (eIF-4B)	EIF4B	P23588	IF4B_HUMAN	1.15531	0.914383	1.43847	1.18051	1.74497	1.13105	no	no
Eukaryotic translation initiation factor 4E (eIF-4E) (eIF4E) (eIF-4F 25 kDa subunit) (mRNA cap-binding protein)	EIF4E EIF4EL1 EIF4F	P06730	IF4E_HUMAN	2.07476	#NEQV	Present in MBR+ only	#NEQV	1.15813	#N/A	no	no
Ezrin (Cytovillin) (Villin-2) (p81)	EZR VIL2	P15311	EZRI_HUMAN	1.29808	1.11137	1.55111	1.09457	1.96044	1.28409	no	28889652
F-actin-capping protein subunit alpha-2 (CapZ alpha-2)	CAPZA2	P47755	CAZA2_HUMAN	2.25489	#NEQV	2.98903	#NEQV	2.15149	#N/A	29439200	no
F-actin-capping protein subunit beta (CapZ beta)	CAPZB	P47756	CAPZB_HUMAN	1.06458	#NEQV	1.82163	#NEQV	1.57894	#N/A	29439200	28803871
F-box only protein 50 (NCC receptor protein 1 homolog) (NCCRP-1) (Non-specific cytotoxic cell receptor protein 1 homolog)	NCCRP1 FBXO50	Q6ZVX7	FBX50_HUMAN	1.55206	1.23802	2.26836	0.993043	Present in MBR+ only	Present in MBR+ only	no	no
Farnesyl pyrophosphate synthase (FPP synthase) (FPS) (EC 2.5.1.10) ((2E,6E)-farnesyl diphosphate synthase) (Dimethylallyltranstransferase) (EC 2.5.1.1) (Farnesyl diphosphate synthase) (Geranyltranstransferase)	FDPS FPS KIAA1293	P14324	FPPS_HUMAN	0.998828	1.44105	0.602338	1.00237	0.812249	0.720092	11929613	no
FAS-associated factor 1 (hFAF1) (UBX domain-containing protein 12) (UBX domain-containing protein 3A)	FAF1 UBXD12 UBXN3A CGI-03	Q9UNN5	FAF1_HUMAN	1.64081	1.18493	Present in MBR+ only	1.26097	0.619942	Present in MBR+ only	no	no
Fatty acid-binding protein, epidermal (Epidermal-type fatty acid-binding protein) (E-FABP) (Fatty acid-binding protein 5) (Psoriasis-associated fatty acid-binding protein homolog) (PA-FABP)	FABP5	Q01469	FABP5_HUMAN	0.927815	1.27252	1.17229	1.02572	24.4197	Present in MBR+ only	no	no
Ferritin heavy chain (Ferritin H subunit) (EC 1.16.3.1) (Cell proliferation-inducing gene 15 protein) [Cleaved into: Ferritin heavy chain, N-terminally processed]	FTH1 FTH FTHL6 OK/SW-cl.84 PIG15	P02794	FRIH_HUMAN	Present in MBR+ only	#NEQV	0.131271	#NEQV	0.462623	#N/A	no	no
Flotillin-1	FLOT1	O75955	FLOT1_HUMAN	#NEQV	1.03553	Present in MBRE only	Present in MBR+ only	Present in Total only	Present in MBR+ only	no	12826615
Galectin-3 (Gal-3) (35 kDa lectin) (Carbohydrate-binding protein 35) (CBP 35) (Galactose-specific lectin 3) (Galactoside-binding protein) (GALBP) (IgE-binding protein) (L-31) (Laminin-binding protein) (Lectin L-29) (Mac-2 antigen)	LGALS3 MAC2	P17931	LEG3_HUMAN	1.13631	1.07409	0.765806	0.889367	0.923359	Present in MBR+ only	no	no
Galectin-7 (Gal-7) (HKL-14) (PI7) (p53-induced gene 1 protein)	LGALS7 PIG1; LGALS7B	P47929	LEG7_HUMAN	1.42787	1.68141	1.74566	2.57665	4.4295	Present in MBR+ only	no	no
Ganglioside GM2 activator (Cerebroside sulfate activator protein) (GM2-AP) (Sphingolipid activator protein 3) (SAP-3) [Cleaved into: Ganglioside GM2 activator isoform short]	GM2A	P17900	SAP3_HUMAN	0.708444	#NEQV	0.59448	#NEQV	Present in MBR+ only	#N/A	no	no
Gasdermin-A (Gasdermin-1)	GSDMA GSDM GSDM1 FKSG9	Q96QA5	GSDMA_HUMAN	1.83939	1.26468	1.79406	1.23772	1.98848	Present in MBR+ only	no	no
Gem-associated protein 5 (Gemin5)	GEMIN5	Q8TEQ6	GEMI5_HUMAN	Present in MBR- only	#NEQV	Present in MBRE only	Present in MBR+ only	Present in Total only	0.830037	no	no
Glucosidase 2 subunit beta (80K-H protein) (Glucosidase II subunit beta) (Protein kinase C substrate 60.1 kDa protein heavy chain) (PKCSH)	PRKCSH G19P1	P14314	GLU2B_HUMAN	0.416001	#NEQV	0.376918	1.42219	0.298816	0.557316	no	no
Glutamine--fructose-6-phosphate aminotransferase [isomerizing] 1 (EC 2.6.1.16) (D-fructose-6-phosphate amidotransferase 1) (Glutamine:fructose-6-phosphate amidotransferase 1) (GFAT 1) (GFAT1) (Hexosephosphate aminotransferase 1)	GFPT1 GFAT GFPT	Q06210	GFPT1_HUMAN	0.882942	0.970578	0.645684	0.965452	0.419138	Present in MBR+ only	no	no
Glutaredoxin-1 (Thioltransferase-1) (TTase-1)	GLRX GRX	P35754	GLRX1_HUMAN	0.850489	#NEQV	Present in MBR+ only	#NEQV	5.43273	#N/A	no	no
Glutaredoxin-3 (PKC-interacting cousin of thioredoxin) (PICOT) (PKC-theta-interacting protein) (PKCq-interacting protein) (Thioredoxin-like protein 2)	GLRX3 PICOT TXNL2 HUSSY-22	O76003	GLRX3_HUMAN	0.333145	1.10235	1.02991	0.874596	0.135829	Present in MBR+ only	no	no
GMP synthase [glutamine-hydrolyzing] (EC 6.3.5.2) (GMP synthetase) (Glutamine amidotransferase)	GMPS	P49915	GUAA_HUMAN	Present in MBR- only	0.839476	Present in MBRE only	#NEQV	Present in Total only	Present in MBR+ only	no	no
GTP-binding nuclear protein Ran (Androgen receptor-associated protein 24) (GTPase Ran) (Ras-like protein TC4) (Ras-related nuclear protein)	RAN ARA24 OK/SW-cl.81	P62826	RAN_HUMAN	1.06806	0.978265	2.33616	2.0034	1.27249	0.783097	16481399	12121620
Guanine deaminase (Guanase) (Guanine aminase) (EC 3.5.4.3) (Guanine aminohydrolase) (GAH) (p51-nedasin)	GDA KIAA1258	Q9Y2T3	GUAD_HUMAN	Present in MBR- only	1.84291	Present in MBRE only	0.754996	Present in Total only	Present in MBR+ only	no	no
Guanine nucleotide-binding protein subunit beta-4 (Transducin beta chain 4)	GNB4	Q9HAV0	GBB4_HUMAN	1.32151	#NEQV	Present in MBR+ only	#NEQV	0.973433	#N/A	no	no
Heat shock 70 kDa protein 14 (HSP70-like protein 1) (Heat shock protein HSP60)	HSPA14 HSP60 HSP70L1	Q0VDF9	HSP7E_HUMAN	Present in MBR+ only	#NEQV	3.0597	#NEQV	3.44948	#NEQV	no	18841484
Heat shock 70 kDa protein 1B (Heat shock 70 kDa protein 2) (HSP70-2) (HSP70.2)	HSPA1B	P0DMV9	HS71B_HUMAN	1.4824	1.57351	1.71882	4.99666	1.42003	3.12695	no	18841484
Heat shock cognate 71 kDa protein (Heat shock 70 kDa protein 8) (Lipopolysaccharide-associated protein 1) (LAP-1) (LPS-associated protein 1)	HSPA8 HSC70 HSP73 HSPA10	P11142	HSP7C_HUMAN	1.50757	1.42445	1.65674	3.62213	1.23851	2.6934	no	no
Heat shock protein beta-1 (HspB1) (28 kDa heat shock protein) (Estrogen-regulated 24 kDa protein) (Heat shock 27 kDa protein) (HSP 27) (Stress-responsive protein 27) (SRP27)	HSPB1 HSP27 HSP28	P04792	HSPB1_HUMAN	0.982622	0.743689	1.49981	1.35788	1.6181	1.43858	28166285	no
Heat shock protein HSP 90-beta (HSP 90) (Heat shock 84 kDa) (HSP 84) (HSP84)	HSP90AB1 HSP90B HSPC2 HSPCB	P08238	HS90B_HUMAN	0.961463	0.959208	1.01011	1.49043	0.76115	0.876035	no	no
Hematological and neurological expressed 1 protein (Androgen-regulated protein 2) [Cleaved into: Hematological and neurological expressed 1 protein, N-terminally processed]	HN1 ARM2	Q9UK76	HN1_HUMAN	4.17059	#NEQV	2.19503	#NEQV	1.79999	#N/A	no	no
Hematological and neurological expressed 1-like protein (HN1-like protein)	HN1L C16orf34 L11	Q9H910	HN1L_HUMAN	4.25451	#NEQV	2.74914	#NEQV	1.35665	#N/A	no	no
Heterogeneous nuclear ribonucleoprotein H3 (hnRNP H3) (Heterogeneous nuclear ribonucleoprotein 2H9) (hnRNP 2H9)	HNRNPH3 HNRPH3	P31942	HNRH3_HUMAN	0.509313	1.5265	0.495741	Present in MBR+ only	0.163078	Present in MBR+ only	no	no
Heterogeneous nuclear ribonucleoproteins A2/B1 (hnRNP A2/B1)	HNRNPA2B1 HNRPA2B1	P22626	ROA2_HUMAN	0.466683	0.524166	0.444463	1.96481	0.0670764	#N/A	no	no
Histidine--tRNA ligase, cytoplasmic (EC 6.1.1.21) (Histidyl-tRNA synthetase) (HisRS)	HARS HRS	P12081	SYHC_HUMAN	1.42351	0.850476	1.01013	Present in MBR+ only	0.843118	1.05327	no	no
Histone H2AX (H2a/x) (Histone H2A.X)	H2AFX H2AX	P16104	H2AX_HUMAN	Present in MBR+ only	#NEQV	0.294531	#NEQV	0.0815249	#N/A	18483255	18483255
Histone-binding protein RBBP4 (Chromatin assembly factor 1 subunit C) (CAF-1 subunit C) (Chromatin assembly factor I p48 subunit) (CAF-I 48 kDa subunit) (CAF-I p48) (Nucleosome-remodeling factor subunit RBAP48) (Retinoblastoma-binding protein 4) (RBBP-4) (Retinoblastoma-binding protein p48)	RBBP4 RBAP48	Q09028	RBBP4_HUMAN	Present in MBR+ only	#NEQV	Present in MBR+ only	#NEQV	0.411095	#NEQV	no	no
Histone-binding protein RBBP7 (Histone acetyltransferase type B subunit 2) (Nucleosome-remodeling factor subunit RBAP46) (Retinoblastoma-binding protein 7) (RBBP-7) (Retinoblastoma-binding protein p46)	RBBP7 RBAP46	Q16576	RBBP7_HUMAN	0.745261	0.767541	0.203144	Present in MBR+ only	0.0925691	Present in MBR+ only	24317350	no
HLA class I histocompatibility antigen, A-66 alpha chain (Aw-66) (HLA class I histocompatibility antigen, A-10 alpha chain) (MHC class I antigen A*66)	HLA-A HLAA	P30457	1A66_HUMAN	Present in MBR+ only	#NEQV	0.166344	#NEQV	0.471662	#N/A	no	no
Hsc70-interacting protein (Hip) (Aging-associated protein 2) (Progesterone receptor-associated p48 protein) (Protein FAM10A1) (Putative tumor suppressor ST13) (Renal carcinoma antigen NY-REN-33) (Suppression of tumorigenicity 13 protein)	ST13 AAG2 FAM10A1 HIP SNC6	P50502	F10A1_HUMAN	0.870898	0.903913	0.581032	2.39171	0.711607	Present in MBR+ only	no	no
Hsp90 co-chaperone Cdc37 (Hsp90 chaperone protein kinase-targeting subunit) (p50Cdc37) [Cleaved into: Hsp90 co-chaperone Cdc37, N-terminally processed]	CDC37 CDC37A	Q16543	CDC37_HUMAN	1.16737	0.863808	0.456904	0.848444	0.207078	Present in MBR+ only	no	no
Hydroxymethylglutaryl-CoA synthase, cytoplasmic (HMG-CoA synthase) (EC 2.3.3.10) (3-hydroxy-3-methylglutaryl coenzyme A synthase)	HMGCS1 HMGCS	Q01581	HMCS1_HUMAN	2.25762	#NEQV	Present in MBR+ only	#NEQV	1.23279	#NEQV	no	no
Ig alpha-1 chain C region	IGHA1	P01876	IGHA1_HUMAN	1.39279	1.09636	3.34403	0.634519	Present in MBR+ only	1.47548	no	no
Ig gamma-1 chain C region	IGHG1	P01857	IGHG1_HUMAN	2.85214	1.27643	3.02006	Present in MBR+ only	Present in MBR+ only	Present in MBR+ only	no	no
Ig kappa chain C region	IGKC	P01834	IGKC_HUMAN	1.33332	#NEQV	0.682532	#NEQV	Present in MBR+ only	#N/A	no	no
Immunoglobulin superfamily member 8 (IgSF8) (CD81 partner 3) (Glu-Trp-Ile EWI motif-containing protein 2) (EWI-2) (Keratinocytes-associated transmembrane protein 4) (KCT-4) (LIR-D1) (Prostaglandin regulatory-like protein) (PGRL) (CD antigen CD316)	IGSF8 CD81P3 EWI2 KCT4	Q969P0	IGSF8_HUMAN	1.82068	#NEQV	Present in MBR+ only	#NEQV	1.45557	#NEQV	no	no
Importin subunit alpha-1 (Karyopherin subunit alpha-2) (RAG cohort protein 1) (SRP1-alpha)	KPNA2 RCH1 SRP1	P52292	IMA1_HUMAN	1.06568	1.09461	2.21499	1.89547	2.01294	1.34711	no	no
Importin subunit alpha-4 (Importin alpha Q2) (Qip2) (Karyopherin subunit alpha-3) (SRP1-gamma)	KPNA3 QIP2	O00505	IMA4_HUMAN	2.60287	1.58762	Present in MBR+ only	#NEQV	2.40526	#NEQV	no	no
Importin subunit beta-1 (Importin-90) (Karyopherin subunit beta-1) (Nuclear factor p97) (Pore targeting complex 97 kDa subunit) (PTAC97)	KPNB1 NTF97	Q14974	IMB1_HUMAN	2.30957	1.75702	1.90703	1.63956	1.93855	1.02942	no	no
Importin-4 (Imp4) (Importin-4b) (Imp4b) (Ran-binding protein 4) (RanBP4)	IPO4 IMP4B RANBP4	Q8TEX9	IPO4_HUMAN	Present in MBR+ only	#NEQV	0.863979	#NEQV	0.729095	#N/A	no	no
Inner centromere protein	INCENP	Q9NQS7	INCE_HUMAN	149.231	Present in MBR+ only	113.754	Present in MBR+ only	Present in MBR+ only	Present in MBR+ only	11084331	11084331
Inosine-5'-monophosphate dehydrogenase 1 (IMP dehydrogenase 1) (IMPD 1) (IMPDH 1) (EC 1.1.1.205) (IMPDH-I)	IMPDH1 IMPD1	P20839	IMDH1_HUMAN	1.15252	0.93552	5.2632	Present in MBR+ only	1.15246	Present in MBR+ only	no	no
Inosine-5'-monophosphate dehydrogenase 2 (IMP dehydrogenase 2) (IMPD 2) (IMPDH 2) (EC 1.1.1.205) (IMPDH-II)	IMPDH2 IMPD2	P12268	IMDH2_HUMAN	0.98247	0.743934	1.59213	1.52746	1.30029	Present in MBR+ only	no	no
Inositol monophosphatase 1 (IMP 1) (IMPase 1) (EC 3.1.3.25) (D-galactose 1-phosphate phosphatase) (EC 3.1.3.94) (Inositol-1(or 4)-monophosphatase 1) (Lithium-sensitive myo-inositol monophosphatase A1)	IMPA1 IMPA	P29218	IMPA1_HUMAN	1.17012	#NEQV	1.55608	#NEQV	1.87296	#N/A	no	no
Insulin-degrading enzyme (EC 3.4.24.56) (Abeta-degrading protease) (Insulin protease) (Insulinase) (Insulysin)	IDE	P14735	IDE_HUMAN	Present in MBR+ only	0.867646	0.823034	Present in MBR+ only	0.391503	Present in MBR+ only	no	no
Integrin alpha-3 (CD49 antigen-like family member C) (FRP-2) (Galactoprotein B3) (GAPB3) (VLA-3 subunit alpha) (CD antigen CD49c) [Cleaved into: Integrin alpha-3 heavy chain; Integrin alpha-3 light chain]	ITGA3 MSK18	P26006	ITA3_HUMAN	#NEQV	0.540247	#NEQV	Present in MBR+ only	Present in Total only	Present in MBR+ only	no	no
Intercellular adhesion molecule 1 (ICAM-1) (Major group rhinovirus receptor) (CD antigen CD54)	ICAM1	P05362	ICAM1_HUMAN	Present in MBR+ only	1.41609	2.01909	Present in MBR+ only	3.05396	Present in MBR+ only	no	no
Isocitrate dehydrogenase [NADP] cytoplasmic (IDH) (EC 1.1.1.42) (Cytosolic NADP-isocitrate dehydrogenase) (IDP) (NADP(+)-specific ICDH) (Oxalosuccinate decarboxylase)	IDH1 PICD	O75874	IDHC_HUMAN	0.595114	1.44702	0.21636	0.692611	0.20182	0.919415	no	no
IST1 homolog (hIST1) (Putative MAPK-activating protein PM28)	IST1 KIAA0174	P53990	IST1_HUMAN	#NEQV	1.84334	#NEQV	3.17206	Present in Total only	Present in MBR+ only	19129479	19129479
Junction plakoglobin (Catenin gamma) (Desmoplakin III) (Desmoplakin-3)	JUP CTNNG DP3	P14923	PLAK_HUMAN	1.56833	1.24303	1.1122	0.884479	5.08194	1.77452	no	no
Keratin, type II cytoskeletal 1 (67 kDa cytokeratin) (Cytokeratin-1) (CK-1) (Hair alpha protein) (Keratin-1) (K1) (Type-II keratin Kb1)	KRT1 KRTA	P04264	K2C1_HUMAN	1.30668	#NEQV	1.24771	#NEQV	9.33974	#N/A	no	no
Keratin, type II cytoskeletal 2 epidermal (Cytokeratin-2e) (CK-2e) (Epithelial keratin-2e) (Keratin-2 epidermis) (Keratin-2e) (K2e) (Type-II keratin Kb2)	KRT2 KRT2A KRT2E	P35908	K22E_HUMAN	1.28335	#NEQV	2.16796	#NEQV	10.8888	#N/A	no	no
Keratin, type II cytoskeletal 6B (Cytokeratin-6B) (CK-6B) (Keratin-6B) (K6B) (Type-II keratin Kb10)	KRT6B K6B KRTL1	P04259	K2C6B_HUMAN	1.42348	Present in MBR+ only	0.246508	Present in MBR+ only	2.37406	Present in MBR+ only	no	no
Keratinocyte proline-rich protein (hKPRP)	KPRP C1orf45	Q5T749	KPRP_HUMAN	1.59734	1.32012	2.47246	1.07785	20.1431	Present in MBR+ only	no	no
Kinesin-like protein KIF14	KIF14 KIAA0042	Q15058	KIF14_HUMAN	30.9603	10.7985	34.3964	15.1154	629.147	Present in MBR+ only	16431929	16431929
Kinesin-like protein KIF20A (GG10_2) (Mitotic kinesin-like protein 2) (MKlp2) (Rab6-interacting kinesin-like protein) (Rabkinesin-6)	KIF20A MKLP2 RAB6KIFL	O95235	KI20A_HUMAN	21.6666	10.0428	16.052	7.86623	8.37549	4.59659	11283271; 12939256	11283271; 12939256
Kinesin-like protein KIF23 (Kinesin-like protein 5) (Mitotic kinesin-like protein 1)	KIF23 KNSL5 MKLP1	Q02241	KIF23_HUMAN	14.8988	5.21176	19.1338	13.4143	992.418	Present in MBR+ only	15843429	15843429
Kinesin-like protein KIF2A (Kinesin-2) (hK2)	KIF2A KIF2 KNS2	O00139	KIF2A_HUMAN	14.482	1.29722	6.36773	Present in MBR+ only	8.57692	Present in MBR+ only	17538014	no
Kinesin-like protein KIF2C (Kinesin-like protein 6) (Mitotic centromere-associated kinesin) (MCAK)	KIF2C KNSL6	Q99661	KIF2C_HUMAN	Present in MBR+ only	2.13312	Present in MBR+ only	Present in MBR+ only	1.80218	Present in MBR+ only	no	20406800
La-related protein 1 (La ribonucleoprotein domain family member 1)	LARP1 KIAA0731 LARP	Q6PKG0	LARP1_HUMAN	1.60066	0.587125	Present in MBR+ only	0.5898	0.847926	1.01946	no	no
Lactotransferrin (Lactoferrin) (EC 3.4.21.-) (Growth-inhibiting protein 12) (Talalactoferrin) [Cleaved into: Lactoferricin-H (Lfcin-H); Kaliocin-1; Lactoferroxin-A; Lactoferroxin-B; Lactoferroxin-C]	LTF GIG12 LF	P02788	TRFL_HUMAN	Present in MBR+ only	1.64652	Present in MBR+ only	Present in MBR+ only	Present in MBR+ only	1.79169	no	no
Latexin (Endogenous carboxypeptidase inhibitor) (ECI) (Protein MUM) (Tissue carboxypeptidase inhibitor) (TCI)	LXN	Q9BS40	LXN_HUMAN	Present in MBR+ only	#NEQV	0.607618	#NEQV	0.332712	#N/A	no	no
Leucine zipper protein 1	LUZP1	Q86V48	LUZP1_HUMAN	Present in MBR+ only	#NEQV	Present in MBR+ only	#NEQV	Present in MBR+ only	#N/A	no	no
Leucine--tRNA ligase, cytoplasmic (EC 6.1.1.4) (Leucyl-tRNA synthetase) (LeuRS)	LARS KIAA1352	Q9P2J5	SYLC_HUMAN	0.699464	0.969301	0.316481	0.545837	0.0535615	Present in MBR+ only	no	no
Leucine-rich repeat-containing protein 40	LRRC40	Q9H9A6	LRC40_HUMAN	#NEQV	0.514815	Present in MBRE only	Present in MBR+ only	Present in Total only	Present in MBR+ only	no	no
Leucine-rich repeat-containing protein 47	LRRC47 KIAA1185	Q8N1G4	LRC47_HUMAN	#NEQV	0.770067	#NEQV	Present in MBR+ only	Present in Total only	Present in MBR+ only	no	no
Leukocyte elastase inhibitor (LEI) (Monocyte/neutrophil elastase inhibitor) (EI) (M/NEI) (Peptidase inhibitor 2) (PI-2) (Serpin B1)	SERPINB1 ELANH2 MNEI PI2	P30740	ILEU_HUMAN	0.987642	1.76015	1.90751	Present in MBR+ only	0.828023	Present in MBR+ only	no	no
LIM and SH3 domain protein 1 (LASP-1) (Metastatic lymph node gene 50 protein) (MLN 50)	LASP1 MLN50	Q14847	LASP1_HUMAN	0.930435	0.913225	0.759303	0.689796	1.37857	Present in MBR+ only	no	no
LIM domain only protein 7 (LMO-7) (F-box only protein 20) (LOMP)	LMO7 FBX20 FBXO20 KIAA0858	Q8WWI1	LMO7_HUMAN	0.42074	0.715317	Present in MBR+ only	0.636277	0.0992766	0.687806	no	no
Lysozyme C (EC 3.2.1.17) (1,4-beta-N-acetylmuramidase C)	LYZ LZM	P61626	LYSC_HUMAN	1.79895	1.42307	1.72061	0.968724	15.063	1.44217	no	no
Matrin-3	MATR3 KIAA0723	P43243	MATR3_HUMAN	Present in MBR- only	1.04305	Present in MBRE only	Present in MBR+ only	Present in Total only	#N/A	no	no
Methionine adenosyltransferase 2 subunit beta (Methionine adenosyltransferase II beta) (MAT II beta) (Putative dTDP-4-keto-6-deoxy-D-glucose 4-reductase)	MAT2B TGR MSTP045 Nbla02999 UNQ2435/PRO4995	Q9NZL9	MAT2B_HUMAN	1.19206	1.50958	0.866568	Present in MBR+ only	0.414499	0.929227	no	no
Mitogen-activated protein kinase 1 (MAP kinase 1) (MAPK 1) (EC 2.7.11.24) (ERT1) (Extracellular signal-regulated kinase 2) (ERK-2) (MAP kinase isoform p42) (p42-MAPK) (Mitogen-activated protein kinase 2) (MAP kinase 2) (MAPK 2)	MAPK1 ERK2 PRKM1 PRKM2	P28482	MK01_HUMAN	1.14126	1.27553	1.05168	Present in MBR+ only	1.17113	0.769323	16198290	no
Mitogen-activated protein kinase kinase kinase kinase 4 (EC 2.7.11.1) (HPK/GCK-like kinase HGK) (MAPK/ERK kinase kinase kinase 4) (MEK kinase kinase 4) (MEKKK 4) (Nck-interacting kinase)	MAP4K4 HGK KIAA0687 NIK	O95819	M4K4_HUMAN	1.99323	#NEQV	Present in MBR+ only	#NEQV	4.54618	#N/A	no	no
Moesin (Membrane-organizing extension spike protein)	MSN	P26038	MOES_HUMAN	1.21985	1.50247	0.991515	1.31265	1.51295	1.67352	no	no
Monocarboxylate transporter 4 (MCT 4) (Solute carrier family 16 member 3)	SLC16A3 MCT4	O15427	MOT4_HUMAN	0.564542	0.847169	0.112719	0.554904	0.260745	Present in MBR+ only	no	no
Multifunctional methyltransferase subunit TRM112-like protein (tRNA methyltransferase 112 homolog)	TRMT112 AD-001 HSPC152 HSPC170	Q9UI30	TR112_HUMAN	0.606305	#NEQV	Present in MBR+ only	#NEQV	1.46419	#N/A	no	no
Multifunctional protein ADE2 [Includes: Phosphoribosylaminoimidazole-succinocarboxamide synthase (EC 6.3.2.6) (SAICAR synthetase); Phosphoribosylaminoimidazole carboxylase (EC 4.1.1.21) (AIR carboxylase) (AIRC)]	PAICS ADE2 AIRC PAIS	P22234	PUR6_HUMAN	0.877709	0.861554	0.922471	0.733434	1.10259	1.48204	no	no
Multiple PDZ domain protein (Multi-PDZ domain protein 1)	MPDZ MUPP1	O75970	MPDZ_HUMAN	Present in MBR+ only	Present in MBR+ only	Present in MBR+ only	Present in MBR+ only	Present in MBR+ only	Present in MBR+ only	no	no
Myc box-dependent-interacting protein 1 (Amphiphysin II) (Amphiphysin-like protein) (Box-dependent myc-interacting protein 1) (Bridging integrator 1)	BIN1 AMPHL	O00499	BIN1_HUMAN	Present in MBR+ only	#NEQV	Present in MBR+ only	#NEQV	0.971586	#N/A	no	no
Myelin protein zero-like protein 1 (Protein zero-related)	MPZL1 PZR UNQ849/PRO1787	O95297	MPZL1_HUMAN	1.30417	#NEQV	2.15273	#NEQV	2.45127	#NEQV	no	no
Myoglobin	MB	P02144	MYG_HUMAN	1.44119	#NEQV	0.397205	#NEQV	Present in MBR+ only	#N/A	no	no
Myomegalin (Cardiomyopathy-associated protein 2) (Phosphodiesterase 4D-interacting protein)	PDE4DIP CMYA2 KIAA0454 KIAA0477 MMGL	Q5VU43	MYOME_HUMAN	0.511057	#NEQV	0.775424	#NEQV	Present in MBR+ only	#N/A	no	no
Myosin light polypeptide 6 (17 kDa myosin light chain) (LC17) (Myosin light chain 3) (MLC-3) (Myosin light chain alkali 3) (Myosin light chain A3) (Smooth muscle and nonmuscle myosin light chain alkali 6)	MYL6	P60660	MYL6_HUMAN	1.40431	0.824817	1.51205	Present in MBR+ only	1.15169	Present in MBR+ only	no	no
Myosin-1 (Myosin heavy chain 1) (Myosin heavy chain 2x) (MyHC-2x) (Myosin heavy chain IIx/d) (MyHC-IIx/d) (Myosin heavy chain, skeletal muscle, adult 1)	MYH1	P12882	MYH1_HUMAN	Present in MBR+ only	#NEQV	Present in MBR+ only	#NEQV	Present in MBR+ only	#N/A	no	no
Myosin-7 (Myosin heavy chain 7) (Myosin heavy chain slow isoform) (MyHC-slow) (Myosin heavy chain, cardiac muscle beta isoform) (MyHC-beta)	MYH7 MYHCB	P12883	MYH7_HUMAN	Present in MBR+ only	#NEQV	Present in MBR+ only	#NEQV	Present in MBR+ only	#N/A	no	no
Myristoylated alanine-rich C-kinase substrate (MARCKS) (Protein kinase C substrate, 80 kDa protein, light chain) (80K-L protein) (PKCSL)	MARCKS MACS PRKCSL	P29966	MARCS_HUMAN	0.457224	0.811703	0.0931374	0.621698	0.166948	Present in MBR+ only	no	22555845
N-alpha-acetyltransferase 50 (EC 2.3.1.-) (N-acetyltransferase 13) (N-acetyltransferase 5) (hNAT5) (N-acetyltransferase san homolog) (hSAN) (NatE catalytic subunit)	NAA50 MAK3 NAT13 NAT5	Q9GZZ1	NAA50_HUMAN	1.14145	#NEQV	2.61998	#NEQV	1.69013	#NEQV	no	no
NAD(P)H dehydrogenase [quinone] 1 (EC 1.6.5.2) (Azoreductase) (DT-diaphorase) (DTD) (Menadione reductase) (NAD(P)H:quinone oxidoreductase 1) (Phylloquinone reductase) (Quinone reductase 1) (QR1)	NQO1 DIA4 NMOR1	P15559	NQO1_HUMAN	1.10243	#NEQV	1.01645	#NEQV	2.75232	#N/A	no	no
Nascent polypeptide-associated complex subunit alpha (NAC-alpha) (Alpha-NAC) (allergen Hom s 2)	NACA HSD48	Q13765	NACA_HUMAN	0.92268	1.01685	1.38433	0.997811	0.976932	Present in MBR+ only	no	no
NEDD8 (Neddylin) (Neural precursor cell expressed developmentally down-regulated protein 8) (NEDD-8) (Ubiquitin-like protein Nedd8)	NEDD8	Q15843	NEDD8_HUMAN	Present in MBR+ only	#NEQV	0.98027	#NEQV	0.793474	#N/A	11847342	no
NEDD8-conjugating enzyme Ubc12 (EC 6.3.2.-) (NEDD8 carrier protein) (NEDD8 protein ligase) (Ubiquitin-conjugating enzyme E2 M)	UBE2M UBC12	P61081	UBC12_HUMAN	0.817308	#NEQV	Present in MBR+ only	#NEQV	0.621678	#N/A	no	no
Niban-like protein 1 (Meg-3) (Melanoma invasion by ERK) (MINERVA) (Protein FAM129B)	FAM129B C9orf88	Q96TA1	NIBL1_HUMAN	1.09146	1.20206	1.9431	0.767529	0.385315	1.00439	no	no
Nicotinamide phosphoribosyltransferase (NAmPRTase) (Nampt) (EC 2.4.2.12) (Pre-B-cell colony-enhancing factor 1) (Pre-B cell-enhancing factor) (Visfatin)	NAMPT PBEF PBEF1	P43490	NAMPT_HUMAN	0.703142	1.2708	2.68939	Present in MBR+ only	0.745011	Present in MBR+ only	no	no
Nuclear autoantigenic sperm protein (NASP)	NASP	P49321	NASP_HUMAN	0.548667	0.957467	0.519421	Present in MBR+ only	0.0932328	Present in MBR+ only	no	no
Nuclear migration protein nudC (Nuclear distribution protein C homolog)	NUDC	Q9Y266	NUDC_HUMAN	1.17003	0.747508	1.40379	Present in MBR+ only	1.34328	Present in MBR+ only	12679384	12679384
Nuclear pore complex protein Nup93 (93 kDa nucleoporin) (Nucleoporin Nup93)	NUP93 KIAA0095	Q8N1F7	NUP93_HUMAN	1.16808	0.99798	Present in MBR+ only	Present in MBR+ only	0.324093	0.66518	no	no
Nuclear protein localization protein 4 homolog (Protein NPL4)	NPLOC4 KIAA1499 NPL4	Q8TAT6	NPL4_HUMAN	#NEQV	1.02858	#NEQV	Present in MBR+ only	Present in Total only	1.31338	no	no
Nucleoside diphosphate kinase B (NDK B) (NDP kinase B) (EC 2.7.4.6) (C-myc purine-binding transcription factor PUF) (Histidine protein kinase NDKB) (EC 2.7.13.3) (nm23-H2)	NME2 NM23B	P22392	NDKB_HUMAN	1.04265	0.800113	0.433096	1.03293	0.518992	1.81214	no	no
Nucleosome assembly protein 1-like 1 (NAP-1-related protein) (hNRP)	NAP1L1 NRP	P55209	NP1L1_HUMAN	1.1677	0.983795	2.06687	1.62268	1.01314	Present in MBR+ only	no	no
Nucleosome assembly protein 1-like 4 (Nucleosome assembly protein 2) (NAP-2)	NAP1L4 NAP2	Q99733	NP1L4_HUMAN	1.05519	1.25353	1.13112	Present in MBR+ only	1.22846	Present in MBR+ only	no	no
Obg-like ATPase 1 (DNA damage-regulated overexpressed in cancer 45) (DOC45) (GTP-binding protein 9)	OLA1 GTPBP9 PRO2455 PTD004	Q9NTK5	OLA1_HUMAN	1.41983	1.25912	1.01238	0.785382	1.63082	Present in MBR+ only	no	no
Pachytene checkpoint protein 2 homolog (Human papillomavirus type 16 E1 protein-binding protein) (16E1-BP) (HPV16 E1 protein-binding protein) (Thyroid hormone receptor interactor 13) (Thyroid receptor-interacting protein 13) (TR-interacting protein 13) (TRIP-13)	TRIP13 PCH2	Q15645	PCH2_HUMAN	1.08478	0.759588	0.974281	0.759171	0.92506	Present in MBR+ only	no	no
PDZ and LIM domain protein 1 (C-terminal LIM domain protein 1) (Elfin) (LIM domain protein CLP-36)	PDLIM1 CLIM1 CLP36	O00151	PDLI1_HUMAN	1.60837	1.02682	1.03363	Present in MBR+ only	0.88439	Present in MBR+ only	no	no
PDZ and LIM domain protein 5 (Enigma homolog) (Enigma-like PDZ and LIM domains protein)	PDLIM5 ENH L9	Q96HC4	PDLI5_HUMAN	1.12579	1.52587	2.1086	0.990865	1.73824	1.34396	no	no
PDZ and LIM domain protein 7 (LIM mineralization protein) (LMP) (Protein enigma)	PDLIM7 ENIGMA	Q9NR12	PDLI7_HUMAN	Present in MBR+ only	#NEQV	Present in MBR+ only	#NEQV	6.5413	#NEQV	no	no
PDZ domain-containing protein GIPC1 (GAIP C-terminus-interacting protein) (RGS-GAIP-interacting protein) (RGS19-interacting protein 1) (Synectin) (Tax interaction protein 2) (TIP-2)	GIPC1 C19orf3 GIPC RGS19IP1	O14908	GIPC1_HUMAN	Present in MBR+ only	#NEQV	1.0455	#NEQV	Present in MBR+ only	#N/A	22888021	no
Peflin (PEF protein with a long N-terminal hydrophobic domain) (Penta-EF hand domain-containing protein 1)	PEF1 ABP32 UNQ1845/PRO3573	Q9UBV8	PEF1_HUMAN	Present in MBR+ only	#NEQV	Present in MBR+ only	#NEQV	1.6142	#N/A	no	no
Peptidyl-prolyl cis-trans isomerase FKBP4 (PPIase FKBP4) (EC 5.2.1.8) (51 kDa FK506-binding protein) (FKBP51) (52 kDa FK506-binding protein) (52 kDa FKBP) (FKBP-52) (59 kDa immunophilin) (p59) (FK506-binding protein 4) (FKBP-4) (FKBP59) (HSP-binding immunophilin) (HBI) (Immunophilin FKBP52) (Rotamase) [Cleaved into: Peptidyl-prolyl cis-trans isomerase FKBP4, N-terminally processed]	FKBP4 FKBP52	Q02790	FKBP4_HUMAN	1.02938	0.990427	0.913735	0.925041	0.571314	1.58344	no	no
Perilipin-3 (47 kDa mannose 6-phosphate receptor-binding protein) (47 kDa MPR-binding protein) (Cargo selection protein TIP47) (Mannose-6-phosphate receptor-binding protein 1) (Placental protein 17) (PP17)	PLIN3 M6PRBP1 TIP47	O60664	PLIN3_HUMAN	1.0223	1.22667	1.18097	1.48373	0.997336	1.57694	no	no
Peroxiredoxin-6 (EC 1.11.1.15) (1-Cys peroxiredoxin) (1-Cys PRX) (24 kDa protein) (Acidic calcium-independent phospholipase A2) (aiPLA2) (EC 3.1.1.-) (Antioxidant protein 2) (Liver 2D page spot 40) (Non-selenium glutathione peroxidase) (NSGPx) (EC 1.11.1.9) (Red blood cells page spot 12)	PRDX6 AOP2 KIAA0106	P30041	PRDX6_HUMAN	1.12783	1.02067	0.487252	0.798036	0.499625	Present in MBR+ only	no	no
Phenylalanine--tRNA ligase alpha subunit (EC 6.1.1.20) (CML33) (Phenylalanyl-tRNA synthetase alpha subunit) (PheRS)	FARSA FARS FARSL FARSLA	Q9Y285	SYFA_HUMAN	1.26021	3.22954	1.20128	Present in MBR+ only	0.860304	Present in MBR+ only	no	no
Phenylalanine--tRNA ligase beta subunit (EC 6.1.1.20) (Phenylalanyl-tRNA synthetase beta subunit) (PheRS)	FARSB FARSLB FRSB HSPC173	Q9NSD9	SYFB_HUMAN	3.06062	0.880216	2.88104	0.9736	0.550664	0.826017	no	no
Phosphoacetylglucosamine mutase (PAGM) (EC 5.4.2.3) (Acetylglucosamine phosphomutase) (N-acetylglucosamine-phosphate mutase) (Phosphoglucomutase-3) (PGM 3)	PGM3 AGM1	O95394	AGM1_HUMAN	#NEQV	1.42673	#NEQV	Present in MBR+ only	Present in Total only	Present in MBR+ only	no	no
Phospholipase A-2-activating protein (PLA2P) (PLAP)	PLAA PLAP	Q9Y263	PLAP_HUMAN	6.01441	#NEQV	Present in MBR+ only	#NEQV	1.07334	#NEQV	no	no
Phosphoserine phosphatase (PSP) (PSPase) (EC 3.1.3.3) (L-3-phosphoserine phosphatase) (O-phosphoserine phosphohydrolase)	PSPH	P78330	SERB_HUMAN	1.051	#NEQV	1.31988	#NEQV	4.1867	#NEQV	no	no
Pirin (EC 1.13.11.24) (Probable quercetin 2,3-dioxygenase PIR) (Probable quercetinase)	PIR	O00625	PIR_HUMAN	Present in MBR+ only	#NEQV	2.39767	#NEQV	1.04375	#N/A	no	no
Plakophilin-1 (Band 6 protein) (B6P)	PKP1	Q13835	PKP1_HUMAN	1.51815	1.30697	0.764305	1.40174	Present in MBR+ only	2.26554	no	no
Plasminogen activator inhibitor 1 RNA-binding protein (PAI1 RNA-binding protein 1) (PAI-RBP1) (SERPINE1 mRNA-binding protein 1)	SERBP1 PAIRBP1 CGI-55	Q8NC51	PAIRB_HUMAN	0.925563	1.05375	0.724945	1.56541	1.01777	1.05033	no	no
Plastin-2 (L-plastin) (LC64P) (Lymphocyte cytosolic protein 1) (LCP-1)	LCP1 PLS2	P13796	PLSL_HUMAN	Present in MBR+ only	#NEQV	Present in MBR+ only	#NEQV	Present in MBR+ only	#N/A	no	no
Plastin-3 (T-plastin)	PLS3	P13797	PLST_HUMAN	1.03437	0.897248	0.511576	0.645769	0.771595	1.31829	no	no
Platelet-activating factor acetylhydrolase IB subunit alpha (Lissencephaly-1 protein) (LIS-1) (PAF acetylhydrolase 45 kDa subunit) (PAF-AH 45 kDa subunit) (PAF-AH alpha) (PAFAH alpha)	PAFAH1B1 LIS1 MDCR MDS PAFAHA	P43034	LIS1_HUMAN	1.80203	0.896161	1.49808	Present in MBR+ only	1.67564	Present in MBR+ only	16138011	no
Plexin-B2 (MM1)	PLXNB2 KIAA0315	O15031	PLXB2_HUMAN	0.961759	#NEQV	0.485233	#NEQV	1.61887	#NEQV	no	no
Poly(rC)-binding protein 2 (Alpha-CP2) (Heterogeneous nuclear ribonucleoprotein E2) (hnRNP E2)	PCBP2	Q15366	PCBP2_HUMAN	1.20405	0.85157	5.21	0.693396	0.511987	0.824282	no	no
Polyadenylate-binding protein 1 (PABP-1) (Poly(A)-binding protein 1)	PABPC1 PAB1 PABP1 PABPC2	P11940	PABP1_HUMAN	0.723877	0.767266	0.78775	1.57307	0.448774	0.752557	no	no
Polyadenylate-binding protein 4 (PABP-4) (Poly(A)-binding protein 4) (Activated-platelet protein 1) (APP-1) (Inducible poly(A)-binding protein) (iPABP)	PABPC4 APP1 PABP4	Q13310	PABP4_HUMAN	1.25784	1.14365	2.51771	Present in MBR+ only	0.355746	0.878722	no	no
Polyadenylate-binding protein-interacting protein 1 (PABP-interacting protein 1) (PAIP-1) (Poly(A)-binding protein-interacting protein 1)	PAIP1	Q9H074	PAIP1_HUMAN	#NEQV	1.06792	#NEQV	0.726447	Present in Total only	Present in MBR+ only	no	no
Polymerase I and transcript release factor (Cavin-1)	PTRF FKSG13	Q6NZI2	PTRF_HUMAN	3.71402	1.92033	3.71583	Present in MBR+ only	2.08286	Present in MBR+ only	no	no
Prefoldin subunit 1	PFDN1 PFD1	O60925	PFD1_HUMAN	1.02196	#NEQV	1.42665	#NEQV	2.23536	#N/A	no	no
Prefoldin subunit 4 (Protein C-1)	PFDN4 PFD4	Q9NQP4	PFD4_HUMAN	1.09433	#NEQV	1.04632	#NEQV	1.81484	#N/A	no	no
PRKC apoptosis WT1 regulator protein (Prostate apoptosis response 4 protein) (Par-4)	PAWR PAR4	Q96IZ0	PAWR_HUMAN	1.78849	#NEQV	1.59725	#NEQV	2.00692	#N/A	26416962	21276723
Probable ATP-dependent RNA helicase DDX20 (EC 3.6.4.13) (Component of gems 3) (DEAD box protein 20) (DEAD box protein DP 103) (Gemin-3)	DDX20 DP103 GEMIN3	Q9UHI6	DDX20_HUMAN	#NEQV	#NEQV	#NEQV	Present in MBR+ only	Present in Total only	Present in MBR+ only	no	no
Profilin-1 (Epididymis tissue protein Li 184a) (Profilin I)	PFN1	P07737	PROF1_HUMAN	0.827338	0.817621	0.762286	1.20611	0.993494	Present in MBR+ only	22761335	no
Programmed cell death 6-interacting protein (PDCD6-interacting protein) (ALG-2-interacting protein 1) (ALG-2-interacting protein X) (Hp95)	PDCD6IP AIP1 ALIX KIAA1375	Q8WUM4	PDC6I_HUMAN	2.66899	1.89238	2.85669	3.52104	3.30374	3.09003	28285997	28285997
Programmed cell death protein 10 (Cerebral cavernous malformations 3 protein) (TF-1 cell apoptosis-related protein 15)	PDCD10 CCM3 TFAR15	Q9BUL8	PDC10_HUMAN	4.49936	#NEQV	2.62997	#NEQV	2.81702	#N/A	no	no
Programmed cell death protein 5 (TF-1 cell apoptosis-related protein 19) (Protein TFAR19)	PDCD5 TFAR19	O14737	PDCD5_HUMAN	1.25943	#NEQV	1.37821	#NEQV	1.65095	#N/A	no	no
Prolactin-inducible protein (Gross cystic disease fluid protein 15) (GCDFP-15) (Prolactin-induced protein) (Secretory actin-binding protein) (SABP) (gp17)	PIP GCDFP15 GPIP4	P12273	PIP_HUMAN	0.535126	#NEQV	2.28049	#NEQV	7.57912	#NEQV	24862759	no
Prostaglandin F2 receptor negative regulator (CD9 partner 1) (CD9P-1) (Glu-Trp-Ile EWI motif-containing protein F) (EWI-F) (Prostaglandin F2-alpha receptor regulatory protein) (Prostaglandin F2-alpha receptor-associated protein) (CD antigen CD315)	PTGFRN CD9P1 EWIF FPRP KIAA1436	Q9P2B2	FPRP_HUMAN	#NEQV	1.45894	Present in MBRE only	1.55042	Present in Total only	Present in MBR+ only	no	no
Proteasome subunit alpha type-1 (EC 3.4.25.1) (30 kDa prosomal protein) (PROS-30) (Macropain subunit C2) (Multicatalytic endopeptidase complex subunit C2) (Proteasome component C2) (Proteasome nu chain)	PSMA1 HC2 NU PROS30 PSC2	P25786	PSA1_HUMAN	0.520264	1.33503	0.382074	#NEQV	0.31265	Present in MBR+ only	no	no
Proteasome subunit beta type-5 (EC 3.4.25.1) (Macropain epsilon chain) (Multicatalytic endopeptidase complex epsilon chain) (Proteasome chain 6) (Proteasome epsilon chain) (Proteasome subunit MB1) (Proteasome subunit X)	PSMB5 LMPX MB1 X	P28074	PSB5_HUMAN	0.863667	0.516862	0.625707	Present in MBR+ only	0.498305	Present in MBR+ only	no	no
Protein arginine N-methyltransferase 5 (EC 2.1.1.320) (72 kDa ICln-binding protein) (Histone-arginine N-methyltransferase PRMT5) (Jak-binding protein 1) (Shk1 kinase-binding protein 1 homolog) (SKB1 homolog) (SKB1Hs) [Cleaved into: Protein arginine N-methyltransferase 5, N-terminally processed]	PRMT5 HRMT1L5 IBP72 JBP1 SKB1	O14744	ANM5_HUMAN	#NEQV	0.774238	#NEQV	#NEQV	Present in Total only	Present in MBR+ only	no	no
Protein disulfide-isomerase A6 (EC 5.3.4.1) (Endoplasmic reticulum protein 5) (ER protein 5) (ERp5) (Protein disulfide isomerase P5) (Thioredoxin domain-containing protein 7)	PDIA6 ERP5 P5 TXNDC7	Q15084	PDIA6_HUMAN	0.314004	#NEQV	0.235088	0.524899	0.101774	Present in MBR+ only	no	no
Protein kinase C and casein kinase substrate in neurons protein 2 (Syndapin-2) (Syndapin-II)	PACSIN2	Q9UNF0	PACN2_HUMAN	#NEQV	0.874329	#NEQV	0.607681	Present in Total only	Present in MBR+ only	22901037	no
Protein kinase C and casein kinase substrate in neurons protein 3 (SH3 domain-containing protein 6511)	PACSIN3	Q9UKS6	PACN3_HUMAN	1.3982	#NEQV	3.02457	#NEQV	1.81239	#NEQV	no	no
Protein lin-7 homolog C (Lin-7C) (Mammalian lin-seven protein 3) (MALS-3) (Vertebrate lin-7 homolog 3) (Veli-3)	LIN7C MALS3 VELI3	Q9NUP9	LIN7C_HUMAN	1.80897	#NEQV	1.85882	#NEQV	1.68798	#N/A	no	no
Protein pelota homolog (EC 3.1.-.-)	PELO CGI-17	Q9BRX2	PELO_HUMAN	Present in MBR+ only	#NEQV	Present in MBR+ only	#NEQV	1.77205	#N/A	no	no
Protein POF1B (Premature ovarian failure protein 1B)	POF1B	Q8WVV4	POF1B_HUMAN	1.50921	2.49743	1.99577	Present in MBR+ only	Present in MBR+ only	Present in MBR+ only	no	no
Protein regulator of cytokinesis 1	PRC1	O43663	PRC1_HUMAN	280.563	25.0477	228.775	36.4838	604.109	Present in MBR+ only	9885575	9885575
Protein S100-A10 (Calpactin I light chain) (Calpactin-1 light chain) (Cellular ligand of annexin II) (S100 calcium-binding protein A10) (p10 protein) (p11)	S100A10 ANX2LG CAL1L CLP11	P60903	S10AA_HUMAN	2.17896	#NEQV	1.75569	#NEQV	0.471561	#N/A	no	no
Protein S100-A16 (Aging-associated gene 13 protein) (Protein S100-F) (S100 calcium-binding protein A16)	S100A16 S100F AAG13	Q96FQ6	S10AG_HUMAN	3.07127	#NEQV	2.19785	#NEQV	1.47752	#N/A	no	no
Protein S100-A7 (Psoriasin) (S100 calcium-binding protein A7)	S100A7 PSOR1 S100A7C	P31151	S10A7_HUMAN	0.20606	1.05881	1.74754	Present in MBR+ only	16.7206	Present in MBR+ only	no	no
Protein S100-A8 (Calgranulin-A) (Calprotectin L1L subunit) (Cystic fibrosis antigen) (CFAG) (Leukocyte L1 complex light chain) (Migration inhibitory factor-related protein 8) (MRP-8) (p8) (S100 calcium-binding protein A8) (Urinary stone protein band A) [Cleaved into: Protein S100-A8, N-terminally processed]	S100A8 CAGA CFAG MRP8	P05109	S10A8_HUMAN	2.4742	1.32245	1.35768	1.6282	11.4146	3.48536	no	no
Protein S100-A9 (Calgranulin-B) (Calprotectin L1H subunit) (Leukocyte L1 complex heavy chain) (Migration inhibitory factor-related protein 14) (MRP-14) (p14) (S100 calcium-binding protein A9)	S100A9 CAGB CFAG MRP14	P06702	S10A9_HUMAN	0.816012	1.40004	0.993769	2.51045	10.7396	4.64966	no	no
Protein S100-P (Migration-inducing gene 9 protein) (MIG9) (Protein S100-E) (S100 calcium-binding protein P)	S100P S100E	P25815	S100P_HUMAN	1.58992	#NEQV	1.794	#NEQV	2.0087	#N/A	no	no
Protein SGT1 homolog (Protein 40-6-3) (Sgt1) (Suppressor of G2 allele of SKP1 homolog)	SUGT1	Q9Y2Z0	SGT1_HUMAN	1.21449	1.49859	1.15732	Present in MBR+ only	0.872922	1.51708	no	no
Protein TFG (TRK-fused gene protein)	TFG	Q92734	TFG_HUMAN	1.13408	1.15351	1.10287	Present in MBR+ only	0.387449	Present in MBR+ only	no	no
Protein transport protein Sec23B (SEC23-related protein B)	SEC23B	Q15437	SC23B_HUMAN	#NEQV	1.09809	#NEQV	0.88075	Present in Total only	Present in MBR+ only	19561605	no
Protein transport protein Sec24C (SEC24-related protein C)	SEC24C KIAA0079	P53992	SC24C_HUMAN	1.41744	0.517312	1.37038	0.700155	0.61957	Present in MBR+ only	no	no
Protein-glutamine gamma-glutamyltransferase E (EC 2.3.2.13) (Transglutaminase E) (TG(E)) (TGE) (TGase E) (Transglutaminase-3) (TGase-3) [Cleaved into: Protein-glutamine gamma-glutamyltransferase E 50 kDa catalytic chain; Protein-glutamine gamma-glutamyltransferase E 27 kDa non-catalytic chain]	TGM3	Q08188	TGM3_HUMAN	1.20346	1.05168	0.607812	0.639683	9.15391	1.54569	no	no
Protein-glutamine gamma-glutamyltransferase K (EC 2.3.2.13) (Epidermal TGase) (Transglutaminase K) (TG(K)) (TGK) (TGase K) (Transglutaminase-1) (TGase-1)	TGM1 KTG	P22735	TGM1_HUMAN	1.29564	1.28456	1.70534	0.87557	Present in MBR+ only	2.0752	no	no
Protein-L-isoaspartate(D-aspartate) O-methyltransferase (PIMT) (EC 2.1.1.77) (L-isoaspartyl protein carboxyl methyltransferase) (Protein L-isoaspartyl/D-aspartyl methyltransferase) (Protein-beta-aspartate methyltransferase)	PCMT1	P22061	PIMT_HUMAN	Present in MBR+ only	0.963221	0.362214	#NEQV	0.262362	#NEQV	no	no
Protein-methionine sulfoxide oxidase MICAL3 (EC 1.14.13.-) (Molecule interacting with CasL protein 3) (MICAL-3)	MICAL3 KIAA0819 KIAA1364	Q7RTP6	MICA3_HUMAN	10.4474	3.24003	13.1491	Present in MBR+ only	Present in MBR+ only	Present in MBR+ only	27528609	27528609
Putative heat shock protein HSP 90-beta 2 (Heat shock protein 90-beta b) (Heat shock protein 90Bb)	HSP90AB2P HSP90BB	Q58FF8	H90B2_HUMAN	0.638741	#NEQV	Present in MBR+ only	#NEQV	0.595756	#N/A	no	no
Rab3 GTPase-activating protein non-catalytic subunit (RGAP-iso) (Rab3 GTPase-activating protein 150 kDa subunit) (Rab3-GAP p150) (Rab3-GAP150) (Rab3-GAP regulatory subunit)	RAB3GAP2 KIAA0839	Q9H2M9	RBGPR_HUMAN	#NEQV	0.626448	#NEQV	0.971718	Present in Total only	Present in MBR+ only	no	no
Rac GTPase-activating protein 1 (Male germ cell RacGap) (MgcRacGAP) (Protein CYK4 homolog) (CYK4) (HsCYK-4)	RACGAP1 KIAA1478 MGCRACGAP	Q9H0H5	RGAP1_HUMAN	13.2164	6.35214	18.2465	21.8761	534.582	Present in MBR+ only	11085985	11085985
Radixin	RDX	P35241	RADI_HUMAN	1.78928	2.21333	1.43488	0.871213	1.87741	1.55213	28889652	1707055
Ras GTPase-activating protein-binding protein 1 (G3BP-1) (EC 3.6.4.12) (EC 3.6.4.13) (ATP-dependent DNA helicase VIII) (hDH VIII) (GAP SH3 domain-binding protein 1)	G3BP1 G3BP	Q13283	G3BP1_HUMAN	1.21774	0.654042	1.97312	Present in MBR+ only	0.399967	Present in MBR+ only	no	no
Ras GTPase-activating protein-binding protein 2 (G3BP-2) (GAP SH3 domain-binding protein 2)	G3BP2 KIAA0660	Q9UN86	G3BP2_HUMAN	1.08039	0.779059	1.98947	1.55494	1.0085	0.97857	no	no
Ras GTPase-activating-like protein IQGAP3	IQGAP3	Q86VI3	IQGA3_HUMAN	6.67018	2.05599	Present in MBR+ only	Present in MBR+ only	Present in MBR+ only	Present in MBR+ only	25229330	25229330
Ras-related protein Rab-11A (Rab-11) (YL8)	RAB11A RAB11	P62491	RB11A_HUMAN	0.762565	0.798396	1.14612	Present in MBR+ only	0.938667	1.02079	15158446; 15601896	15158446
Ras-related protein Rab-14	RAB14	P61106	RAB14_HUMAN	2.19632	#NEQV	3.08811	#NEQV	0.921528	#N/A	no	19702578
Ras-related protein Rab-18	RAB18	Q9NP72	RAB18_HUMAN	0.807818	#NEQV	Present in MBR+ only	#NEQV	1.74356	#N/A	no	no
Ras-related protein Rab-35 (GTP-binding protein RAY) (Ras-related protein Rab-1C)	RAB35 RAB1C RAY	Q15286	RAB35_HUMAN	Present in MBR+ only	#NEQV	1.19141	#NEQV	2.00779	#N/A	16950109; 21706022; 28230050	16950109
Ras-related protein Rab-5C (L1880) (RAB5L)	RAB5C RABL	P51148	RAB5C_HUMAN	0.818408	0.666512	0.910863	Present in MBR+ only	0.69456	Present in MBR+ only	no	no
Ras-related protein Rab-8A (Oncogene c-mel)	RAB8A MEL RAB8	P61006	RAB8A_HUMAN	1.22561	#NEQV	1.58192	#NEQV	1.13787	#N/A	27528609	22159412; 18329369
Receptor-type tyrosine-protein phosphatase kappa (Protein-tyrosine phosphatase kappa) (R-PTP-kappa) (EC 3.1.3.48)	PTPRK PTPK	Q15262	PTPRK_HUMAN	Present in MBR+ only	#NEQV	Present in MBR+ only	#NEQV	Present in MBR+ only	#N/A	no	no
Receptor-type tyrosine-protein phosphatase S (R-PTP-S) (EC 3.1.3.48) (Receptor-type tyrosine-protein phosphatase sigma) (R-PTP-sigma)	PTPRS	Q13332	PTPRS_HUMAN	#NEQV	0.770202	Present in MBRE only	0.618649	#NEQV	Present in MBR+ only	no	no
Retinoic acid-induced protein 3 (G-protein coupled receptor family C group 5 member A) (Phorbol ester induced gene 1) (PEIG-1) (Retinoic acid-induced gene 1 protein) (RAIG-1)	GPRC5A GPCR5A RAI3 RAIG1	Q8NFJ5	RAI3_HUMAN	#NEQV	1.34825	#NEQV	Present in MBR+ only	Present in Total only	Present in MBR+ only	no	no
Rho GDP-dissociation inhibitor 1 (Rho GDI 1) (Rho-GDI alpha)	ARHGDIA GDIA1	P52565	GDIR1_HUMAN	1.29027	0.727699	1.38568	Present in MBR+ only	1.39555	Present in MBR+ only	no	no
Rho GTPase-activating protein 1 (CDC42 GTPase-activating protein) (GTPase-activating protein rhoGAP) (Rho-related small GTPase protein activator) (Rho-type GTPase-activating protein 1) (p50-RhoGAP)	ARHGAP1 CDC42GAP RHOGAP1	Q07960	RHG01_HUMAN	1.20387	1.46959	2.40058	0.507978	0.984039	Present in MBR+ only	23000966	23000966
Rho guanine nucleotide exchange factor 39	ARHGEF39 C9orf100	Q8N4T4	ARG39_HUMAN	Present in MBR+ only	#NEQV	Present in MBR+ only	#NEQV	Present in MBR+ only	#N/A	no	no
Ribonuclease inhibitor (Placental ribonuclease inhibitor) (Placental RNase inhibitor) (Ribonuclease/angiogenin inhibitor 1) (RAI)	RNH1 PRI RNH	P13489	RINI_HUMAN	0.920325	0.800436	0.722522	0.750667	0.806847	Present in MBR+ only	no	no
RNA polymerase II-associated protein 3	RPAP3	Q9H6T3	RPAP3_HUMAN	Present in MBR- only	0.715254	#NEQV	Present in MBR+ only	Present in Total only	Present in MBR+ only	no	no
RNA-binding motif protein, X chromosome (Glycoprotein p43) (Heterogeneous nuclear ribonucleoprotein G) (hnRNP G) [Cleaved into: RNA-binding motif protein, X chromosome, N-terminally processed]	RBMX HNRPG RBMXP1	P38159	RBMX_HUMAN	Present in MBR- only	#NEQV	Present in MBR+G427E only	Present in MBR+ only	Present in Total only	#N/A	no	no
S-adenosylmethionine synthase isoform type-2 (AdoMet synthase 2) (EC 2.5.1.6) (Methionine adenosyltransferase 2) (MAT 2) (Methionine adenosyltransferase II) (MAT-II)	MAT2A AMS2 MATA2	P31153	METK2_HUMAN	0.845948	1.67905	1.02701	1.79509	0.663219	1.47825	no	no
Secretory carrier-associated membrane protein 2 (Secretory carrier membrane protein 2)	SCAMP2	O15127	SCAM2_HUMAN	Present in MBR+ only	#NEQV	Present in MBR+ only	#NEQV	1.2178	#N/A	23000966	23000966
Septin-2 (Neural precursor cell expressed developmentally down-regulated protein 5) (NEDD-5)	SEPT2 DIFF6 KIAA0158 NEDD5	Q15019	SEPT2_HUMAN	1.51184	#NEQV	2.59423	#NEQV	0.993327	#NEQV	21059847	21059847
Septin-7 (CDC10 protein homolog)	SEPT7 CDC10	Q16181	SEPT7_HUMAN	1.2025	1.02849	2.12507	Present in MBR+ only	0.913056	Present in MBR+ only	21059847	21059847
Sequestosome-1 (EBI3-associated protein of 60 kDa) (EBIAP) (p60) (Phosphotyrosine-independent ligand for the Lck SH2 domain of 62 kDa) (Ubiquitin-binding protein p62)	SQSTM1 ORCA OSIL	Q13501	SQSTM_HUMAN	1.5226	0.695264	2.51151	Present in MBR+ only	2.03771	Present in MBR+ only	24128730	19079246
Serine--tRNA ligase, cytoplasmic (EC 6.1.1.11) (Seryl-tRNA synthetase) (SerRS) (Seryl-tRNA(Ser/Sec) synthetase)	SARS SERS	P49591	SYSC_HUMAN	0.411021	1.07279	0.519152	0.742338	0.233551	Present in MBR+ only	no	no
Serine-threonine kinase receptor-associated protein (MAP activator with WD repeats) (UNR-interacting protein) (WD-40 repeat protein PT-WD)	STRAP MAWD UNRIP	Q9Y3F4	STRAP_HUMAN	0.915948	1.08166	0.812839	0.928937	0.727099	Present in MBR+ only	no	no
Serine/threonine-protein kinase 26 (EC 2.7.11.1) (MST3 and SOK1-related kinase) (Mammalian STE20-like protein kinase 4) (MST-4) (STE20-like kinase MST4) (Serine/threonine-protein kinase MASK)	STK26 MASK MST4	Q9P289	STK26_HUMAN	0.578579	1.14063	0.646646	0.792373	1.22142	1.80267	no	no
Serine/threonine-protein kinase OSR1 (EC 2.7.11.1) (Oxidative stress-responsive 1 protein)	OXSR1 KIAA1101 OSR1	O95747	OXSR1_HUMAN	#NEQV	0.658408	#NEQV	0.576907	Present in Total only	Present in MBR+ only	no	no
Serine/threonine-protein kinase PAK 2 (EC 2.7.11.1) (Gamma-PAK) (PAK65) (S6/H4 kinase) (p21-activated kinase 2) (PAK-2) (p58) [Cleaved into: PAK-2p27 (p27); PAK-2p34 (p34) (C-t-PAK2)]	PAK2	Q13177	PAK2_HUMAN	0.757424	#NEQV	2.02016	#NEQV	0.547944	#NEQV	no	no
Serine/threonine-protein kinase PLK1 (EC 2.7.11.21) (Polo-like kinase 1) (PLK-1) (Serine/threonine-protein kinase 13) (STPK13)	PLK1 PLK	P53350	PLK1_HUMAN	80.7284	12.6244	45.6603	15.6054	91.2446	Present in MBR+ only	9813088 ; 15805268	8524282; 9914375
Serine/threonine-protein phosphatase 2A 55 kDa regulatory subunit B alpha isoform (PP2A subunit B isoform B55-alpha) (PP2A subunit B isoform PR55-alpha) (PP2A subunit B isoform R2-alpha) (PP2A subunit B isoform alpha)	PPP2R2A	P63151	2ABA_HUMAN	0.900223	1.10795	0.701678	Present in MBR+ only	0.40769	Present in MBR+ only	24120663	no
Serine/threonine-protein phosphatase 2A catalytic subunit beta isoform (PP2A-beta) (EC 3.1.3.16)	PPP2CB	P62714	PP2AB_HUMAN	2.68517	#NEQV	Present in MBR+ only	#NEQV	0.865821	#N/A	no	no
Serine/threonine-protein phosphatase 5 (PP5) (EC 3.1.3.16) (Protein phosphatase T) (PP-T) (PPT)	PPP5C PPP5	P53041	PPP5_HUMAN	Present in MBR+ only	#NEQV	1.25166	#NEQV	0.688123	#NEQV	no	no
Serologically defined colon cancer antigen 3 (Antigen NY-CO-3)	SDCCAG3	Q96C92	SDCG3_HUMAN	Present in MBR+ only	#NEQV	Present in MBR+ only	#NEQV	Present in MBR+ only	#N/A	23108400	23108400
Serpin A12 (OL-64) (Visceral adipose tissue-derived serine protease inhibitor) (Vaspin) (Visceral adipose-specific serpin)	SERPINA12	Q8IW75	SPA12_HUMAN	0.817036	#NEQV	1.13286	#NEQV	Present in MBR+ only	#N/A	no	no
Serpin B12	SERPINB12	Q96P63	SPB12_HUMAN	1.09036	1.57135	0.81971	1.71855	6.24877	Present in MBR+ only	no	no
Serpin B3 (Protein T4-A) (Squamous cell carcinoma antigen 1) (SCCA-1)	SERPINB3 SCCA SCCA1	P29508	SPB3_HUMAN	1.53491	1.30565	3.21981	1.09058	5.67426	Present in MBR+ only	no	no
Serpin B4 (Leupin) (Peptidase inhibitor 11) (PI-11) (Squamous cell carcinoma antigen 2) (SCCA-2)	SERPINB4 PI11 SCCA2	P48594	SPB4_HUMAN	0.302092	#NEQV	Present in MBR+ only	#NEQV	Present in MBR+ only	#N/A	no	no
SHC SH2 domain-binding protein 1	SHCBP1	Q8NEM2	SHCBP_HUMAN	73.0389	5.27858	51.9489	Present in MBR+ only	47.6365	Present in MBR+ only	25486361	23704356
Sialic acid synthase (N-acetylneuraminate synthase) (EC 2.5.1.56) (N-acetylneuraminate-9-phosphate synthase) (EC 2.5.1.57) (N-acetylneuraminic acid phosphate synthase) (N-acetylneuraminic acid synthase)	NANS SAS	Q9NR45	SIAS_HUMAN	Present in MBR+ only	#NEQV	2.41155	#NEQV	0.209398	#NEQV	no	no
Signal recognition particle subunit SRP72 (SRP72) (Signal recognition particle 72 kDa protein)	SRP72	O76094	SRP72_HUMAN	Present in MBR+ only	#NEQV	Present in MBR+ only	#NEQV	1.04968	#NEQV	no	no
Signal transducer and activator of transcription 3 (Acute-phase response factor)	STAT3 APRF	P40763	STAT3_HUMAN	0.606888	0.621996	0.23034	Present in MBR+ only	0.197788	Present in MBR+ only	no	no
Signal transducing adapter molecule 1 (STAM-1)	STAM STAM1	Q92783	STAM1_HUMAN	1.33277	#NEQV	1.81636	#NEQV	7.56649	#NEQV	no	no
Skin-specific protein 32	XP32 C1orf68	Q5T750	XP32_HUMAN	1.06203	1.71528	0.924261	Present in MBR+ only	7.43251	Present in MBR+ only	no	no
Sodium/potassium-transporting ATPase subunit beta-3 (Sodium/potassium-dependent ATPase subunit beta-3) (ATPB-3) (CD antigen CD298)	ATP1B3	P54709	AT1B3_HUMAN	0.481533	#NEQV	0.445848	0.519254	0.776152	Present in MBR+ only	no	no
Solute carrier family 43 member 3 (Protein FOAP-13)	SLC43A3 PSEC0252	Q8NBI5	S43A3_HUMAN	0.722578	#NEQV	0.5425	#NEQV	2.00341	#NEQV	no	no
Sorbitol dehydrogenase (EC 1.1.1.14) (L-iditol 2-dehydrogenase)	SORD	Q00796	DHSO_HUMAN	0.869355	1.15119	0.369426	0.81985	0.386074	Present in MBR+ only	no	no
Sorcin (22 kDa protein) (CP-22) (CP22) (V19)	SRI	P30626	SORCN_HUMAN	1.34912	#NEQV	3.4301	#NEQV	3.09652	#N/A	24427308	24427308
Sorting nexin-1	SNX1	Q13596	SNX1_HUMAN	0.931962	1.31119	1.60122	0.917252	2.04703	Present in MBR+ only	no	no
Sorting nexin-5	SNX5	Q9Y5X3	SNX5_HUMAN	1.31819	#NEQV	Present in MBR+ only	#NEQV	1.97155	#N/A	no	no
SPARC-related modular calcium-binding protein 1 (Secreted modular calcium-binding protein 1) (SMOC-1)	SMOC1	Q9H4F8	SMOC1_HUMAN	0.782008	0.78977	0.742876	#NEQV	Present in MBR+ only	#NEQV	no	no
Spermidine synthase (SPDSY) (EC 2.5.1.16) (Putrescine aminopropyltransferase)	SRM SPS1 SRML1	P19623	SPEE_HUMAN	3.79015	1.14874	1.53062	1.22837	0.876163	Present in MBR+ only	no	no
Spliceosome RNA helicase DDX39B (EC 3.6.4.13) (56 kDa U2AF65-associated protein) (ATP-dependent RNA helicase p47) (DEAD box protein UAP56) (HLA-B-associated transcript 1 protein)	DDX39B BAT1 UAP56	Q13838	DX39B_HUMAN	Present in MBR- only	0.652853	Present in MBRE only	Present in MBR+ only	Present in Total only	0.524531	no	no
Splicing factor 3A subunit 1 (SF3a120) (Spliceosome-associated protein 114) (SAP 114)	SF3A1 SAP114	Q15459	SF3A1_HUMAN	Present in MBR- only	0.500951	Present in MBRE only	0.541547	Present in Total only	Present in MBR+ only	no	no
STE20-like serine/threonine-protein kinase (STE20-like kinase) (hSLK) (EC 2.7.11.1) (CTCL tumor antigen se20-9) (STE20-related serine/threonine-protein kinase) (STE20-related kinase) (Serine/threonine-protein kinase 2)	SLK KIAA0204 STK2	Q9H2G2	SLK_HUMAN	1.0699	0.679066	2.32839	Present in MBR+ only	2.16034	Present in MBR+ only	18283112; 16337190	no
Stress-induced-phosphoprotein 1 (STI1) (Hsc70/Hsp90-organizing protein) (Hop) (Renal carcinoma antigen NY-REN-11) (Transformation-sensitive protein IEF SSP 3521)	STIP1	P31948	STIP1_HUMAN	1.05434	1.19679	1.23696	1.58502	0.768075	1.2981	no	no
Suprabasin	SBSN UNQ698/PRO1343	Q6UWP8	SBSN_HUMAN	1.63453	0.831389	2.73923	2.03936	34.7688	Present in MBR+ only	no	no
Syndecan-4 (SYND4) (Amphiglycan) (Ryudocan core protein)	SDC4	P31431	SDC4_HUMAN	#NEQV	Present in MBR+ only	#NEQV	Present in MBR+ only	Present in Total only	Present in MBR+ only	20229236	20229236
Syntenin-1 (Melanoma differentiation-associated protein 9) (MDA-9) (Pro-TGF-alpha cytoplasmic domain-interacting protein 18) (TACIP18) (Scaffold protein Pbp1) (Syndecan-binding protein 1)	SDCBP MDA9 SYCL	O00560	SDCB1_HUMAN	3.54902	1.96181	5.0731	6.32247	10.0002	Present in MBR+ only	no	no
TATA-binding protein-associated factor 2N (68 kDa TATA-binding protein-associated factor) (TAF(II)68) (TAFII68) (RNA-binding protein 56)	TAF15 RBP56 TAF2N	Q92804	RBP56_HUMAN	#NEQV	#NEQV	#NEQV	Present in MBR+ only	Present in Total only	Present in MBR+ only	no	no
TBC1 domain family member 15 (GTPase-activating protein RAB7) (GAP for RAB7) (Rab7-GAP)	TBC1D15	Q8TC07	TBC15_HUMAN	2.04888	#NEQV	4.42096	#NEQV	2.59375	#N/A	24337944	no
Thioredoxin (Trx) (ATL-derived factor) (ADF) (Surface-associated sulphydryl protein) (SASP)	TXN TRDX TRX TRX1	P10599	THIO_HUMAN	1.31544	2.93897	1.02713	1.68154	1.75637	Present in MBR+ only	no	no
Thioredoxin-like protein 1 (32 kDa thioredoxin-related protein)	TXNL1 TRP32 TXL TXNL	O43396	TXNL1_HUMAN	1.01348	#NEQV	2.08553	#NEQV	0.671358	#N/A	no	no
THO complex subunit 4 (Tho4) (Ally of AML-1 and LEF-1) (Aly/REF export factor) (Transcriptional coactivator Aly/REF) (bZIP-enhancing factor BEF)	ALYREF ALY BEF THOC4	Q86V81	THOC4_HUMAN	0.457491	#NEQV	Present in MBR+ only	#NEQV	0.272145	#NEQV	no	no
Thymidine phosphorylase (TP) (EC 2.4.2.4) (Gliostatin) (Platelet-derived endothelial cell growth factor) (PD-ECGF) (TdRPase)	TYMP ECGF1	P19971	TYPH_HUMAN	1.31408	0.765268	1.10256	0.76789	1.83368	Present in MBR+ only	no	no
Thyroid receptor-interacting protein 6 (TR-interacting protein 6) (TRIP-6) (Opa-interacting protein 1) (OIP-1) (Zyxin-related protein 1) (ZRP-1)	TRIP6 OIP1	Q15654	TRIP6_HUMAN	1.1454	1.18432	1.1253	Present in MBR+ only	2.00811	Present in MBR+ only	no	no
Tight junction protein ZO-2 (Tight junction protein 2) (Zona occludens protein 2) (Zonula occludens protein 2)	TJP2 X104 ZO2	Q9UDY2	ZO2_HUMAN	3.24783	#NEQV	Present in MBR+ only	#NEQV	3.22481	#NEQV	no	no
Titin (EC 2.7.11.1) (Connectin) (Rhabdomyosarcoma antigen MU-RMS-40.14)	TTN	Q8WZ42	TITIN_HUMAN	#NEQV	1.35318	#NEQV	1.52804	Present in Total only	Present in MBR+ only	no	17591688
TRAF-type zinc finger domain-containing protein 1 (Protein FLN29)	TRAFD1 FLN29	O14545	TRAD1_HUMAN	#NEQV	1.28173	#NEQV	Present in MBR+ only	Present in Total only	Present in MBR+ only	no	no
Trafficking protein particle complex subunit 3 (BET3 homolog)	TRAPPC3 BET3 CDABP0066	O43617	TPPC3_HUMAN	1.37006	#NEQV	1.55526	#NEQV	2.8002	#N/A	no	no
Transcription factor BTF3 (Nascent polypeptide-associated complex subunit beta) (NAC-beta) (RNA polymerase B transcription factor 3)	BTF3 NACB OK/SW-cl.8	P20290	BTF3_HUMAN	1.29964	#NEQV	3.77422	#NEQV	1.17022	#N/A	no	no
Transcription factor p65 (Nuclear factor NF-kappa-B p65 subunit) (Nuclear factor of kappa light polypeptide gene enhancer in B-cells 3)	RELA NFKB3	Q04206	TF65_HUMAN	#NEQV	1.27635	#NEQV	Present in MBR+ only	Present in Total only	Present in MBR+ only	no	no
Transferrin receptor protein 1 (TR) (TfR) (TfR1) (Trfr) (T9) (p90) (CD antigen CD71) [Cleaved into: Transferrin receptor protein 1, serum form (sTfR)]	TFRC	P02786	TFR1_HUMAN	0.834497	0.700889	0.937763	1.40939	0.54629	#N/A	no	16207714
Transforming protein RhoA (Rho cDNA clone 12) (h12)	RHOA ARH12 ARHA RHO12	P61586	RHOA_HUMAN	1.1175	#NEQV	1.15536	#NEQV	1.48505	#NEQV	10579713	7624130
Transitional endoplasmic reticulum ATPase (TER ATPase) (EC 3.6.4.6) (15S Mg(2+)-ATPase p97 subunit) (Valosin-containing protein) (VCP)	VCP	P55072	TERA_HUMAN	0.682132	0.966569	0.760427	1.7644	0.448062	0.612657	no	23018179
Transmembrane 4 L6 family member 1 (Membrane component chromosome 3 surface marker 1) (Tumor-associated antigen L6)	TM4SF1 M3S1 TAAL6	P30408	T4S1_HUMAN	1.17571	3.05862	0.612085	0.956312	0.634529	0.990576	19351819	no
Transportin-1 (Importin beta-2) (Karyopherin beta-2) (M9 region interaction protein) (MIP)	TNPO1 KPNB2 MIP1 TRN	Q92973	TNPO1_HUMAN	1.13769	0.936308	1.15643	1.65155	0.774125	0.882142	no	no
Transportin-3 (Importin-12) (Imp12) (Transportin-SR) (TRN-SR)	TNPO3 IPO12	Q9Y5L0	TNPO3_HUMAN	#NEQV	0.649325	#NEQV	Present in MBR+ only	Present in Total only	Present in MBR+ only	no	no
Triokinase/FMN cyclase (Bifunctional ATP-dependent dihydroxyacetone kinase/FAD-AMP lyase (cyclizing)) [Includes: ATP-dependent dihydroxyacetone kinase (DHA kinase) (EC 2.7.1.28) (EC 2.7.1.29) (Glycerone kinase) (Triokinase) (Triose kinase); FAD-AMP lyase (cyclizing) (EC 4.6.1.15) (FAD-AMP lyase (cyclic FMN forming)) (FMN cyclase)]	TKFC DAK	Q3LXA3	TKFC_HUMAN	3.36749	0.719866	1.65811	Present in MBR+ only	0.945602	Present in MBR+ only	no	no
tRNA (cytosine(34)-C(5))-methyltransferase (EC 2.1.1.203) (Myc-induced SUN domain-containing protein) (Misu) (NOL1/NOP2/Sun domain family member 2) (Substrate of AIM1/Aurora kinase B) (tRNA (cytosine-5-)-methyltransferase) (tRNA methyltransferase 4 homolog) (hTrm4)	NSUN2 SAKI TRM4	Q08J23	NSUN2_HUMAN	0.523629	1.11502	0.305772	0.609633	0.0286435	Present in MBR+ only	no	no
Tropomyosin alpha-4 chain (TM30p1) (Tropomyosin-4)	TPM4	P67936	TPM4_HUMAN	1.00603	0.567014	0.600684	Present in MBR+ only	0.666515	Present in MBR+ only	no	no
Tryptophan--tRNA ligase, cytoplasmic (EC 6.1.1.2) (Interferon-induced protein 53) (IFP53) (Tryptophanyl-tRNA synthetase) (TrpRS) (hWRS) [Cleaved into: T1-TrpRS; T2-TrpRS]	WARS IFI53 WRS	P23381	SYWC_HUMAN	1.34616	1.09691	0.602134	1.74859	0.478217	Present in MBR+ only	no	no
Tubulin alpha-1A chain (Alpha-tubulin 3) (Tubulin B-alpha-1) (Tubulin alpha-3 chain) [Cleaved into: Detyrosinated tubulin alpha-1A chain] Tubulin alpha-1C chain (Alpha-tubulin 6) (Tubulin alpha-6 chain) [Cleaved into: Detyrosinated tubulin alpha-1C chain]	TUBA1A TUBA3 TUBA1C TUBA6	Q71U36	TBA1A_HUMAN	2.25071	2.15145	2.85013	2.72244	1.76364	2.64936	22552143	22552143
Tubulin alpha-4A chain (Alpha-tubulin 1) (Testis-specific alpha-tubulin) (Tubulin H2-alpha) (Tubulin alpha-1 chain)	TUBA4A TUBA1	P68366	TBA4A_HUMAN	4.36833	1.94505	1.84082	Present in MBR+ only	1.72453	Present in MBR+ only	22552143	22552143
Tubulin beta chain (Tubulin beta-5 chain)	TUBB TUBB5 OK/SW-cl.56	P07437	TBB5_HUMAN	2.14697	2.59244	2.50193	3.18445	2.09045	5.46142	22552143	22552143
Tubulin beta-2A chain (Tubulin beta class IIa)	TUBB2A TUBB2	Q13885	TBB2A_HUMAN	Present in MBR+ only	1.05704	1.8702	Present in MBR+ only	4.0142	Present in MBR+ only	22552143	22552143
Tubulin beta-3 chain (Tubulin beta-4 chain) (Tubulin beta-III)	TUBB3 TUBB4	Q13509	TBB3_HUMAN	1.9359	2.05569	3.36669	Present in MBR+ only	2.12937	Present in MBR+ only	22552143	18796406
Tubulin beta-4B chain (Tubulin beta-2 chain) (Tubulin beta-2C chain)	TUBB4B TUBB2C	P68371	TBB4B_HUMAN	2.44551	2.28935	4.18466	3.11969	3.53584	Present in MBR+ only	22552143	22552143
Tubulin beta-6 chain (Tubulin beta class V)	TUBB6	Q9BUF5	TBB6_HUMAN	2.10793	1.53111	2.23347	Present in MBR+ only	2.44402	Present in MBR+ only	22552143	22552143
Tumor protein D52 (Protein N8)	TPD52	P55327	TPD52_HUMAN	1.03975	1.18485	0.968366	1.77106	1.22128	Present in MBR+ only	20946871	20946871
Tumor protein D54 (hD54) (Tumor protein D52-like 2)	TPD52L2	O43399	TPD54_HUMAN	1.10863	1.15451	1.53506	Present in MBR+ only	0.936676	Present in MBR+ only	no	no
Tumor susceptibility gene 101 protein (ESCRT-I complex subunit TSG101)	TSG101	Q99816	TS101_HUMAN	Present in MBR+ only	Present in MBR+ only	Present in MBR+ only	Present in MBR+ only	12.0949	Present in MBR+ only	17556548	17556548
Twinfilin-1 (Protein A6) (Protein tyrosine kinase 9)	TWF1 PTK9	Q12792	TWF1_HUMAN	1.26738	1.11148	1.32986	Present in MBR+ only	0.703811	Present in MBR+ only	no	no
Tyrosine-protein phosphatase non-receptor type 11 (EC 3.1.3.48) (Protein-tyrosine phosphatase 1D) (PTP-1D) (Protein-tyrosine phosphatase 2C) (PTP-2C) (SH-PTP2) (SHP-2) (Shp2) (SH-PTP3)	PTPN11 PTP2C SHPTP2	Q06124	PTN11_HUMAN	#NEQV	1.10959	#NEQV	Present in MBR+ only	Present in Total only	Present in MBR+ only	26755576	26755576
Ubiquilin-1 (Protein linking IAP with cytoskeleton 1) (PLIC-1) (hPLIC-1)	UBQLN1 DA41 PLIC1	Q9UMX0	UBQL1_HUMAN	0.790792	#NEQV	Present in MBR+ only	#NEQV	0.193033	#N/A	no	no
Ubiquilin-2 (Chap1) (DSK2 homolog) (Protein linking IAP with cytoskeleton 2) (PLIC-2) (hPLIC-2) (Ubiquitin-like product Chap1/Dsk2)	UBQLN2 N4BP4 PLIC2 HRIHFB2157	Q9UHD9	UBQL2_HUMAN	#NEQV	1.34126	#NEQV	2.12627	Present in Total only	Present in MBR+ only	no	no
Ubiquitin carboxyl-terminal hydrolase 14 (EC 3.4.19.12) (Deubiquitinating enzyme 14) (Ubiquitin thioesterase 14) (Ubiquitin-specific-processing protease 14)	USP14 TGT	P54578	UBP14_HUMAN	1.77976	1.08717	0.816682	2.06507	0.383439	1.21336	no	no
Ubiquitin fusion degradation protein 1 homolog (UB fusion protein 1)	UFD1L	Q92890	UFD1_HUMAN	1.93381	0.649376	1.38171	#NEQV	1.58808	#NEQV	no	no
Ubiquitin thioesterase OTUB1 (EC 3.4.19.12) (Deubiquitinating enzyme OTUB1) (OTU domain-containing ubiquitin aldehyde-binding protein 1) (Otubain-1) (hOTU1) (Ubiquitin-specific-processing protease OTUB1)	OTUB1 OTB1 OTU1 HSPC263	Q96FW1	OTUB1_HUMAN	Present in MBR+ only	#NEQV	0.998575	#NEQV	0.70957	#N/A	no	no
Ubiquitin-associated protein 2-like (Protein NICE-4)	UBAP2L KIAA0144 NICE4	Q14157	UBP2L_HUMAN	1.43686	#NEQV	1.80443	#NEQV	1.18211	#NEQV	no	no
Ubiquitin-conjugating enzyme E2 K (EC 2.3.2.23) (E2 ubiquitin-conjugating enzyme K) (Huntingtin-interacting protein 2) (HIP-2) (Ubiquitin carrier protein) (Ubiquitin-conjugating enzyme E2-25 kDa) (Ubiquitin-conjugating enzyme E2(25K)) (Ubiquitin-conjugating enzyme E2-25K) (Ubiquitin-protein ligase)	UBE2K HIP2 LIG	P61086	UBE2K_HUMAN	#NEQV	1.31451	Present in MBRE only	Present in MBR+ only	Present in Total only	Present in MBR+ only	no	no
Ubiquitin-conjugating enzyme E2 variant 3 (UEV-3) (EV and lactate/malate dehydrogenase domain-containing protein)	UEVLD UEV3	Q8IX04	UEVLD_HUMAN	Present in MBR+ only	#NEQV	Present in MBR+ only	#NEQV	Present in MBR+ only	#N/A	no	no
UDP-glucose 6-dehydrogenase (UDP-Glc dehydrogenase) (UDP-GlcDH) (UDPGDH) (EC 1.1.1.22)	UGDH	O60701	UGDH_HUMAN	1.1586	0.606458	0.708702	Present in MBR+ only	0.488227	Present in MBR+ only	no	no
UDP-N-acetylhexosamine pyrophosphorylase (Antigen X) (AGX) (Sperm-associated antigen 2) [Includes: UDP-N-acetylgalactosamine pyrophosphorylase (EC 2.7.7.83) (AGX-1); UDP-N-acetylglucosamine pyrophosphorylase (EC 2.7.7.23) (AGX-2)]	UAP1 SPAG2	Q16222	UAP1_HUMAN	Present in MB- only	0.768122	Present in MBRE only	Present in MBR+ only	Present in Total only	Present in MBR+ only	no	no
UMP-CMP kinase (EC 2.7.4.14) (Deoxycytidylate kinase) (CK) (dCMP kinase) (Nucleoside-diphosphate kinase) (EC 2.7.4.6) (Uridine monophosphate/cytidine monophosphate kinase) (UMP/CMP kinase) (UMP/CMPK)	CMPK1 CMK CMPK UCK UMK UMPK	P30085	KCY_HUMAN	Present in MBR+ only	#NEQV	0.36638	#NEQV	0.16936	#N/A	20713695	no
Uridine 5'-monophosphate synthase (UMP synthase) [Includes: Orotate phosphoribosyltransferase (OPRT) (OPRTase) (EC 2.4.2.10); Orotidine 5'-phosphate decarboxylase (ODC) (EC 4.1.1.23) (OMPdecase)]	UMPS OK/SW-cl.21	P11172	UMPS_HUMAN	1.47596	#NEQV	2.11617	#NEQV	1.00593	#NEQV	no	no
Uridine-cytidine kinase 2 (UCK 2) (EC 2.7.1.48) (Cytidine monophosphokinase 2) (Testis-specific protein TSA903) (Uridine monophosphokinase 2)	UCK2 UMPK	Q9BZX2	UCK2_HUMAN	Present in MBR+ only	#NEQV	1.84988	#NEQV	1.28048	#NEQV	no	no
UTP--glucose-1-phosphate uridylyltransferase (EC 2.7.7.9) (UDP-glucose pyrophosphorylase) (UDPGP) (UGPase)	UGP2 UGP1	Q16851	UGPA_HUMAN	0.677463	0.704596	0.680861	0.567745	0.575827	Present in MBR+ only	no	no
UV excision repair protein RAD23 homolog A (HR23A) (hHR23A)	RAD23A	P54725	RD23A_HUMAN	Present in MBR+ only	#NEQV	2.4382	#NEQV	2.31293	#N/A	no	no
UV excision repair protein RAD23 homolog B (HR23B) (hHR23B) (XP-C repair-complementing complex 58 kDa protein) (p58)	RAD23B	P54727	RD23B_HUMAN	2.17504	1.38026	1.03243	Present in MBR+ only	0.76301	Present in MBR+ only	no	no
Vacuolar protein sorting-associated protein 29 (hVPS29) (PEP11 homolog) (Vesicle protein sorting 29)	VPS29 DC15 DC7 MDS007	Q9UBQ0	VPS29_HUMAN	Present in MBR+ only	#NEQV	1.13243	#NEQV	0.325879	#N/A	no	no
Vacuolar protein sorting-associated protein 35 (hVPS35) (Maternal-embryonic 3) (Vesicle protein sorting 35)	VPS35 MEM3 TCCCTA00141	Q96QK1	VPS35_HUMAN	1.06928	1.10773	0.754407	0.517544	0.520084	Present in MBR+ only	no	no
Vacuolar protein sorting-associated protein 4A (EC 3.6.4.6) (Protein SKD2) (VPS4-1) (hVPS4)	VPS4A VPS4	Q9UN37	VPS4A_HUMAN	2.02015	1.29025	Present in MBR+ only	Present in MBR+ only	Present in MBR+ only	Present in MBR+ only	28604678	28604678
Vacuolar protein sorting-associated protein 4B (EC 3.6.4.6) (Cell migration-inducing gene 1 protein) (Suppressor of K(+) transport growth defect 1) (Protein SKD1)	VPS4B SKD1 VPS42 MIG1	O75351	VPS4B_HUMAN	2.83121	#NEQV	Present in MBR+ only	#NEQV	1.39724	#N/A	28604678	28604678
Vacuolar protein sorting-associated protein VTA1 homolog (Dopamine-responsive gene 1 protein) (DRG-1) (LYST-interacting protein 5) (LIP5) (SKD1-binding protein 1) (SBP1)	VTA1 C6orf55 HSPC228 My012	Q9NP79	VTA1_HUMAN	1.38612	#NEQV	Present in MBR+ only	#NEQV	4.42678	#N/A	no	no
Vasodilator-stimulated phosphoprotein (VASP)	VASP	P50552	VASP_HUMAN	1.02227	#NEQV	1.49803	Present in MBR+ only	1.24097	0.731984	21472294	no
WD repeat-containing protein 1 (Actin-interacting protein 1) (AIP1) (NORI-1)	WDR1	O75083	WDR1_HUMAN	0.702602	1.34616	0.563515	0.795923	0.36986	Present in MBR+ only	18494608	no
X-ray repair cross-complementing protein 6 (EC 3.6.4.-) (EC 4.2.99.-) (5'-deoxyribose-5-phosphate lyase Ku70) (5'-dRP lyase Ku70) (70 kDa subunit of Ku antigen) (ATP-dependent DNA helicase 2 subunit 1) (ATP-dependent DNA helicase II 70 kDa subunit) (CTC box-binding factor 75 kDa subunit) (CTC75) (CTCBF) (DNA repair protein XRCC6) (Lupus Ku autoantigen protein p70) (Ku70) (Thyroid-lupus autoantige…	XRCC6 G22P1	P12956	XRCC6_HUMAN	0.379727	0.681333	0.238965	0.561997	0.0462017	Present in MBR+ only	no	16181626
Y-box-binding protein 3 (Cold shock domain-containing protein A) (DNA-binding protein A) (Single-strand DNA-binding protein NF-GMB)	YBX3 CSDA DBPA	P16989	YBOX3_HUMAN	#NEQV	0.581667	#NEQV	Present in MBR+ only	Present in Total only	Present in MBR+ only	no	no
YTH domain-containing family protein 2 (CLL-associated antigen KW-14) (High-glucose-regulated protein 8) (Renal carcinoma antigen NY-REN-2)	YTHDF2 HGRG8	Q9Y5A9	YTHD2_HUMAN	#NEQV	0.76613	#NEQV	0.988327	Present in Total only	Present in MBR+ only	no	no
YTH domain-containing family protein 3	YTHDF3	Q7Z739	YTHD3_HUMAN	0.911721	0.627972	2.30334	Present in MBR+ only	1.4746	1.11961	no	no
Zinc-alpha-2-glycoprotein (Zn-alpha-2-GP) (Zn-alpha-2-glycoprotein)	AZGP1 ZAG ZNGP1	P25311	ZA2G_HUMAN	Present in MBR+ only	1.0106	0.77613	Present in MBR+ only	8.14032	Present in MBR+ only	no	no
Zyxin (Zyxin-2)	ZYX	Q15942	ZYX_HUMAN	1.02184	1.02085	1.94888	1.04475	2.08232	Present in MBR+ only	no	no

## Sheet: TAB3-Total proteins identified
TAB3-Total proteins identified by Mass Spectrometry
The Proteins identified in one of the samples by MS analysis are listed below (Protein Names (A)/Gene names (B)/ Uniprot ID(C) and Entry name(D)). The number of all identified peptides from each sample is indicated (columns E-AJ); LFQ intensities mentioned (columns AK-BP) for each sample. Differential analysis is detailed: between MBR+ vs MBR- LFQ analysis for eFASP (BQ-BT) and Gel (BU-BX); betwe…
				Number of identified peptides																																LFQ intensities
				Gel																						eFASP										Gel
				MBRE					MBR+						MBR-						Total					MBRE			MBR+		MBR-		Total			MBRE					MBR+						MBR-
Protein names	Gene names	Uniprot ID	Entry names	Peptides.MBRE1	Peptides.MBRE2	Peptides.MBRE3	Peptides.MBRE4	Peptides.MBRE5	Peptides.MBR+.1	Peptides.MBR+.2	Peptides.MBR+.3	Peptides.MBR+.4	Peptides.MBR+.5	Peptides.MBR+.6	Peptides.MBR-.1	Peptides.MBR-.2	Peptides.MBR-.3	Peptides.MBR-.4	Peptides.MBR-.5	Peptides.MBR-.6	Peptides.Total.1	Peptides.Total.2	Peptides.Total.3	Peptides.Total.4	Peptides.Total.5	Peptides.MBRE.1	Peptides.MBRE.2	Peptides.MBRE.3	Peptides.MBR+.1	Peptides.MBR+.2	Peptides.MBR-.1	Peptides.MBR-.2	Peptides.Total.1	Peptides.Total.2	Peptides.Total.3	LFQ.intensity.MBRE1	LFQ.intensity.MBRE2	LFQ.intensity.MBRE3	LFQ.intensity.MBRE4	LFQ.intensity.MBRE5	LFQ.intensity.MBR+.1	LFQ.intensity.MBR+.2	LFQ.intensity.MBR+.3	LFQ.intensity.MBR+.4	LFQ.intensity.MBR+.5	LFQ.intensity.MBR+.6	LFQ.intensity.MBR-.1	LFQ.intensity.MBR-.2	LFQ.intensity.MBR-.3
[3-methyl-2-oxobutanoate dehydrogenase [lipoamide]] kinase, mitochondrial	BCKD	O14874	BCKD_HUMAN	0	0	0	0	0	0	0	0	0	0	0	0	0	0	0	0	0	0	0	0	0	0	0	0	0	0	0	0	0	2	2	2	0	0	0	0	0	0	0	0	0	0	0	0	0	0
1,2-dihydroxy-3-keto-5-methylthiopentene dioxygenase	MTND	Q9BV57	MTND_HUMAN	0	0	0	0	0	0	0	0	0	0	0	0	0	0	0	0	0	0	0	0	0	0	0	0	0	0	0	0	0	4	4	6	0	0	0	0	0	0	0	0	0	0	0	0	0	0
1,4-alpha-glucan-branching enzyme	GLGB	Q04446	GLGB_HUMAN	1	1	0	1	0	1	1	0	0	1	1	3	1	0	0	0	1	1	1	0	1	1	1	0	1	1	1	3	1	10	9	11	0	0	0	0	0	0	0	0	0	0	0	3064300	0	0
10 kDa heat shock protein, mitochondrial	CH10	P61604	CH10_HUMAN	0	0	0	0	0	0	0	0	0	0	0	0	0	0	0	0	0	2	2	2	2	2	8	8	7	3	3	5	6	12	14	14	0	0	0	0	0	0	0	0	0	0	0	0	0	0
116 kDa U5 small nuclear ribonucleoprotein component	U5S1	Q15029	U5S1_HUMAN	4	6	4	4	4	7	5	2	5	1	4	7	6	3	6	7	8	6	6	6	6	6	6	6	6	5	5	6	6	30	30	29	11940000	10777000	9157700	9993300	11119000	9825600	6308800	0	8153200	0	9435800	16500000	6790300	0
14 kDa phosphohistidine phosphatase	PHP14	Q9NRX4	PHP14_HUMAN	0	0	0	0	0	0	0	0	0	0	0	0	0	0	0	0	0	0	0	0	0	0	0	0	0	0	0	0	0	3	3	5	0	0	0	0	0	0	0	0	0	0	0	0	0	0
14-3-3 protein beta/alpha	1433B	P31946	1433B_HUMAN	4	8	4	6	5	9	8	8	7	8	8	9	8	6	7	8	8	5	4	5	4	5	13	12	11	10	10	10	14	21	20	21	0	7115700	0	0	0	16712000	19083000	13616000	12763000	14879000	13979000	24307000	12743000	10333000
14-3-3 protein epsilon	1433E	P62258	1433E_HUMAN	4	8	4	4	4	10	8	6	8	9	12	12	7	4	5	11	10	4	4	4	5	4	17	17	18	15	16	13	13	26	28	26	74061000	115390000	83604000	216080000	66428000	210940000	220200000	153110000	143990000	84690000	144010000	218240000	190750000	138610000
14-3-3 protein eta	1433F	Q04917	1433F_HUMAN	3	5	2	2	2	6	6	6	3	4	6	6	6	4	4	6	6	2	2	2	3	2	7	9	7	7	9	8	8	13	14	14	0	4124800	0	0	0	12014000	3958100	10439000	0	0	12049000	19212000	7817000	0
14-3-3 protein gamma	1433G	P61981	1433G_HUMAN	4	8	5	6	5	11	11	7	10	8	8	12	9	6	8	8	11	7	6	7	6	6	12	13	10	11	11	13	10	18	20	19	10211000	26271000	19891000	44040000	11531000	85153000	65342000	47465000	28939000	67919000	31478000	54742000	72248000	32360000
14-3-3 protein sigma	1433S	P31947	1433S_HUMAN	3	4	3	4	3	6	6	5	4	5	7	6	5	3	3	5	6	2	2	2	2	2	8	8	8	9	10	8	9	18	19	19	0	0	0	55432000	0	39800000	67206000	41751000	43077000	28243000	22173000	46291000	41847000	0
14-3-3 protein theta	1433T	P27348	1433T_HUMAN	3	6	4	4	4	7	6	5	5	6	7	6	6	5	5	6	6	4	4	4	4	4	12	11	11	9	10	8	8	20	21	21	0	0	0	0	0	0	0	0	0	0	16159000	0	0	0
14-3-3 protein zeta/delta	1433Z	P63104	1433Z_HUMAN	5	9	6	6	4	9	9	8	7	8	10	10	8	7	8	9	9	5	5	5	5	5	16	17	16	15	18	16	14	21	22	24	41386000	72798000	44859000	140250000	146070000	125530000	150340000	130720000	89837000	124720000	80221000	130100000	129750000	49574000
15 kDa selenoprotein	SEP15	O60613	SEP15_HUMAN	0	0	0	0	0	0	0	0	0	0	0	0	0	0	0	0	0	0	0	0	0	0	0	0	0	0	0	0	0	1	2	2	0	0	0	0	0	0	0	0	0	0	0	0	0	0
182 kDa tankyrase-1-binding protein	TB182	Q9C0C2	TB182_HUMAN	1	0	1	1	0	3	0	0	2	0	1	5	3	1	1	1	3	7	3	7	7	4	2	2	1	0	0	0	0	14	17	10	0	0	0	0	0	3018100	0	0	3851600	0	0	12177000	5962500	0
1-acyl-sn-glycerol-3-phosphate acyltransferase epsilon	PLCE	Q9NUQ2	PLCE_HUMAN	0	0	0	0	0	0	0	0	0	0	0	0	0	0	0	0	0	0	0	0	0	0	0	0	0	0	0	0	0	1	1	0	0	0	0	0	0	0	0	0	0	0	0	0	0	0
1-phosphatidylinositol 4,5-bisphosphate phosphodiesterase beta-3	PLCB3	Q01970	PLCB3_HUMAN	0	0	0	0	0	0	0	0	0	0	0	0	0	0	0	0	0	0	0	0	0	0	0	0	0	0	0	0	0	3	2	2	0	0	0	0	0	0	0	0	0	0	0	0	0	0
1-phosphatidylinositol 4,5-bisphosphate phosphodiesterase delta-3	PLCD3	Q8N3E9	PLCD3_HUMAN	0	0	0	0	0	0	0	0	0	0	0	0	0	0	0	0	0	0	0	0	0	0	0	0	0	0	0	0	0	1	0	0	0	0	0	0	0	0	0	0	0	0	0	0	0	0
1-phosphatidylinositol 4,5-bisphosphate phosphodiesterase gamma-1	PLCG1	P19174	PLCG1_HUMAN	0	0	0	0	0	0	0	0	0	0	0	0	0	0	0	0	0	0	0	0	0	0	0	0	1	0	0	0	1	5	4	4	0	0	0	0	0	0	0	0	0	0	0	0	0	0
2,3-cyclic-nucleotide 3-phosphodiesterase	CN37	P09543	CN37_HUMAN	0	0	0	0	0	0	0	0	0	0	0	0	0	0	0	0	0	0	0	0	0	0	0	0	1	0	0	0	0	5	8	7	0	0	0	0	0	0	0	0	0	0	0	0	0	0
2,4-dienoyl-CoA reductase, mitochondrial	DECR	Q16698	DECR_HUMAN	0	0	0	0	0	0	0	0	0	0	0	0	0	0	0	0	0	1	1	1	1	1	0	0	0	0	0	0	0	7	7	6	0	0	0	0	0	0	0	0	0	0	0	0	0	0
2,5-phosphodiesterase 12	PDE12	Q6L8Q7	PDE12_HUMAN	0	0	0	0	0	0	0	0	0	0	0	0	0	0	0	0	0	0	0	0	0	0	1	1	1	0	0	1	0	5	4	4	0	0	0	0	0	0	0	0	0	0	0	0	0	0
2-5-oligoadenylate synthase 3	OAS3	Q9Y6K5	OAS3_HUMAN	0	0	0	0	0	0	0	0	0	0	0	0	0	0	0	0	0	0	0	0	0	0	0	0	0	0	0	0	0	3	5	4	0	0	0	0	0	0	0	0	0	0	0	0	0	0
2-5-oligoadenylate synthase-like protein	OASL	Q15646	OASL_HUMAN	0	0	0	0	0	0	0	0	0	0	0	0	0	0	0	0	0	0	0	0	0	0	0	0	0	0	0	0	0	1	1	1	0	0	0	0	0	0	0	0	0	0	0	0	0	0
26S protease regulatory subunit 10B	PRS10	P62333	PRS10_HUMAN	2	1	1	2	2	3	2	0	2	2	4	5	3	2	3	3	5	3	3	3	3	3	4	4	4	3	2	2	4	17	19	19	6711600	0	0	6860200	6086900	6217800	8112400	0	7501200	0	7944400	5404600	6326700	8444000
26S protease regulatory subunit 4	PRS4	P62191	PRS4_HUMAN	2	2	2	2	2	7	5	3	5	1	5	7	5	3	2	4	8	1	1	1	1	0	3	3	3	3	3	3	2	16	20	18	10484000	7907100	10044000	11822000	10904000	10714000	8742900	12119000	9550200	0	8635200	8887000	12138000	11090000
26S protease regulatory subunit 6A	PRS6A	P17980	PRS6A_HUMAN	1	1	0	1	2	3	3	0	2	1	4	4	4	1	2	4	3	1	1	1	1	1	4	5	5	3	6	6	10	20	22	21	0	0	0	0	0	9615900	9653700	0	0	0	8715200	7556700	9150100	0
26S protease regulatory subunit 6B	PRS6B	P43686	PRS6B_HUMAN	1	1	1	1	1	5	3	1	3	1	6	6	5	1	4	4	6	2	1	2	2	2	4	4	4	2	3	2	4	24	26	24	0	0	0	0	0	7022000	6853900	0	4902900	0	7138300	7277500	6678300	0
26S protease regulatory subunit 7	PRS7	P35998	PRS7_HUMAN	1	5	2	2	1	7	3	2	4	2	6	9	5	1	2	4	6	0	0	0	0	0	7	7	6	4	5	3	6	25	28	28	0	5593800	6392000	6955300	0	7285300	5471400	6532200	9203800	4433300	6304800	8569300	6973000	0
26S protease regulatory subunit 8	PRS8	P62195	PRS8_HUMAN	0	2	0	0	1	2	2	1	1	1	2	2	3	1	1	2	2	2	2	2	2	2	4	5	5	4	3	2	5	18	21	20	0	2587600	0	0	0	5918400	4885600	0	0	0	5302600	0	6108800	0
26S proteasome non-ATPase regulatory subunit 1	PSMD1	Q99460	PSMD1_HUMAN	2	3	1	1	1	2	1	1	2	0	2	3	3	2	3	1	3	3	3	2	3	3	6	6	6	1	3	1	3	23	28	25	4098200	3382400	0	0	0	4432400	0	0	5695200	0	4715500	3815900	5427400	6898400
26S proteasome non-ATPase regulatory subunit 10	PSD10	O75832	PSD10_HUMAN	0	0	0	0	0	0	0	0	0	0	0	0	0	0	0	0	0	0	0	0	0	0	2	2	2	1	1	0	2	6	6	8	0	0	0	0	0	0	0	0	0	0	0	0	0	0
26S proteasome non-ATPase regulatory subunit 11	PSD11	O00231	PSD11_HUMAN	4	3	2	3	2	7	4	1	3	3	9	10	6	2	3	7	8	3	2	3	3	3	9	7	7	4	8	3	9	21	25	23	7352800	5708000	0	11290000	11072000	7877100	5534700	0	18917000	6566000	8768000	23810000	10010000	0
26S proteasome non-ATPase regulatory subunit 12	PSD12	O00232	PSD12_HUMAN	0	1	0	0	0	1	0	0	0	0	1	3	0	0	0	2	1	2	2	2	2	2	5	4	6	2	4	2	5	20	20	18	0	0	0	0	0	0	0	0	0	0	0	0	0	0
26S proteasome non-ATPase regulatory subunit 13	PSD13	Q9UNM6	PSD13_HUMAN	0	0	0	0	0	1	0	0	0	0	2	2	2	0	0	1	1	0	0	0	0	0	3	2	2	1	3	1	2	9	12	12	0	0	0	0	0	0	0	0	0	0	0	0	1286800	0
26S proteasome non-ATPase regulatory subunit 14	PSDE	O00487	PSDE_HUMAN	1	1	0	0	1	1	1	0	1	0	1	1	1	0	0	1	1	1	1	1	1	1	3	3	3	2	4	1	4	11	10	11	0	0	0	0	0	0	0	0	0	0	0	1270300	0	0
26S proteasome non-ATPase regulatory subunit 2	PSMD2	Q13200	PSMD2_HUMAN	3	8	6	5	6	12	12	5	10	8	13	14	13	4	7	11	13	8	7	8	7	7	10	10	9	7	11	8	12	32	33	32	27100000	29326000	37048000	54107000	80751000	47629000	41704000	42511000	49005000	13428000	36941000	56294000	45418000	56514000
26S proteasome non-ATPase regulatory subunit 3	PSMD3	O43242	PSMD3_HUMAN	2	3	1	1	1	6	3	1	4	1	5	12	5	5	5	8	9	4	4	4	3	3	8	7	7	7	7	5	8	28	26	28	7117800	4822000	0	0	0	11272000	3946100	0	7719900	0	13354000	23837000	11030000	9463800
26S proteasome non-ATPase regulatory subunit 4	PSMD4	P55036	PSMD4_HUMAN	1	0	0	1	0	2	1	1	1	0	2	0	2	1	1	1	2	0	0	0	0	0	2	3	2	1	1	2	1	10	15	13	0	0	0	0	0	4575300	0	0	0	0	0	0	0	0
26S proteasome non-ATPase regulatory subunit 5	PSMD5	Q16401	PSMD5_HUMAN	1	3	2	2	2	4	2	2	4	3	6	7	3	2	3	3	6	0	0	0	0	0	3	3	4	1	3	2	1	13	13	13	0	4721300	5610100	6548000	5343700	6286100	4660400	4865400	8996200	5890100	5731700	8561800	5612100	5349500
26S proteasome non-ATPase regulatory subunit 6	PSMD6	Q15008	PSMD6_HUMAN	0	0	0	0	0	0	0	0	0	0	0	0	0	0	0	0	0	0	0	0	0	0	2	1	1	1	1	0	4	14	16	16	0	0	0	0	0	0	0	0	0	0	0	0	0	0
26S proteasome non-ATPase regulatory subunit 7	PSMD7	P51665	PSMD7_HUMAN	1	1	0	1	0	2	1	0	1	0	2	3	2	1	1	1	2	2	2	2	3	2	1	0	1	3	2	2	2	10	10	10	0	0	0	0	0	4144200	0	0	0	0	4223200	4447000	4053700	0
26S proteasome non-ATPase regulatory subunit 8	PSMD8	P48556	PSMD8_HUMAN	0	0	0	0	0	0	0	0	0	0	0	0	0	0	0	0	0	0	0	0	0	0	3	3	3	2	2	2	1	12	12	11	0	0	0	0	0	0	0	0	0	0	0	0	0	0
26S proteasome non-ATPase regulatory subunit 9	PSMD9	O00233	PSMD9_HUMAN	0	0	0	0	0	0	0	0	0	0	0	0	0	0	0	0	0	0	0	0	0	0	1	1	0	1	1	1	1	3	5	5	0	0	0	0	0	0	0	0	0	0	0	0	0	0
28 kDa heat- and acid-stable phosphoprotein	HAP28	Q13442	HAP28_HUMAN	0	0	0	0	0	0	0	0	0	0	0	0	0	0	0	0	0	0	0	0	0	0	5	6	4	0	3	1	1	14	15	15	0	0	0	0	0	0	0	0	0	0	0	0	0	0
28S ribosomal protein S10, mitochondrial	RT10	P82664	RT10_HUMAN	0	0	0	0	0	0	0	0	0	0	0	0	0	0	0	0	0	0	0	0	0	0	0	0	0	0	0	0	0	1	4	4	0	0	0	0	0	0	0	0	0	0	0	0	0	0
28S ribosomal protein S11, mitochondrial	RT11	P82912	RT11_HUMAN	0	0	0	0	0	0	0	0	0	0	0	0	0	0	0	0	0	0	0	0	0	0	0	0	0	0	0	0	0	1	2	2	0	0	0	0	0	0	0	0	0	0	0	0	0	0
28S ribosomal protein S12, mitochondrial	RT12	O15235	RT12_HUMAN	0	0	0	0	0	0	0	0	0	0	0	0	0	0	0	0	0	0	0	0	0	0	0	0	0	0	0	0	0	1	2	2	0	0	0	0	0	0	0	0	0	0	0	0	0	0
28S ribosomal protein S14, mitochondrial	RT14	O60783	RT14_HUMAN	0	0	0	0	0	0	0	0	0	0	0	0	0	0	0	0	0	0	0	0	0	0	0	0	0	0	0	0	0	0	1	0	0	0	0	0	0	0	0	0	0	0	0	0	0	0
28S ribosomal protein S16, mitochondrial	RT16	Q9Y3D3	RT16_HUMAN	0	0	0	0	0	0	0	0	0	0	0	0	0	0	0	0	0	0	0	0	0	0	0	0	0	0	0	0	0	2	3	4	0	0	0	0	0	0	0	0	0	0	0	0	0	0
28S ribosomal protein S17, mitochondrial	RT17	Q9Y2R5	RT17_HUMAN	0	0	0	0	0	0	0	0	0	0	0	0	0	0	0	0	0	0	0	0	0	0	0	0	0	0	0	0	0	0	1	1	0	0	0	0	0	0	0	0	0	0	0	0	0	0
28S ribosomal protein S18b, mitochondrial	RT18B	Q9Y676	RT18B_HUMAN	0	0	0	0	0	0	0	0	0	0	0	0	0	0	0	0	0	0	0	0	0	0	0	0	0	0	0	0	0	3	4	4	0	0	0	0	0	0	0	0	0	0	0	0	0	0
28S ribosomal protein S2, mitochondrial	RT02	Q9Y399	RT02_HUMAN	0	0	0	0	0	0	0	0	0	0	0	0	0	0	0	0	0	0	0	0	0	0	0	0	0	0	0	0	0	5	6	6	0	0	0	0	0	0	0	0	0	0	0	0	0	0
28S ribosomal protein S21, mitochondrial	RT21	P82921	RT21_HUMAN	0	0	0	0	0	0	0	0	0	0	0	0	0	0	0	0	0	0	0	0	0	0	0	0	0	0	0	0	0	0	0	1	0	0	0	0	0	0	0	0	0	0	0	0	0	0
28S ribosomal protein S22, mitochondrial	RT22	P82650	RT22_HUMAN	0	0	0	0	0	0	0	0	0	0	0	0	0	0	0	0	0	0	0	0	0	0	0	0	0	0	0	0	0	11	14	14	0	0	0	0	0	0	0	0	0	0	0	0	0	0
28S ribosomal protein S23, mitochondrial	RT23	Q9Y3D9	RT23_HUMAN	0	0	0	0	0	0	0	0	0	0	0	0	0	0	0	0	0	0	0	0	0	0	0	0	0	0	0	0	0	6	5	6	0	0	0	0	0	0	0	0	0	0	0	0	0	0
28S ribosomal protein S25, mitochondrial	RT25	P82663	RT25_HUMAN	0	0	0	0	0	0	0	0	0	0	0	0	0	0	0	0	0	0	0	0	0	0	0	0	0	0	0	0	0	4	4	5	0	0	0	0	0	0	0	0	0	0	0	0	0	0
28S ribosomal protein S26, mitochondrial	RT26	Q9BYN8	RT26_HUMAN	0	0	0	0	0	0	0	0	0	0	0	0	0	0	0	0	0	0	0	0	0	0	0	0	0	0	0	0	0	4	6	4	0	0	0	0	0	0	0	0	0	0	0	0	0	0
28S ribosomal protein S27, mitochondrial	RT27	Q92552	RT27_HUMAN	0	0	0	0	1	0	0	0	0	0	0	0	0	0	0	0	1	1	1	1	1	1	0	0	0	0	0	0	0	10	10	11	0	0	0	0	0	0	0	0	0	0	0	0	0	0
28S ribosomal protein S28, mitochondrial	RT28	Q9Y2Q9	RT28_HUMAN	0	0	0	0	0	0	0	0	0	0	0	0	0	0	0	0	0	0	0	0	0	0	1	0	1	0	0	0	0	6	6	6	0	0	0	0	0	0	0	0	0	0	0	0	0	0
28S ribosomal protein S29, mitochondrial	RT29	P51398	RT29_HUMAN	0	0	0	0	0	0	0	0	0	0	0	0	0	0	0	0	0	0	0	0	0	0	0	0	0	0	0	0	0	7	8	9	0	0	0	0	0	0	0	0	0	0	0	0	0	0
28S ribosomal protein S30, mitochondrial	RT30	Q9NP92	RT30_HUMAN	0	0	0	0	0	0	0	0	0	0	0	0	0	0	0	0	0	0	0	0	0	0	0	0	0	0	0	0	0	4	2	1	0	0	0	0	0	0	0	0	0	0	0	0	0	0
28S ribosomal protein S31, mitochondrial	RT31	Q92665	RT31_HUMAN	0	0	0	0	0	0	0	0	0	0	0	0	0	0	0	0	0	0	0	0	0	0	0	0	0	0	0	0	0	3	4	4	0	0	0	0	0	0	0	0	0	0	0	0	0	0
28S ribosomal protein S34, mitochondrial	RT34	P82930	RT34_HUMAN	0	0	0	0	0	0	0	0	0	0	0	0	0	0	0	0	0	0	0	0	0	0	0	0	0	0	0	0	0	5	7	6	0	0	0	0	0	0	0	0	0	0	0	0	0	0
28S ribosomal protein S35, mitochondrial	RT35	P82673	RT35_HUMAN	0	0	0	0	0	0	0	0	0	0	0	0	0	0	0	0	0	0	0	0	0	0	0	0	0	0	0	0	0	4	6	6	0	0	0	0	0	0	0	0	0	0	0	0	0	0
28S ribosomal protein S36, mitochondrial	RT36	P82909	RT36_HUMAN	0	0	0	0	0	0	0	0	0	0	0	0	0	0	0	0	0	0	0	0	0	0	0	0	0	0	0	0	0	5	3	5	0	0	0	0	0	0	0	0	0	0	0	0	0	0
28S ribosomal protein S5, mitochondrial	RT05	P82675	RT05_HUMAN	0	0	0	0	0	0	0	0	0	0	0	0	0	0	0	0	0	0	0	0	0	0	0	0	0	0	0	0	0	1	1	1	0	0	0	0	0	0	0	0	0	0	0	0	0	0
28S ribosomal protein S6, mitochondrial	RT06	P82932	RT06_HUMAN	0	0	0	0	0	0	0	0	0	0	0	0	0	0	0	0	0	0	0	0	0	0	0	0	0	0	0	0	0	3	3	3	0	0	0	0	0	0	0	0	0	0	0	0	0	0
28S ribosomal protein S7, mitochondrial	RT07	Q9Y2R9	RT07_HUMAN	0	0	0	0	0	0	0	0	0	0	0	0	0	0	0	0	0	0	0	0	0	0	1	1	1	0	0	0	1	4	7	7	0	0	0	0	0	0	0	0	0	0	0	0	0	0
28S ribosomal protein S9, mitochondrial	RT09	P82933	RT09_HUMAN	0	0	0	0	0	0	0	0	0	0	0	0	0	0	0	0	0	0	0	0	0	0	0	0	0	0	0	0	0	0	1	1	0	0	0	0	0	0	0	0	0	0	0	0	0	0
2-amino-3-ketobutyrate coenzyme A ligase, mitochondrial	KBL	O75600	KBL_HUMAN	0	0	0	0	0	0	0	0	0	0	0	0	0	0	0	0	0	0	0	0	0	0	0	0	0	0	0	0	0	1	0	1	0	0	0	0	0	0	0	0	0	0	0	0	0	0
2-deoxynucleoside 5-phosphate N-hydrolase 1	DNPH1	O43598	DNPH1_HUMAN	1	1	1	1	0	0	0	1	1	1	1	1	1	1	1	1	1	1	1	1	1	1	2	2	1	3	4	3	4	6	6	6	0	0	0	0	0	0	0	0	0	0	0	0	0	0
2-hydroxyacyl-CoA lyase 1	HACL1	Q9UJ83	HACL1_HUMAN	0	0	0	0	0	0	0	0	0	0	0	0	0	0	0	0	0	0	0	0	0	0	0	0	0	0	0	0	0	2	2	2	0	0	0	0	0	0	0	0	0	0	0	0	0	0
2-oxoglutarate dehydrogenase, mitochondrial	ODO1	Q02218	ODO1_HUMAN	0	0	0	0	0	0	0	0	0	0	0	1	0	0	0	0	0	3	3	3	3	3	0	0	0	0	0	0	0	19	19	17	0	0	0	0	0	0	0	0	0	0	0	0	0	0
2-oxoisovalerate dehydrogenase subunit alpha, mitochondrial	ODBA	P12694	ODBA_HUMAN	0	0	0	0	0	0	0	0	0	0	0	0	0	0	0	0	0	0	0	0	0	0	0	0	0	0	0	0	0	2	1	1	0	0	0	0	0	0	0	0	0	0	0	0	0	0
3(2),5-bisphosphate nucleotidase 1	BPNT1	O95861	BPNT1_HUMAN	0	0	0	0	0	0	0	0	0	0	0	0	0	0	0	0	0	0	0	0	0	0	2	2	2	1	3	2	2	7	7	8	0	0	0	0	0	0	0	0	0	0	0	0	0	0
39S ribosomal protein L1, mitochondrial	RM01	Q9BYD6	RM01_HUMAN	0	0	0	0	0	0	0	0	0	0	0	0	0	0	0	0	0	0	0	0	0	0	0	0	0	0	0	0	0	4	3	2	0	0	0	0	0	0	0	0	0	0	0	0	0	0
39S ribosomal protein L10, mitochondrial	RM10	Q7Z7H8	RM10_HUMAN	0	0	0	0	0	0	0	0	0	0	0	0	0	0	0	0	0	0	0	0	0	0	0	0	0	0	0	0	0	1	1	1	0	0	0	0	0	0	0	0	0	0	0	0	0	0
39S ribosomal protein L11, mitochondrial	RM11	Q9Y3B7	RM11_HUMAN	0	0	0	0	0	0	0	0	0	0	0	0	0	0	0	0	0	0	0	0	0	0	0	0	0	0	0	0	0	8	8	8	0	0	0	0	0	0	0	0	0	0	0	0	0	0
39S ribosomal protein L12, mitochondrial	RM12	P52815	RM12_HUMAN	0	0	0	0	0	0	0	0	0	0	0	0	0	0	0	0	0	0	0	0	0	0	4	3	2	0	0	0	1	9	9	8	0	0	0	0	0	0	0	0	0	0	0	0	0	0
39S ribosomal protein L13, mitochondrial	RM13	Q9BYD1	RM13_HUMAN	0	0	0	0	0	0	0	0	0	0	0	0	0	0	0	0	0	0	0	0	0	0	0	0	0	0	0	0	0	4	4	4	0	0	0	0	0	0	0	0	0	0	0	0	0	0
39S ribosomal protein L14, mitochondrial	RM14	Q6P1L8	RM14_HUMAN	0	0	0	0	0	0	0	0	0	0	0	0	0	0	0	0	0	0	0	0	0	0	0	0	0	0	0	0	0	1	1	1	0	0	0	0	0	0	0	0	0	0	0	0	0	0
39S ribosomal protein L15, mitochondrial	RM15	Q9P015	RM15_HUMAN	0	0	0	0	0	0	0	0	0	0	0	0	0	0	0	0	0	0	0	0	0	0	0	0	0	0	0	0	0	4	2	2	0	0	0	0	0	0	0	0	0	0	0	0	0	0
39S ribosomal protein L16, mitochondrial	RM16	Q9NX20	RM16_HUMAN	0	0	0	0	0	0	0	0	0	0	0	0	0	0	0	0	0	0	0	0	0	0	0	0	0	0	0	0	0	1	2	2	0	0	0	0	0	0	0	0	0	0	0	0	0	0
39S ribosomal protein L17, mitochondrial	RM17	Q9NRX2	RM17_HUMAN	0	0	0	0	0	0	0	0	0	0	0	0	0	0	0	0	0	0	0	0	0	0	0	0	0	0	0	0	0	1	1	2	0	0	0	0	0	0	0	0	0	0	0	0	0	0
39S ribosomal protein L18, mitochondrial	RM18	Q9H0U6	RM18_HUMAN	0	0	0	0	0	0	0	0	0	0	0	0	0	0	0	0	0	0	0	0	0	0	0	0	0	0	0	0	0	2	3	2	0	0	0	0	0	0	0	0	0	0	0	0	0	0
39S ribosomal protein L19, mitochondrial	RM19	P49406	RM19_HUMAN	0	0	0	0	0	0	0	0	0	0	0	0	0	0	0	0	0	0	0	0	0	0	0	0	0	0	0	0	0	4	6	5	0	0	0	0	0	0	0	0	0	0	0	0	0	0
39S ribosomal protein L2, mitochondrial	RM02	Q5T653	RM02_HUMAN	0	0	0	0	0	0	0	0	0	0	0	0	0	0	0	0	0	0	0	0	0	0	0	0	0	0	0	0	0	2	2	0	0	0	0	0	0	0	0	0	0	0	0	0	0	0
39S ribosomal protein L20, mitochondrial	RM20	Q9BYC9	RM20_HUMAN	0	0	0	0	0	0	0	0	0	0	0	0	0	0	0	0	0	0	0	0	0	0	0	0	0	0	0	0	0	1	1	1	0	0	0	0	0	0	0	0	0	0	0	0	0	0
39S ribosomal protein L21, mitochondrial	RM21	Q7Z2W9	RM21_HUMAN	0	0	0	0	0	0	0	0	0	0	0	0	0	0	0	0	0	0	0	0	0	0	0	0	0	0	0	0	0	3	3	3	0	0	0	0	0	0	0	0	0	0	0	0	0	0
39S ribosomal protein L22, mitochondrial	RM22	Q9NWU5	RM22_HUMAN	0	0	0	0	0	0	0	0	0	0	0	0	0	0	0	0	0	0	0	0	0	0	0	0	0	0	0	0	0	4	3	5	0	0	0	0	0	0	0	0	0	0	0	0	0	0
39S ribosomal protein L23, mitochondrial	RM23	Q16540	RM23_HUMAN	0	0	0	0	0	0	0	0	0	0	0	0	0	0	0	0	0	0	0	0	0	0	0	0	0	0	0	0	0	0	1	1	0	0	0	0	0	0	0	0	0	0	0	0	0	0
39S ribosomal protein L24, mitochondrial	RM24	Q96A35	RM24_HUMAN	0	0	0	0	0	0	0	0	0	0	0	0	0	0	0	0	0	0	0	0	0	0	0	0	0	0	0	0	0	1	1	1	0	0	0	0	0	0	0	0	0	0	0	0	0	0
39S ribosomal protein L28, mitochondrial	RM28	Q13084	RM28_HUMAN	0	0	0	0	0	0	0	0	0	0	0	0	0	0	0	0	0	0	0	0	0	0	0	0	0	0	0	0	0	3	4	3	0	0	0	0	0	0	0	0	0	0	0	0	0	0
39S ribosomal protein L32, mitochondrial	RM32	Q9BYC8	RM32_HUMAN	0	0	0	0	0	0	0	0	0	0	0	0	0	0	0	0	0	0	0	0	0	0	0	0	0	0	0	0	0	1	0	1	0	0	0	0	0	0	0	0	0	0	0	0	0	0
39S ribosomal protein L37, mitochondrial	RM37	Q9BZE1	RM37_HUMAN	0	0	0	0	0	0	0	0	0	0	0	0	0	0	0	0	0	0	0	0	0	0	0	0	0	0	0	0	0	6	5	6	0	0	0	0	0	0	0	0	0	0	0	0	0	0
39S ribosomal protein L38, mitochondrial	RM38	Q96DV4	RM38_HUMAN	0	0	0	0	0	0	0	0	0	0	0	0	0	0	0	0	0	0	0	0	0	0	0	0	0	0	0	0	0	3	2	2	0	0	0	0	0	0	0	0	0	0	0	0	0	0
39S ribosomal protein L39, mitochondrial	RM39	Q9NYK5	RM39_HUMAN	0	0	0	0	0	0	0	0	0	0	0	0	0	0	0	0	0	0	0	0	0	0	0	0	0	0	0	0	0	7	4	5	0	0	0	0	0	0	0	0	0	0	0	0	0	0
39S ribosomal protein L4, mitochondrial	RM04	Q9BYD3	RM04_HUMAN	0	0	0	0	0	0	0	0	0	0	0	0	0	0	0	0	0	0	0	0	0	0	0	0	0	0	0	0	0	4	4	4	0	0	0	0	0	0	0	0	0	0	0	0	0	0
39S ribosomal protein L40, mitochondrial	RM40	Q9NQ50	RM40_HUMAN	0	0	0	0	0	0	0	0	0	0	0	0	0	0	0	0	0	0	0	0	0	0	0	0	0	0	0	0	0	4	4	5	0	0	0	0	0	0	0	0	0	0	0	0	0	0
39S ribosomal protein L41, mitochondrial	RM41	Q8IXM3	RM41_HUMAN	0	0	0	0	0	0	0	0	0	0	0	0	0	0	0	0	0	0	0	0	0	0	0	0	0	0	0	0	0	1	1	1	0	0	0	0	0	0	0	0	0	0	0	0	0	0
39S ribosomal protein L43, mitochondrial	RM43	Q8N983	RM43_HUMAN	0	0	0	0	0	0	0	0	0	0	0	0	0	0	0	0	0	0	0	0	0	0	0	0	0	0	0	0	0	3	5	5	0	0	0	0	0	0	0	0	0	0	0	0	0	0
39S ribosomal protein L44, mitochondrial	RM44	Q9H9J2	RM44_HUMAN	0	0	0	0	0	0	0	0	0	0	0	0	0	0	0	0	0	0	0	0	0	0	0	0	0	0	0	0	0	5	5	5	0	0	0	0	0	0	0	0	0	0	0	0	0	0
39S ribosomal protein L45, mitochondrial	RM45	Q9BRJ2	RM45_HUMAN	0	0	0	0	0	0	0	0	0	0	0	0	0	0	0	0	0	0	0	0	0	0	0	0	0	0	0	0	0	1	1	1	0	0	0	0	0	0	0	0	0	0	0	0	0	0
39S ribosomal protein L46, mitochondrial	RM46	Q9H2W6	RM46_HUMAN	0	0	0	0	0	0	0	0	0	0	0	0	0	0	0	0	0	0	0	0	0	0	0	0	0	0	0	0	0	6	4	5	0	0	0	0	0	0	0	0	0	0	0	0	0	0
39S ribosomal protein L48, mitochondrial	RM48	Q96GC5	RM48_HUMAN	0	0	0	0	0	0	0	0	0	0	0	0	0	0	0	0	0	0	0	0	0	0	0	0	0	0	0	0	0	2	3	3	0	0	0	0	0	0	0	0	0	0	0	0	0	0
39S ribosomal protein L49, mitochondrial	RM49	Q13405	RM49_HUMAN	0	0	0	0	0	0	0	0	0	0	0	0	0	0	0	0	0	0	0	0	0	0	1	1	1	0	0	0	0	2	3	3	0	0	0	0	0	0	0	0	0	0	0	0	0	0
39S ribosomal protein L50, mitochondrial	RM50	Q8N5N7	RM50_HUMAN	0	0	0	0	0	0	0	0	0	0	0	0	0	0	0	0	0	0	0	0	0	0	0	0	0	0	0	0	0	4	3	4	0	0	0	0	0	0	0	0	0	0	0	0	0	0
39S ribosomal protein L53, mitochondrial	RM53	Q96EL3	RM53_HUMAN	0	0	0	0	0	0	0	0	0	0	0	0	0	0	0	0	0	0	0	0	0	0	0	0	0	0	0	0	0	4	2	3	0	0	0	0	0	0	0	0	0	0	0	0	0	0
39S ribosomal protein L55, mitochondrial	RM55	Q7Z7F7	RM55_HUMAN	0	0	0	0	0	0	0	0	0	0	0	0	0	0	0	0	0	0	0	0	0	0	0	0	0	0	0	0	0	2	2	2	0	0	0	0	0	0	0	0	0	0	0	0	0	0
39S ribosomal protein L9, mitochondrial	RM09	Q9BYD2	RM09_HUMAN	0	0	0	0	0	0	0	0	0	0	0	0	0	0	0	0	0	0	0	0	0	0	0	0	0	0	0	0	0	3	4	4	0	0	0	0	0	0	0	0	0	0	0	0	0	0
3-beta-hydroxysteroid-Delta(8),Delta(7)-isomerase	EBP	Q15125	EBP_HUMAN	0	0	0	0	0	0	0	0	0	0	0	0	0	0	0	0	0	0	0	0	0	0	1	1	1	0	0	0	1	2	1	0	0	0	0	0	0	0	0	0	0	0	0	0	0	0
3-hydroxyacyl-CoA dehydrogenase type-2	HCD2	Q99714	HCD2_HUMAN	0	0	0	0	0	0	0	0	0	0	0	0	0	0	0	0	0	0	0	0	0	0	2	2	2	0	0	1	3	12	12	11	0	0	0	0	0	0	0	0	0	0	0	0	0	0
3-hydroxybutyrate dehydrogenase type 2	BDH2	Q9BUT1	BDH2_HUMAN	0	0	0	0	0	0	0	0	0	0	0	0	0	0	0	0	0	0	0	0	0	0	0	0	0	0	0	0	0	2	1	2	0	0	0	0	0	0	0	0	0	0	0	0	0	0
3-hydroxyisobutyrate dehydrogenase, mitochondrial	3HIDH	P31937	3HIDH_HUMAN	0	0	0	0	0	0	0	0	0	0	0	0	0	0	0	0	0	0	0	0	0	0	1	1	1	0	0	0	0	5	6	7	0	0	0	0	0	0	0	0	0	0	0	0	0	0
3-hydroxyisobutyryl-CoA hydrolase, mitochondrial	HIBCH	Q6NVY1	HIBCH_HUMAN	0	0	0	0	0	0	0	0	0	0	0	0	0	0	0	0	0	0	0	0	0	0	0	0	0	0	0	0	0	4	3	3	0	0	0	0	0	0	0	0	0	0	0	0	0	0
3-ketoacyl-CoA thiolase, mitochondrial	THIM	P42765	THIM_HUMAN	0	0	0	0	0	0	0	0	0	0	0	0	0	0	0	0	0	0	0	0	0	0	2	2	2	0	0	0	0	16	15	16	0	0	0	0	0	0	0	0	0	0	0	0	0	0
3-ketoacyl-CoA thiolase, peroxisomal	THIK	P09110	THIK_HUMAN	0	0	0	0	0	0	0	0	0	0	0	0	0	0	0	0	0	0	0	0	0	0	0	0	0	0	0	0	0	5	4	3	0	0	0	0	0	0	0	0	0	0	0	0	0	0
3-ketodihydrosphingosine reductase	KDSR	Q06136	KDSR_HUMAN	0	0	0	0	0	0	0	0	0	0	0	0	0	0	0	0	0	0	0	0	0	0	0	0	0	0	0	0	0	2	2	2	0	0	0	0	0	0	0	0	0	0	0	0	0	0
3-keto-steroid reductase	DHB7	P56937	DHB7_HUMAN	0	0	0	0	0	0	0	0	0	0	0	0	0	0	0	0	0	0	0	0	0	0	0	0	0	0	0	0	0	0	2	1	0	0	0	0	0	0	0	0	0	0	0	0	0	0
3-mercaptopyruvate sulfurtransferase	THTM	P25325	THTM_HUMAN	0	0	0	0	0	0	0	0	0	0	0	0	0	0	0	0	0	0	0	0	0	0	2	2	2	1	1	1	1	10	12	13	0	0	0	0	0	0	0	0	0	0	0	0	0	0
3-oxoacyl-[acyl-carrier-protein] synthase, mitochondrial	OXSM	Q9NWU1	OXSM_HUMAN	0	0	0	0	0	0	0	0	0	0	0	0	0	0	0	0	0	0	0	0	0	0	0	0	0	0	0	0	0	1	1	2	0	0	0	0	0	0	0	0	0	0	0	0	0	0
3-phosphoinositide-dependent protein kinase 1	PDPK1	O15530	PDPK1_HUMAN	0	0	0	0	0	0	0	0	0	0	0	0	0	0	0	0	0	0	0	0	0	0	0	0	0	0	0	0	0	3	2	2	0	0	0	0	0	0	0	0	0	0	0	0	0	0
40S ribosomal protein S10	RS10	P46783	RS10_HUMAN	1	1	1	3	2	5	5	3	4	2	4	5	4	1	2	5	5	1	0	2	1	1	5	5	4	8	8	6	8	19	19	20	0	0	0	15651000	16382000	59673000	61746000	22502000	29053000	18904000	18323000	98583000	31118000	0
40S ribosomal protein S11	RS11	P62280	RS11_HUMAN	1	1	0	1	0	1	2	0	1	0	2	1	1	0	1	1	1	2	2	2	2	2	8	8	8	6	5	7	6	13	13	12	0	0	0	0	0	0	0	0	0	0	2965000	0	0	0
40S ribosomal protein S12	RS12	P25398	RS12_HUMAN	0	0	0	0	0	0	0	0	0	0	0	0	0	0	0	0	0	0	0	0	0	0	4	4	4	3	4	3	4	6	6	6	0	0	0	0	0	0	0	0	0	0	0	0	0	0
40S ribosomal protein S13	RS13	P62277	RS13_HUMAN	2	1	1	2	1	3	1	1	2	1	3	3	3	1	2	3	3	3	3	3	3	3	6	8	7	5	6	6	7	12	12	12	12814000	0	0	10482000	0	10966000	0	0	6129200	0	10331000	22319000	4057100	0
40S ribosomal protein S14	RS14	P62263	RS14_HUMAN	2	2	1	1	1	2	2	0	1	1	2	2	1	2	1	2	2	2	2	2	2	2	6	6	7	5	6	6	6	9	10	9	21810000	27794000	0	0	0	15424000	24514000	0	0	0	25455000	31951000	0	20234000
40S ribosomal protein S15	RS15	P62841	RS15_HUMAN	0	0	0	0	0	1	0	0	0	0	1	1	1	0	0	0	1	2	0	2	2	2	5	5	4	4	4	3	3	9	8	9	0	0	0	0	0	0	0	0	0	0	0	0	0	0
40S ribosomal protein S15a	RS15A	P62244	RS15A_HUMAN	1	0	0	1	0	1	1	1	0	1	1	1	1	1	1	0	2	2	0	2	2	1	5	6	6	2	4	4	4	10	11	10	0	0	0	0	0	0	0	0	0	0	0	0	0	0
40S ribosomal protein S16	RS16	P62249	RS16_HUMAN	0	0	0	0	0	1	1	0	0	0	1	2	1	0	2	1	1	1	1	1	1	1	10	9	8	8	11	7	11	12	12	13	0	0	0	0	0	0	0	0	0	0	0	0	0	0
40S ribosomal protein S17-like	RS17L	P0CW22	RS17L_HUMAN	0	0	0	0	0	0	0	0	0	0	0	0	0	0	0	0	0	0	0	0	0	0	5	5	5	5	5	5	4	8	7	8	0	0	0	0	0	0	0	0	0	0	0	0	0	0
40S ribosomal protein S18	RS18	P62269	RS18_HUMAN	1	1	0	1	0	1	0	0	1	1	1	2	2	1	1	2	2	2	2	2	2	2	13	16	14	11	9	12	11	16	18	18	0	0	0	0	0	0	0	0	0	0	0	7442200	2913800	0
40S ribosomal protein S19	RS19	P39019	RS19_HUMAN	1	2	1	1	1	4	4	2	3	1	4	3	3	2	3	3	4	5	5	4	4	4	12	11	9	11	11	12	12	16	16	16	0	11616000	0	0	0	22388000	24430000	15039000	15334000	0	18017000	26252000	24605000	23821000
40S ribosomal protein S2	RS2	P15880	RS2_HUMAN	0	1	1	1	1	1	1	1	0	0	1	0	0	1	1	0	1	1	1	1	1	2	7	7	6	6	4	4	5	11	12	10	0	0	0	0	0	0	0	0	0	0	0	0	0	0
40S ribosomal protein S20	RS20	P60866	RS20_HUMAN	1	1	0	1	0	2	1	2	2	0	2	2	2	1	2	1	2	1	1	1	1	1	4	5	5	5	7	6	7	8	8	8	0	0	0	0	0	2705600	0	0	0	0	8690000	3272900	0	0
40S ribosomal protein S21	RS21	P63220	RS21_HUMAN	1	1	1	0	0	0	0	0	0	0	1	0	0	0	0	0	0	0	0	0	0	0	5	4	5	5	5	4	4	7	7	7	0	0	0	0	0	0	0	0	0	0	1695200	0	0	0
40S ribosomal protein S23	RS23	P62266	RS23_HUMAN	1	1	1	1	1	1	1	0	2	1	1	0	2	0	1	0	2	2	2	2	2	2	5	5	4	4	4	4	4	7	7	7	0	0	0	0	0	0	0	0	19714000	0	0	0	8874700	0
40S ribosomal protein S24	RS24	P62847	RS24_HUMAN	1	0	1	0	0	1	1	1	1	0	0	0	1	0	1	0	0	1	1	0	0	1	5	4	5	3	2	2	3	6	7	7	0	0	0	0	0	2360700	0	0	0	0	0	0	0	0
40S ribosomal protein S25	RS25	P62851	RS25_HUMAN	1	0	1	1	1	2	3	2	3	1	3	2	2	1	2	2	3	2	2	2	2	2	6	7	7	4	5	4	7	10	7	8	0	0	0	0	0	6937700	4914100	6322600	30287000	0	6744300	10803000	9780400	0
40S ribosomal protein S26	RS26	P62854	RS26_HUMAN	1	1	1	1	1	1	1	1	1	1	1	1	1	0	1	1	1	1	1	1	1	1	3	3	3	3	3	3	1	3	4	4	0	0	0	0	0	0	0	0	0	0	0	0	0	0
40S ribosomal protein S27	RS27	P42677	RS27_HUMAN	0	0	0	0	0	0	0	0	0	0	0	0	0	0	0	0	0	0	0	0	0	0	3	3	4	1	3	4	4	4	4	5	0	0	0	0	0	0	0	0	0	0	0	0	0	0
40S ribosomal protein S27-like	RS27L	Q71UM5	RS27L_HUMAN	0	0	0	0	0	0	0	0	0	0	0	0	0	0	0	0	0	0	0	0	0	0	3	2	2	0	1	2	3	2	2	3	0	0	0	0	0	0	0	0	0	0	0	0	0	0
40S ribosomal protein S28	RS28	P62857	RS28_HUMAN	0	0	0	0	0	0	0	0	0	0	0	0	0	0	0	0	0	0	0	0	0	0	4	4	4	6	5	5	6	6	6	6	0	0	0	0	0	0	0	0	0	0	0	0	0	0
40S ribosomal protein S29	RS29	P62273	RS29_HUMAN	0	0	0	0	0	0	0	0	0	0	0	0	0	0	0	0	0	0	0	0	0	0	1	1	1	1	2	1	2	2	2	2	0	0	0	0	0	0	0	0	0	0	0	0	0	0
40S ribosomal protein S3	RS3	P23396	RS3_HUMAN	4	6	2	3	3	7	7	3	6	4	8	9	6	3	6	8	8	6	4	6	7	6	16	16	16	18	17	19	19	26	26	27	19791000	24546000	15897000	57678000	79755000	30291000	56806000	17896000	85603000	24019000	64517000	53168000	39871000	39464000
40S ribosomal protein S30	RS30	P62861	RS30_HUMAN	0	0	0	0	0	0	0	0	0	0	0	0	0	0	0	0	0	0	0	0	0	0	2	2	2	2	2	2	1	3	3	3	0	0	0	0	0	0	0	0	0	0	0	0	0	0
40S ribosomal protein S3a	RS3A	P61247	RS3A_HUMAN	5	4	5	4	5	5	5	3	7	0	4	4	6	2	5	2	7	6	7	6	7	8	15	16	15	14	14	15	16	20	21	20	29828000	18591000	18113000	62866000	26413000	18942000	16015000	0	78433000	0	9063500	43279000	56538000	71563000
40S ribosomal protein S4, X isoform	RS4X	P62701	RS4X_HUMAN	1	2	2	3	2	4	3	2	5	2	6	5	4	1	5	4	6	9	11	11	9	8	14	13	13	11	9	11	14	26	28	26	0	17249000	14621000	18865000	38448000	18651000	9191400	19632000	37567000	17440000	11908000	46072000	27949000	0
40S ribosomal protein S5	RS5	P46782	RS5_HUMAN	1	2	2	2	2	1	1	1	2	1	1	1	2	2	2	1	2	6	5	5	6	6	6	6	6	6	6	6	7	13	9	10	0	29627000	27090000	23175000	23935000	0	0	0	22203000	0	0	0	36026000	0
40S ribosomal protein S6	RS6	P62753	RS6_HUMAN	0	0	0	0	0	0	0	0	0	0	0	0	0	0	0	0	0	0	0	0	0	0	5	3	5	4	5	4	5	18	19	19	0	0	0	0	0	0	0	0	0	0	0	0	0	0
40S ribosomal protein S7	RS7	P62081	RS7_HUMAN	0	0	0	0	0	3	2	1	2	0	3	3	3	0	0	0	4	1	1	1	1	1	13	12	12	9	13	11	14	19	19	20	0	0	0	0	0	9252900	7199600	0	0	0	10976000	9514800	9814600	0
40S ribosomal protein S8	RS8	P62241	RS8_HUMAN	0	0	0	0	0	0	0	0	0	0	0	0	0	0	0	0	0	0	0	0	0	0	8	8	7	7	5	7	6	9	10	11	0	0	0	0	0	0	0	0	0	0	0	0	0	0
40S ribosomal protein S9	RS9	P46781	RS9_HUMAN	1	0	0	0	0	0	2	0	3	1	2	3	1	0	2	2	3	4	3	4	4	4	15	16	14	7	9	7	8	19	23	23	0	0	0	0	0	0	5748100	0	14072000	0	5250600	5034100	0	0
40S ribosomal protein SA	RSSA	P08865	RSSA_HUMAN	2	3	2	2	2	7	5	3	4	5	8	8	3	2	4	8	7	3	3	2	2	3	10	9	7	7	9	7	8	16	14	16	49830000	75386000	33729000	30366000	87604000	87181000	73754000	68354000	173270000	36717000	102580000	111620000	78906000	70971000
45 kDa calcium-binding protein	CAB45	Q9BRK5	CAB45_HUMAN	0	0	0	0	0	0	0	0	0	0	0	0	0	0	0	0	0	0	0	0	0	0	0	0	0	0	0	0	0	6	6	7	0	0	0	0	0	0	0	0	0	0	0	0	0	0
4F2 cell-surface antigen heavy chain	4F2	P08195	4F2_HUMAN	8	13	10	7	5	15	12	9	7	17	13	19	13	6	6	18	16	7	6	7	6	6	22	22	23	7	15	11	16	31	31	26	156060000	228430000	153890000	151910000	417230000	100590000	79696000	47548000	147240000	97580000	56772000	244880000	144980000	89017000
4-hydroxyphenylpyruvate dioxygenase	HPPD	P32754	HPPD_HUMAN	0	1	1	0	0	3	2	0	1	0	3	3	3	0	2	1	4	1	0	1	0	0	7	6	7	3	4	2	6	17	18	19	0	0	0	0	0	7230300	0	0	0	0	7231900	6336300	4890800	0
4-hydroxyphenylpyruvate dioxygenase-like protein	HPDL	Q96IR7	HPDL_HUMAN	0	0	0	0	0	0	0	0	0	0	0	0	0	0	0	0	0	0	0	0	0	0	1	0	0	0	0	0	0	6	5	6	0	0	0	0	0	0	0	0	0	0	0	0	0	0
4-trimethylaminobutyraldehyde dehydrogenase	AL9A1	P49189	AL9A1_HUMAN	1	3	2	1	1	2	0	0	1	1	2	3	2	1	1	2	3	4	3	4	3	3	7	7	6	2	4	3	6	12	10	10	0	6373400	9489600	0	0	6108700	0	0	0	0	0	5539200	4571900	0
5(3)-deoxyribonucleotidase, cytosolic type	NT5C	Q8TCD5	NT5C_HUMAN	0	0	0	0	0	0	0	0	0	0	0	0	0	0	0	0	0	0	0	0	0	0	0	0	0	0	0	0	0	4	5	5	0	0	0	0	0	0	0	0	0	0	0	0	0	0
52 kDa repressor of the inhibitor of the protein kinase	P52K	O43422	P52K_HUMAN	0	0	0	0	0	0	0	0	0	0	0	0	0	0	0	0	0	0	0	0	0	0	0	0	0	0	0	0	0	1	0	0	0	0	0	0	0	0	0	0	0	0	0	0	0	0
5-3 exoribonuclease 2	XRN2	Q9H0D6	XRN2_HUMAN	0	0	0	0	0	1	1	1	0	1	1	0	0	0	1	0	1	1	1	1	1	2	0	0	1	1	0	1	0	12	13	12	0	0	0	0	0	0	0	0	0	0	0	0	0	0
55 kDa erythrocyte membrane protein	EM55	Q00013	EM55_HUMAN	0	0	0	0	0	0	0	0	0	0	0	0	0	0	0	0	0	0	0	0	0	0	0	0	0	0	0	0	0	1	1	1	0	0	0	0	0	0	0	0	0	0	0	0	0	0
5-AMP-activated protein kinase catalytic subunit alpha-1	AAPK1	Q13131	AAPK1_HUMAN	0	0	0	0	0	0	0	0	0	0	0	0	0	0	0	0	0	0	0	0	0	0	0	0	0	0	0	0	0	2	1	2	0	0	0	0	0	0	0	0	0	0	0	0	0	0
5-AMP-activated protein kinase subunit gamma-1	AAKG1	P54619	AAKG1_HUMAN	0	0	0	0	0	0	0	0	0	0	0	0	0	0	0	0	0	0	0	0	0	0	0	0	0	0	0	0	0	2	5	7	0	0	0	0	0	0	0	0	0	0	0	0	0	0
5-formyltetrahydrofolate cyclo-ligase	MTHFS	P49914	MTHFS_HUMAN	0	0	0	0	0	0	0	0	0	0	0	0	0	0	0	0	0	0	0	0	0	0	1	1	1	0	0	0	0	1	2	1	0	0	0	0	0	0	0	0	0	0	0	0	0	0
5-nucleotidase	5NTD	P21589	5NTD_HUMAN	0	0	0	0	0	0	0	0	0	0	0	0	0	0	0	0	0	0	0	0	0	0	0	0	0	0	0	0	0	0	0	0	0	0	0	0	0	0	0	0	0	0	0	0	0	0
5-nucleotidase domain-containing protein 1	NT5D1	Q5TFE4	NT5D1_HUMAN	0	0	0	0	0	0	0	0	0	0	0	0	0	0	0	0	0	0	0	0	0	0	1	1	0	0	0	0	0	7	8	10	0	0	0	0	0	0	0	0	0	0	0	0	0	0
6.8 kDa mitochondrial proteolipid	68MP	P56378	68MP_HUMAN	0	0	0	0	0	0	0	0	0	0	0	0	0	0	0	0	0	0	0	0	0	0	0	0	0	0	0	0	0	1	0	1	0	0	0	0	0	0	0	0	0	0	0	0	0	0
60 kDa heat shock protein, mitochondrial	CH60	P10809	CH60_HUMAN	10	15	10	10	9	13	7	5	7	9	11	23	17	9	13	23	21	16	16	17	16	15	30	25	27	11	15	22	24	52	53	55	141430000	99428000	107200000	165070000	108900000	34937000	12719000	40222000	26031000	24488000	41333000	230790000	240140000	378350000
60 kDa SS-A/Ro ribonucleoprotein	RO60	P10155	RO60_HUMAN	0	0	0	0	0	0	0	0	0	0	0	0	0	0	0	0	0	0	0	0	0	0	1	1	0	0	1	1	1	10	9	11	0	0	0	0	0	0	0	0	0	0	0	0	0	0
60S acidic ribosomal protein P0	RLA0	P05388	RLA0_HUMAN	3	4	2	4	3	5	5	3	3	3	7	7	4	2	3	7	6	2	2	2	2	2	8	8	7	7	8	9	9	15	17	15	17372000	31422000	44807000	34363000	16134000	42792000	34807000	7458200	79112000	14204000	50631000	83093000	69410000	25976000
60S acidic ribosomal protein P2	RLA2	P05387	RLA2_HUMAN	0	0	0	0	0	1	1	0	0	0	1	1	0	0	0	0	0	0	0	0	0	0	10	8	10	3	7	3	7	11	12	12	0	0	0	0	0	0	0	0	0	0	0	2063400	0	0
60S ribosomal export protein NMD3	NMD3	Q96D46	NMD3_HUMAN	0	0	0	0	0	0	0	0	0	0	0	0	0	0	0	0	0	0	0	0	0	0	0	0	0	0	0	0	0	3	3	3	0	0	0	0	0	0	0	0	0	0	0	0	0	0
60S ribosomal protein L10	RL10	P27635	RL10_HUMAN	1	1	1	1	1	1	1	1	1	1	1	1	1	0	1	1	1	1	1	1	1	1	5	6	7	1	2	1	4	14	14	16	0	0	0	0	0	0	0	0	0	0	0	0	0	0
60S ribosomal protein L10a	RL10A	P62906	RL10A_HUMAN	2	2	1	2	1	2	2	1	2	1	2	2	2	0	1	2	3	2	2	2	2	2	8	7	6	3	5	4	5	16	16	17	19341000	11991000	0	24512000	0	25207000	11035000	0	16076000	0	0	26851000	33047000	0
60S ribosomal protein L11	RL11	P62913	RL11_HUMAN	1	0	0	0	1	1	2	2	2	1	2	3	2	0	2	2	2	1	1	1	1	1	8	7	6	2	5	6	6	8	9	6	0	0	0	0	0	0	12157000	5424100	10467000	0	16376000	6558700	8938300	0
60S ribosomal protein L12	RL12	P30050	RL12_HUMAN	1	1	1	2	1	3	3	1	1	1	3	3	2	1	3	1	3	2	2	1	2	2	6	6	5	5	5	6	6	10	8	9	0	0	0	31366000	0	25514000	21600000	0	0	0	15786000	16442000	19978000	0
60S ribosomal protein L13	RL13	P26373	RL13_HUMAN	1	0	0	0	2	2	1	0	3	0	2	1	0	1	2	3	3	3	3	3	3	3	9	9	10	7	4	6	3	19	19	18	0	0	0	0	14149000	7950200	0	0	38516000	0	10304000	0	0	0
60S ribosomal protein L13a	RL13A	P40429	RL13A_HUMAN	1	1	0	1	1	1	0	1	1	0	1	1	0	0	1	0	1	1	2	2	2	2	7	7	7	4	2	5	5	17	21	20	0	0	0	0	0	0	0	0	0	0	0	0	0	0
60S ribosomal protein L14	RL14	P50914	RL14_HUMAN	2	1	0	0	0	3	1	0	2	2	3	3	1	0	1	1	3	2	2	2	2	2	8	8	8	6	4	6	4	11	8	11	0	0	0	0	0	3066300	0	0	23749000	10185000	9769000	7934600	0	0
60S ribosomal protein L15	RL15	P61313	RL15_HUMAN	1	0	0	0	2	1	0	1	3	0	2	2	1	1	2	1	3	1	2	2	2	2	5	4	4	1	0	1	0	11	12	10	0	0	0	0	0	0	0	0	21054000	0	9816700	7883400	0	0
60S ribosomal protein L17	RL17	P18621	RL17_HUMAN	0	0	0	1	0	1	1	0	0	0	1	0	1	0	0	1	0	1	1	1	1	1	5	6	5	5	4	5	4	12	13	13	0	0	0	0	0	0	4089700	0	0	0	0	0	0	0
60S ribosomal protein L18	RL18	Q07020	RL18_HUMAN	1	0	0	1	2	0	1	1	0	0	0	1	1	1	1	1	2	0	0	0	0	0	6	6	5	6	6	6	5	11	11	11	0	0	0	0	7465200	0	0	0	0	0	0	0	0	0
60S ribosomal protein L18a	RL18A	Q02543	RL18A_HUMAN	0	0	0	0	0	0	0	0	0	0	0	0	0	0	0	0	0	3	2	3	2	3	3	4	4	4	2	3	2	6	5	6	0	0	0	0	0	0	0	0	0	0	0	0	0	0
60S ribosomal protein L19	RL19	P84098	RL19_HUMAN	0	0	0	0	1	1	1	0	1	0	1	0	1	0	1	1	1	3	2	3	2	3	6	6	6	6	3	6	4	11	13	11	0	0	0	0	0	0	0	0	0	0	0	0	0	0
60S ribosomal protein L21	RL21	P46778	RL21_HUMAN	0	0	0	0	0	0	0	0	0	0	0	0	0	0	0	0	0	0	0	0	0	0	3	3	3	3	3	4	3	9	7	10	0	0	0	0	0	0	0	0	0	0	0	0	0	0
60S ribosomal protein L22	RL22	P35268	RL22_HUMAN	0	0	0	0	0	0	0	0	0	0	0	0	0	0	0	0	0	0	0	0	0	0	3	3	4	4	3	6	4	7	8	8	0	0	0	0	0	0	0	0	0	0	0	0	0	0
60S ribosomal protein L22-like 1	RL22L	Q6P5R6	RL22L_HUMAN	0	0	0	0	0	0	0	0	0	0	0	0	0	0	0	0	0	0	0	0	0	0	2	2	1	2	2	2	2	3	3	3	0	0	0	0	0	0	0	0	0	0	0	0	0	0
60S ribosomal protein L23	RL23	P62829	RL23_HUMAN	0	0	0	0	0	0	0	0	0	0	0	0	0	0	0	0	0	0	0	0	0	0	3	5	6	4	3	4	4	10	11	10	0	0	0	0	0	0	0	0	0	0	0	0	0	0
60S ribosomal protein L23a	RL23A	P62750	RL23A_HUMAN	0	1	0	0	0	1	2	0	1	0	1	2	1	0	0	0	1	3	2	2	3	3	6	8	8	8	7	7	9	14	16	15	0	0	0	0	0	0	0	0	0	0	0	0	0	0
60S ribosomal protein L24	RL24	P83731	RL24_HUMAN	0	0	0	0	0	0	0	0	0	0	0	0	0	0	0	0	0	0	0	0	0	0	4	5	4	2	2	2	2	9	8	10	0	0	0	0	0	0	0	0	0	0	0	0	0	0
60S ribosomal protein L26	RL26	P61254	RL26_HUMAN	0	0	0	0	0	0	0	0	0	0	0	0	0	0	0	0	0	0	0	0	0	0	9	8	8	10	5	8	7	14	16	16	0	0	0	0	0	0	0	0	0	0	0	0	0	0
60S ribosomal protein L26-like 1	RL26L	Q9UNX3	RL26L_HUMAN	0	0	0	0	0	0	0	0	0	0	0	0	0	0	0	0	0	0	0	0	0	0	8	7	7	8	3	6	5	10	11	11	0	0	0	0	0	0	0	0	0	0	0	0	0	0
60S ribosomal protein L27	RL27	P61353	RL27_HUMAN	0	0	0	0	0	1	0	0	0	0	0	1	0	0	0	0	1	1	1	1	1	0	7	7	7	3	3	3	5	10	11	10	0	0	0	0	0	0	0	0	0	0	0	0	0	0
60S ribosomal protein L27a	RL27A	P46776	RL27A_HUMAN	1	0	0	0	0	1	1	0	1	1	1	1	1	0	1	1	1	0	0	1	1	1	1	3	3	1	1	1	1	4	4	4	0	0	0	0	0	0	0	0	0	0	0	0	0	0
60S ribosomal protein L28	RL28	P46779	RL28_HUMAN	0	0	0	0	0	1	1	0	1	0	0	0	0	0	1	1	1	2	2	2	2	2	4	4	3	3	3	3	3	11	11	12	0	0	0	0	0	0	0	0	0	0	0	0	0	0
60S ribosomal protein L29	RL29	P47914	RL29_HUMAN	0	0	0	0	0	0	0	0	0	0	0	0	0	0	0	0	0	0	0	0	0	0	2	2	2	2	1	2	1	3	4	4	0	0	0	0	0	0	0	0	0	0	0	0	0	0
60S ribosomal protein L3	RL3	P39023	RL3_HUMAN	2	0	0	0	0	2	3	0	2	0	3	2	1	0	1	2	4	2	3	3	3	3	11	12	12	10	4	6	5	23	26	24	6044700	0	0	0	0	3114900	4756700	0	8395000	0	4841400	0	0	0
60S ribosomal protein L30	RL30	P62888	RL30_HUMAN	1	1	0	1	0	0	0	0	0	0	0	0	0	0	0	0	0	0	0	1	1	1	3	3	3	2	4	3	4	6	6	6	0	3342200	0	0	0	0	0	0	0	0	0	0	0	0
60S ribosomal protein L31	RL31	P62899	RL31_HUMAN	1	1	1	1	1	2	1	1	1	0	2	1	1	1	1	2	2	1	1	1	1	1	4	4	6	1	1	1	1	8	9	10	0	0	0	0	0	3166200	0	0	0	0	3703000	0	0	0
60S ribosomal protein L32	RL32	P62910	RL32_HUMAN	0	0	0	0	0	0	0	0	0	0	0	0	0	0	0	0	0	0	0	0	0	0	1	0	1	1	1	1	1	7	6	6	0	0	0	0	0	0	0	0	0	0	0	0	0	0
60S ribosomal protein L34	RL34	P49207	RL34_HUMAN	0	0	0	0	0	0	0	0	0	0	0	0	0	0	0	0	0	0	0	0	0	0	2	2	1	1	1	1	0	5	5	6	0	0	0	0	0	0	0	0	0	0	0	0	0	0
60S ribosomal protein L35	RL35	P42766	RL35_HUMAN	0	0	0	0	0	0	0	0	0	0	0	0	0	0	0	0	0	0	0	0	0	0	6	6	6	4	4	4	2	10	10	10	0	0	0	0	0	0	0	0	0	0	0	0	0	0
60S ribosomal protein L35a	RL35A	P18077	RL35A_HUMAN	1	1	1	1	1	1	0	0	1	0	0	1	1	1	1	0	2	3	3	3	3	3	6	5	6	6	5	5	4	10	12	11	0	0	0	0	0	0	0	0	0	0	0	0	0	0
60S ribosomal protein L36	RL36	Q9Y3U8	RL36_HUMAN	0	0	0	0	0	0	0	0	0	0	0	0	0	0	0	0	0	0	0	0	0	0	1	1	1	0	0	0	0	4	6	5	0	0	0	0	0	0	0	0	0	0	0	0	0	0
60S ribosomal protein L36a	RL36A	P83881	RL36A_HUMAN	0	0	0	0	0	0	0	0	0	0	0	0	0	0	0	0	0	0	0	0	0	0	2	2	1	0	0	0	0	4	4	3	0	0	0	0	0	0	0	0	0	0	0	0	0	0
60S ribosomal protein L37	RL37	P61927	RL37_HUMAN	0	0	0	0	0	0	0	0	0	0	0	0	0	0	0	0	0	0	0	0	0	0	3	3	3	2	1	2	1	4	3	4	0	0	0	0	0	0	0	0	0	0	0	0	0	0
60S ribosomal protein L37a	RL37A	P61513	RL37A_HUMAN	0	0	0	0	0	0	0	0	0	0	0	0	0	0	0	0	0	0	0	0	0	0	1	2	1	2	1	2	0	5	6	5	0	0	0	0	0	0	0	0	0	0	0	0	0	0
60S ribosomal protein L38	RL38	P63173	RL38_HUMAN	0	0	0	0	0	0	0	0	0	0	0	0	0	0	0	0	0	0	0	0	0	0	2	3	1	1	2	1	4	6	6	6	0	0	0	0	0	0	0	0	0	0	0	0	0	0
60S ribosomal protein L4	RL4	P36578	RL4_HUMAN	3	1	1	1	3	2	2	1	3	0	3	3	0	1	3	2	4	3	3	4	4	5	12	12	11	9	6	12	10	28	31	28	24088000	0	0	0	16978000	6778100	4950000	0	77211000	0	6553900	7245700	0	0
60S ribosomal protein L5	RL5	P46777	RL5_HUMAN	1	1	0	0	0	2	2	0	2	0	4	4	3	1	2	3	4	5	5	4	5	4	9	10	10	5	4	5	4	22	24	24	0	0	0	0	0	12117000	8529000	0	13517000	0	12388000	10606000	12637000	0
60S ribosomal protein L6	RL6	Q02878	RL6_HUMAN	3	0	0	0	0	0	1	3	5	0	2	1	1	0	5	0	3	3	2	2	2	3	8	6	6	7	5	7	7	25	26	23	18897000	0	0	0	0	0	0	4547400	36275000	0	4615600	0	0	0
60S ribosomal protein L7	RL7	P18124	RL7_HUMAN	2	2	0	2	1	3	3	1	2	1	2	2	2	1	1	2	3	2	1	3	3	3	12	9	10	10	10	9	11	22	25	24	8936800	8603100	0	10558000	0	8795500	7798500	0	0	0	7910400	6416500	8644600	0
60S ribosomal protein L7a	RL7A	P62424	RL7A_HUMAN	2	0	0	1	2	0	0	2	2	0	3	2	0	1	2	1	3	2	1	2	2	2	11	10	11	8	5	9	5	18	19	17	19280000	0	0	0	9283500	0	0	3395100	33794000	0	2161000	5071100	0	0
60S ribosomal protein L7-like 1	RL7L	Q6DKI1	RL7L_HUMAN	0	0	0	0	0	0	0	0	0	0	0	0	0	0	0	0	0	0	0	0	0	0	0	0	0	0	0	0	0	5	5	5	0	0	0	0	0	0	0	0	0	0	0	0	0	0
60S ribosomal protein L8	RL8	P62917	RL8_HUMAN	1	0	1	1	1	1	0	0	1	0	1	1	1	1	1	1	1	5	4	5	4	5	14	14	14	9	3	10	7	16	18	17	0	0	0	0	0	0	0	0	0	0	0	0	0	0
60S ribosomal protein L9	RL9	P32969	RL9_HUMAN	0	0	0	0	0	0	0	0	0	0	0	0	0	0	0	0	0	0	0	0	0	0	7	6	6	5	3	5	3	13	14	13	0	0	0	0	0	0	0	0	0	0	0	0	0	0
60S ribosome subunit biogenesis protein NIP7 homolog	NIP7	Q9Y221	NIP7_HUMAN	0	0	0	0	0	0	0	0	0	0	0	0	0	0	0	0	0	0	0	0	0	0	0	0	0	0	0	0	0	3	2	4	0	0	0	0	0	0	0	0	0	0	0	0	0	0
6-phosphofructo-2-kinase/fructose-2,6-bisphosphatase 2	F262	O60825	F262_HUMAN	0	0	0	0	0	0	0	0	0	0	0	0	0	0	0	0	0	0	0	0	0	0	0	0	0	0	0	0	0	2	2	2	0	0	0	0	0	0	0	0	0	0	0	0	0	0
6-phosphogluconate dehydrogenase, decarboxylating	6PGD	P52209	6PGD_HUMAN	2	4	2	2	0	3	2	1	2	1	3	4	1	0	1	3	5	2	2	2	2	2	10	8	8	4	6	3	6	16	17	18	17867000	14407000	10566000	27760000	0	8023300	0	0	4937100	0	6710400	11726000	0	0
6-phosphogluconolactonase	6PGL	O95336	6PGL_HUMAN	0	0	0	0	0	0	0	0	0	0	0	0	0	0	0	0	0	0	0	0	0	0	6	6	6	5	6	5	5	12	10	11	0	0	0	0	0	0	0	0	0	0	0	0	0	0
7,8-dihydro-8-oxoguanine triphosphatase	8ODP	P36639	8ODP_HUMAN	0	0	0	0	0	0	0	0	0	0	0	0	0	0	0	0	0	0	0	0	0	0	1	0	1	0	0	0	0	5	6	6	0	0	0	0	0	0	0	0	0	0	0	0	0	0
78 kDa glucose-regulated protein	GRP78	P11021	GRP78_HUMAN	6	15	11	8	5	18	16	7	5	20	22	34	20	12	11	34	29	13	13	13	13	13	37	38	39	26	28	36	37	53	56	53	67943000	78782000	81948000	144220000	92020000	102510000	65596000	78530000	44325000	64601000	91281000	393570000	281230000	268550000
7-dehydrocholesterol reductase	DHCR7	Q9UBM7	DHCR7_HUMAN	1	1	1	1	1	1	1	0	0	0	0	1	1	1	1	1	1	2	1	1	2	1	0	0	0	0	0	0	0	4	4	4	0	0	0	0	0	0	0	0	0	0	0	0	0	0
7SK snRNA methylphosphate capping enzyme	MEPCE	Q7L2J0	MEPCE_HUMAN	0	0	0	0	0	0	0	0	0	0	0	0	0	0	0	0	0	0	0	0	0	0	0	0	0	0	0	0	0	5	3	3	0	0	0	0	0	0	0	0	0	0	0	0	0	0
AarF domain-containing protein kinase 4	ADCK4	Q96D53	ADCK4_HUMAN	0	0	0	0	0	0	0	0	0	0	0	0	0	0	0	0	0	0	0	0	0	0	0	0	0	0	0	0	0	1	1	1	0	0	0	0	0	0	0	0	0	0	0	0	0	0
Abl interactor 1	ABI1	Q8IZP0	ABI1_HUMAN	0	0	0	0	0	1	0	0	0	0	1	1	0	0	0	1	1	0	0	0	0	0	0	0	0	0	0	0	1	4	4	2	0	0	0	0	0	0	0	0	0	0	0	0	0	0
Acetoacetyl-CoA synthetase	AACS	Q86V21	AACS_HUMAN	0	0	0	0	0	0	0	0	0	0	0	0	0	0	0	0	0	0	0	0	0	0	0	0	0	0	0	0	0	2	3	3	0	0	0	0	0	0	0	0	0	0	0	0	0	0
Acetolactate synthase-like protein	ILVBL	A1L0T0	ILVBL_HUMAN	0	0	0	0	0	0	0	0	0	0	0	0	0	0	0	0	0	0	0	0	0	0	0	0	0	0	0	0	0	8	7	7	0	0	0	0	0	0	0	0	0	0	0	0	0	0
Acetyl-CoA acetyltransferase, cytosolic	THIC	Q9BWD1	THIC_HUMAN	2	3	2	2	1	4	4	2	2	1	4	4	3	2	3	2	4	0	0	0	0	0	5	5	6	4	2	3	6	12	11	12	12474000	11713000	14353000	17297000	0	11320000	11697000	14153000	7719600	0	10832000	12599000	13514000	14644000
Acetyl-CoA acetyltransferase, mitochondrial	THIL	P24752	THIL_HUMAN	0	0	0	0	0	0	0	0	0	0	0	2	1	0	0	2	2	2	1	2	2	3	3	4	3	0	1	3	1	15	12	14	0	0	0	0	0	0	0	0	0	0	0	1563200	0	0
Acetyl-CoA carboxylase 1	ACACA	Q13085	ACACA_HUMAN	0	1	1	1	1	2	0	0	1	0	1	2	0	1	0	0	2	5	5	6	6	6	2	3	2	1	1	1	2	23	24	12	0	0	0	0	0	7706600	0	0	0	0	0	12303000	0	0
Acidic fibroblast growth factor intracellular-binding protein	FIBP	O43427	FIBP_HUMAN	0	0	0	0	0	0	0	0	0	0	0	0	0	0	0	0	0	0	0	0	0	0	0	0	0	0	0	0	0	2	2	2	0	0	0	0	0	0	0	0	0	0	0	0	0	0
Acidic leucine-rich nuclear phosphoprotein 32 family member A	AN32A	P39687	AN32A_HUMAN	0	0	0	0	0	0	0	0	0	0	0	0	0	0	0	0	0	0	0	0	0	0	7	6	7	3	2	1	2	11	12	12	0	0	0	0	0	0	0	0	0	0	0	0	0	0
Acidic leucine-rich nuclear phosphoprotein 32 family member B	AN32B	Q92688	AN32B_HUMAN	0	0	0	0	0	0	0	0	0	0	0	0	0	0	0	0	0	0	0	0	0	0	4	3	3	0	0	0	0	9	11	12	0	0	0	0	0	0	0	0	0	0	0	0	0	0
Acidic leucine-rich nuclear phosphoprotein 32 family member E	AN32E	Q9BTT0	AN32E_HUMAN	0	0	0	0	0	0	0	0	0	0	0	0	0	0	0	0	0	0	0	0	0	0	3	3	2	0	2	0	2	6	7	7	0	0	0	0	0	0	0	0	0	0	0	0	0	0
Aconitate hydratase, mitochondrial	ACON	Q99798	ACON_HUMAN	0	0	0	0	0	0	0	0	0	0	0	1	0	0	0	1	1	2	2	2	2	2	2	2	2	0	0	2	1	15	17	18	0	0	0	0	0	0	0	0	0	0	0	0	0	0
Actin filament-associated protein 1	AFAP1	Q8N556	AFAP1_HUMAN	0	0	0	0	0	0	0	0	0	0	0	0	0	0	0	0	0	0	0	0	0	0	0	0	0	0	0	0	0	2	3	3	0	0	0	0	0	0	0	0	0	0	0	0	0	0
Actin, alpha skeletal muscle	ACTS	P68133	ACTS_HUMAN	8	12	11	7	7	13	13	12	8	13	13	13	11	11	10	13	13	9	9	9	9	7	16	17	16	17	21	18	19	25	22	22	0	0	0	0	0	3387500	2868800	0	0	31878000	50565000	286590000	0	0
Actin, cytoplasmic 2	ACTG	P63261	ACTG_HUMAN	11	15	15	9	9	18	17	15	11	18	18	19	16	15	14	18	19	11	11	11	11	9	25	26	25	24	29	25	26	37	34	34	4573100000	5074100000	4214200000	5130900000	4695000000	6397100000	3346600000	2941100000	4748400000	3450800000	3824600000	6258100000	5254400000	4076600000
Actin-binding protein anillin	ANLN	Q9NQW6	ANLN_HUMAN	0	0	0	0	0	0	0	0	0	0	0	0	0	0	0	0	0	1	1	2	2	0	0	0	0	1	2	0	0	4	7	4	0	0	0	0	0	0	0	0	0	0	0	0	0	0
Actin-like protein 6A	ACL6A	O96019	ACL6A_HUMAN	0	0	0	0	0	0	0	0	0	0	0	0	0	0	0	0	0	0	0	0	0	0	1	2	1	0	0	0	0	11	12	10	0	0	0	0	0	0	0	0	0	0	0	0	0	0
Actin-related protein 10	ARP10	Q9NZ32	ARP10_HUMAN	0	0	0	0	0	0	0	0	0	0	0	0	0	0	0	0	0	0	0	0	0	0	0	0	0	0	0	0	0	1	2	2	0	0	0	0	0	0	0	0	0	0	0	0	0	0
Actin-related protein 2	ARP2	P61160	ARP2_HUMAN	1	1	1	1	0	1	1	1	1	2	0	2	1	1	1	3	2	0	0	0	0	0	2	4	2	1	3	2	3	9	8	9	0	0	0	0	0	0	0	0	0	0	0	0	0	0
Actin-related protein 2/3 complex subunit 1A	ARC1A	Q92747	ARC1A_HUMAN	0	0	0	0	0	0	0	0	0	0	0	0	0	0	0	0	0	0	0	0	0	0	0	0	1	0	1	0	1	2	0	1	0	0	0	0	0	0	0	0	0	0	0	0	0	0
Actin-related protein 2/3 complex subunit 1B	ARC1B	O15143	ARC1B_HUMAN	1	2	1	1	0	1	1	0	0	0	2	2	1	0	0	0	2	1	1	1	1	1	2	2	1	3	3	3	2	7	7	6	0	0	0	0	0	0	0	0	0	0	0	0	0	0
Actin-related protein 2/3 complex subunit 2	ARPC2	O15144	ARPC2_HUMAN	0	0	0	0	0	1	2	0	1	0	1	1	1	1	1	1	2	1	1	1	1	1	4	2	3	1	3	2	5	11	13	12	0	0	0	0	0	0	2356000	0	0	0	0	0	0	0
Actin-related protein 2/3 complex subunit 3	ARPC3	O15145	ARPC3_HUMAN	0	0	0	0	0	0	0	0	0	0	0	0	0	0	0	0	0	0	0	0	0	0	0	0	1	0	1	1	0	5	3	5	0	0	0	0	0	0	0	0	0	0	0	0	0	0
Actin-related protein 2/3 complex subunit 4	ARPC4	P59998	ARPC4_HUMAN	0	0	0	0	0	0	0	0	0	0	0	0	0	0	0	0	0	0	0	0	0	0	2	4	3	2	4	3	3	7	8	8	0	0	0	0	0	0	0	0	0	0	0	0	0	0
Actin-related protein 2/3 complex subunit 5	ARPC5	O15511	ARPC5_HUMAN	0	0	0	0	0	0	0	0	0	0	0	0	0	0	0	0	0	0	0	0	0	0	0	1	1	0	0	0	0	5	5	5	0	0	0	0	0	0	0	0	0	0	0	0	0	0
Actin-related protein 2/3 complex subunit 5-like protein	ARP5L	Q9BPX5	ARP5L_HUMAN	0	0	0	0	0	0	0	0	0	0	0	0	0	0	0	0	0	0	0	0	0	0	2	2	2	0	2	0	2	4	4	5	0	0	0	0	0	0	0	0	0	0	0	0	0	0
Actin-related protein 3	ARP3	P61158	ARP3_HUMAN	2	1	1	0	0	1	2	1	1	2	2	3	2	1	1	3	3	1	1	1	1	0	4	3	3	2	3	3	3	13	11	8	4208300	0	0	0	0	0	3440000	0	0	3587000	0	4817000	6164000	0
Actin-related protein 5	ARP5	Q9H9F9	ARP5_HUMAN	0	0	0	0	0	0	0	0	0	0	0	0	0	0	0	0	0	0	0	0	0	0	0	0	0	0	0	0	0	1	0	0	0	0	0	0	0	0	0	0	0	0	0	0	0	0
Actin-related protein 6	ARP6	Q9GZN1	ARP6_HUMAN	0	0	0	0	0	0	0	0	0	0	0	0	0	0	0	0	0	0	0	0	0	0	0	0	0	0	0	0	0	1	1	1	0	0	0	0	0	0	0	0	0	0	0	0	0	0
Activated RNA polymerase II transcriptional coactivator p15	TCP4	P53999	TCP4_HUMAN	0	0	0	0	0	0	0	0	0	0	0	0	0	0	0	0	0	0	0	0	0	0	2	2	2	0	1	0	0	6	11	10	0	0	0	0	0	0	0	0	0	0	0	0	0	0
Activating signal cointegrator 1	TRIP4	Q15650	TRIP4_HUMAN	0	0	0	0	0	0	0	0	0	0	0	0	0	0	0	0	0	0	0	0	0	0	0	0	0	0	0	0	0	0	1	1	0	0	0	0	0	0	0	0	0	0	0	0	0	0
Activating signal cointegrator 1 complex subunit 1	ASCC1	Q8N9N2	ASCC1_HUMAN	0	0	0	0	0	0	0	0	0	0	0	0	0	0	0	0	0	0	0	0	0	0	0	0	0	0	0	0	0	2	2	2	0	0	0	0	0	0	0	0	0	0	0	0	0	0
Activating signal cointegrator 1 complex subunit 3	ASCC3	Q8N3C0	ASCC3_HUMAN	0	0	0	0	0	0	0	0	0	0	0	0	0	0	0	0	0	0	0	0	0	0	0	0	0	0	0	0	0	5	3	1	0	0	0	0	0	0	0	0	0	0	0	0	0	0
Activator of 90 kDa heat shock protein ATPase homolog 1	AHSA1	O95433	AHSA1_HUMAN	0	1	0	0	0	1	1	0	0	2	3	2	1	0	1	2	0	0	0	0	0	0	4	4	4	4	3	5	5	13	13	14	0	0	0	0	0	0	0	0	0	7192700	6804400	12440000	0	0
Active breakpoint cluster region-related protein	ABR	Q12979	ABR_HUMAN	0	0	0	0	0	0	0	0	0	0	0	0	0	0	0	0	0	0	0	0	0	0	0	0	0	0	0	0	0	1	1	2	0	0	0	0	0	0	0	0	0	0	0	0	0	0
Active regulator of SIRT1	AROS	Q86WX3	AROS_HUMAN	0	0	0	0	0	0	0	0	0	0	0	0	0	0	0	0	0	0	0	0	0	0	0	0	0	0	0	0	0	2	1	2	0	0	0	0	0	0	0	0	0	0	0	0	0	0
Activity-dependent neuroprotector homeobox protein	ADNP	Q9H2P0	ADNP_HUMAN	0	0	0	0	0	0	0	0	0	0	0	0	0	0	0	0	0	1	2	2	3	2	0	0	0	0	0	0	0	6	6	4	0	0	0	0	0	0	0	0	0	0	0	0	0	0
Acyl carrier protein, mitochondrial	ACPM	O14561	ACPM_HUMAN	0	0	0	0	0	0	0	0	0	0	0	0	0	0	0	0	0	0	0	0	0	0	0	0	0	0	0	0	0	3	3	3	0	0	0	0	0	0	0	0	0	0	0	0	0	0
Acylamino-acid-releasing enzyme	ACPH	P13798	ACPH_HUMAN	1	0	0	1	1	2	0	0	0	0	1	2	0	0	0	1	2	4	2	3	2	3	3	3	3	1	2	1	1	13	14	15	0	0	0	0	0	0	0	0	0	0	0	0	0	0
Acyl-CoA dehydrogenase family member 9, mitochondrial	ACAD9	Q9H845	ACAD9_HUMAN	0	0	0	0	0	0	0	0	0	0	0	0	0	0	0	0	0	0	0	0	0	0	0	0	0	0	0	0	0	13	15	12	0	0	0	0	0	0	0	0	0	0	0	0	0	0
Acyl-CoA desaturase	ACOD	O00767	ACOD_HUMAN	0	0	0	0	0	0	0	0	0	0	0	0	0	0	0	0	0	0	0	0	0	0	1	1	1	0	0	0	0	5	6	6	0	0	0	0	0	0	0	0	0	0	0	0	0	0
Acyl-CoA synthetase family member 2, mitochondrial	ACSF2	Q96CM8	ACSF2_HUMAN	0	0	0	0	0	0	0	0	0	0	0	0	0	0	0	0	0	0	0	0	0	0	0	0	0	0	0	0	0	1	1	1	0	0	0	0	0	0	0	0	0	0	0	0	0	0
Acyl-CoA synthetase family member 3, mitochondrial	ACSF3	Q4G176	ACSF3_HUMAN	0	0	0	0	0	0	0	0	0	0	0	0	0	0	0	0	0	0	0	0	0	0	0	0	0	0	0	0	0	2	1	3	0	0	0	0	0	0	0	0	0	0	0	0	0	0
Acyl-CoA:lysophosphatidylglycerol acyltransferase 1	LGAT1	Q92604	LGAT1_HUMAN	0	0	0	0	0	0	0	0	0	0	0	0	0	0	0	0	0	0	0	0	0	0	0	0	0	0	0	0	0	1	2	1	0	0	0	0	0	0	0	0	0	0	0	0	0	0
Acyl-CoA-binding domain-containing protein 5	ACBD5	Q5T8D3	ACBD5_HUMAN	0	0	0	0	0	0	0	0	0	0	0	0	0	0	0	0	0	0	0	0	0	0	0	0	0	0	1	0	1	1	3	1	0	0	0	0	0	0	0	0	0	0	0	0	0	0
Acyl-CoA-binding domain-containing protein 6	ACBD6	Q9BR61	ACBD6_HUMAN	0	0	0	0	0	0	0	0	0	0	0	0	0	0	0	0	0	0	0	0	0	0	0	0	0	0	0	0	0	1	2	3	0	0	0	0	0	0	0	0	0	0	0	0	0	0
Acyl-CoA-binding protein	ACBP	P07108	ACBP_HUMAN	0	0	0	0	0	0	0	0	0	0	0	0	0	0	0	0	0	0	0	0	0	0	3	5	5	2	4	3	5	7	7	5	0	0	0	0	0	0	0	0	0	0	0	0	0	0
Acyl-coenzyme A thioesterase 1	ACOT1	Q86TX2	ACOT1_HUMAN	0	0	0	0	0	0	0	0	0	0	0	0	0	0	0	0	0	0	0	0	0	0	0	0	0	0	0	0	0	4	4	5	0	0	0	0	0	0	0	0	0	0	0	0	0	0
Acyl-coenzyme A thioesterase 13	ACO13	Q9NPJ3	ACO13_HUMAN	0	0	0	0	0	0	0	0	0	0	0	0	0	0	0	0	0	0	0	0	0	0	2	2	1	1	2	2	2	4	4	5	0	0	0	0	0	0	0	0	0	0	0	0	0	0
Acyl-coenzyme A thioesterase 8	ACOT8	O14734	ACOT8_HUMAN	0	0	0	0	0	0	0	0	0	0	0	0	0	0	0	0	0	0	0	0	0	0	0	0	0	0	0	0	0	2	1	1	0	0	0	0	0	0	0	0	0	0	0	0	0	0
Acyl-coenzyme A thioesterase 9, mitochondrial	ACOT9	Q9Y305	ACOT9_HUMAN	0	0	0	0	0	0	0	0	0	0	0	0	0	0	0	0	0	0	0	0	0	0	0	0	0	0	0	0	0	9	7	7	0	0	0	0	0	0	0	0	0	0	0	0	0	0
Acylglycerol kinase, mitochondrial	AGK	Q53H12	AGK_HUMAN	0	0	0	0	0	0	0	0	0	0	0	0	0	0	0	0	0	0	0	0	0	0	0	0	0	0	0	0	0	0	1	0	0	0	0	0	0	0	0	0	0	0	0	0	0	0
Acylphosphatase-1	ACYP1	P07311	ACYP1_HUMAN	0	0	0	0	0	0	0	0	0	0	0	0	0	0	0	0	0	0	0	0	0	0	0	0	1	0	0	0	0	3	2	3	0	0	0	0	0	0	0	0	0	0	0	0	0	0
Acyl-protein thioesterase 1	LYPA1	O75608	LYPA1_HUMAN	0	0	0	0	0	0	0	0	0	0	0	0	0	0	0	0	0	0	0	0	0	0	4	4	2	3	3	3	2	2	3	6	0	0	0	0	0	0	0	0	0	0	0	0	0	0
Acyl-protein thioesterase 2	LYPA2	O95372	LYPA2_HUMAN	0	0	0	0	0	0	0	0	0	0	0	0	0	0	0	0	0	0	0	0	0	0	0	0	0	0	0	0	0	3	3	3	0	0	0	0	0	0	0	0	0	0	0	0	0	0
Acylpyruvase FAHD1, mitochondrial	FAHD1	Q6P587	FAHD1_HUMAN	0	0	0	0	0	0	0	0	0	0	0	0	0	0	0	0	0	0	0	0	0	0	0	0	0	0	0	0	0	2	1	1	0	0	0	0	0	0	0	0	0	0	0	0	0	0
Adapter molecule crk	CRK	P46108	CRK_HUMAN	0	0	0	0	0	0	0	0	0	0	0	0	0	0	0	0	0	0	0	0	0	0	0	0	0	0	1	0	0	9	9	10	0	0	0	0	0	0	0	0	0	0	0	0	0	0
Adapter protein CIKS	CIKS	O43734	CIKS_HUMAN	0	1	0	0	0	1	0	0	0	0	1	1	0	0	0	1	0	0	0	0	0	0	0	0	0	0	0	0	0	0	0	0	0	0	0	0	0	0	0	0	0	0	0	0	0	0
Adaptin ear-binding coat-associated protein 2	NECP2	Q9NVZ3	NECP2_HUMAN	0	0	0	0	0	0	0	0	0	0	0	0	0	0	0	0	0	0	0	0	0	0	0	0	0	0	0	0	0	2	2	1	0	0	0	0	0	0	0	0	0	0	0	0	0	0
Adenine phosphoribosyltransferase	APT	P07741	APT_HUMAN	0	1	0	0	0	0	2	0	0	0	2	2	1	0	0	1	1	1	1	1	1	1	7	7	6	4	6	5	6	6	7	9	0	0	0	0	0	0	3711900	0	0	0	0	2949600	0	0
Adenosine 3-phospho 5-phosphosulfate transporter 1	S35B2	Q8TB61	S35B2_HUMAN	0	0	0	0	0	0	0	0	0	0	0	0	0	0	0	0	0	0	0	0	0	0	0	0	0	0	0	0	0	3	3	3	0	0	0	0	0	0	0	0	0	0	0	0	0	0
Adenosine deaminase	ADA	P00813	ADA_HUMAN	0	0	0	0	0	0	0	0	0	0	0	0	0	0	0	0	0	0	0	0	0	0	0	0	0	0	0	0	0	0	2	3	0	0	0	0	0	0	0	0	0	0	0	0	0	0
Adenosine kinase	ADK	P55263	ADK_HUMAN	1	1	1	1	0	1	0	1	1	0	1	1	1	0	1	0	1	1	1	0	1	1	2	2	3	1	2	1	3	11	12	11	0	0	0	0	0	0	0	0	0	0	0	0	0	0
Adenosylhomocysteinase	SAHH	P23526	SAHH_HUMAN	4	5	5	4	3	7	6	4	6	4	7	6	8	4	4	6	7	4	4	3	2	2	9	10	9	6	8	6	9	18	19	18	24918000	25503000	32760000	30600000	35799000	16042000	17582000	19334000	11833000	10495000	18004000	19880000	18543000	11446000
Adenosylhomocysteinase 2	SAHH2	O43865	SAHH2_HUMAN	1	1	1	1	0	1	3	1	2	1	2	2	3	1	2	1	3	1	0	0	1	1	1	2	3	2	2	1	2	14	9	9	0	0	0	0	0	0	4440600	0	5841400	0	8231100	5572800	5072000	0
Adenosylhomocysteinase 3	SAHH3	Q96HN2	SAHH3_HUMAN	0	0	0	0	0	0	0	0	0	0	0	0	0	0	0	0	0	0	0	0	0	0	1	1	1	1	1	1	1	6	6	6	0	0	0	0	0	0	0	0	0	0	0	0	0	0
Adenylate kinase 2, mitochondrial	KAD2	P54819	KAD2_HUMAN	1	2	0	0	1	1	1	0	0	0	0	2	1	1	1	1	1	2	2	2	2	2	6	3	3	3	1	3	1	15	15	16	0	6013100	0	0	0	0	0	0	0	0	0	8720700	0	0
Adenylate kinase isoenzyme 1	KAD1	P00568	KAD1_HUMAN	0	0	0	0	0	0	0	0	0	0	0	0	0	0	0	0	0	0	0	0	0	0	4	5	4	3	3	1	2	8	12	12	0	0	0	0	0	0	0	0	0	0	0	0	0	0
Adenylate kinase isoenzyme 6	KAD6	Q9Y3D8	KAD6_HUMAN	0	0	0	0	0	0	0	0	0	0	0	0	0	0	0	0	0	0	0	0	0	0	0	0	0	1	1	1	1	3	3	3	0	0	0	0	0	0	0	0	0	0	0	0	0	0
Adenylosuccinate lyase	PUR8	P30566	PUR8_HUMAN	3	2	2	1	1	4	2	2	2	2	2	5	1	2	2	2	4	3	3	3	2	2	5	4	4	2	1	2	1	14	14	16	11894000	6481000	10895000	0	0	3813300	2546600	7449500	6309700	6366500	5573600	4062300	0	6834900
Adenylosuccinate synthetase isozyme 2	PURA2	P30520	PURA2_HUMAN	1	3	2	3	1	3	3	3	2	1	4	5	3	1	1	2	4	2	2	2	2	2	3	3	3	2	1	1	0	10	10	12	0	5887100	7716500	9369900	0	5759200	5780800	6366400	7522300	0	5355200	3702300	6649800	0
Adenylyl cyclase-associated protein 1	CAP1	Q01518	CAP1_HUMAN	3	2	3	2	3	7	4	3	3	3	8	8	6	2	2	6	5	2	1	2	1	0	11	14	11	11	11	8	8	23	22	19	16968000	18985000	13168000	19450000	13444000	45759000	20035000	15886000	6828200	19845000	27724000	14115000	31790000	18598000
Adenylyl cyclase-associated protein 2	CAP2	P40123	CAP2_HUMAN	0	0	0	0	0	0	0	0	0	0	0	0	0	0	0	0	0	0	0	0	0	0	2	2	2	1	2	1	2	3	6	3	0	0	0	0	0	0	0	0	0	0	0	0	0	0
Adipocyte plasma membrane-associated protein	APMAP	Q9HDC9	APMAP_HUMAN	0	0	0	0	0	0	0	0	0	0	1	2	1	0	1	2	2	0	0	0	0	0	2	1	2	0	2	2	1	3	7	7	0	0	0	0	0	0	0	0	0	0	0	2083400	0	0
Adipogenesis regulatory factor	ADIRF	Q15847	ADIRF_HUMAN	0	0	0	0	0	0	0	0	0	0	0	0	0	0	0	0	0	0	0	0	0	0	0	0	0	0	0	0	0	2	1	2	0	0	0	0	0	0	0	0	0	0	0	0	0	0
ADP/ATP translocase 2	ADT2	P05141	ADT2_HUMAN	3	3	2	1	1	1	2	1	2	1	2	4	3	3	4	4	3	6	5	5	6	6	8	6	7	4	4	7	5	20	24	23	30899000	32726000	17828000	0	0	0	13611000	0	17421000	0	11123000	52740000	37156000	37639000
ADP/ATP translocase 3	ADT3	P12236	ADT3_HUMAN	0	0	0	0	0	0	0	0	0	0	0	0	0	0	0	0	0	0	0	0	0	0	5	5	5	3	4	4	4	20	23	23	0	0	0	0	0	0	0	0	0	0	0	0	0	0
ADP-dependent glucokinase	ADPGK	Q9BRR6	ADPGK_HUMAN	0	0	0	0	0	0	0	0	0	0	0	0	0	0	0	0	0	0	0	0	0	0	0	0	0	0	0	0	0	1	2	1	0	0	0	0	0	0	0	0	0	0	0	0	0	0
ADP-ribose pyrophosphatase, mitochondrial	NUDT9	Q9BW91	NUDT9_HUMAN	0	0	0	0	0	0	0	0	0	0	0	0	0	0	0	0	0	0	0	0	0	0	0	0	0	0	0	0	0	2	2	2	0	0	0	0	0	0	0	0	0	0	0	0	0	0
ADP-ribosylation factor 1	ARF1	P84077	ARF1_HUMAN	2	2	0	0	0	2	2	0	1	2	3	3	3	0	1	3	2	0	0	0	0	0	4	5	5	6	6	4	5	10	13	14	0	0	0	0	0	28647000	30917000	0	0	0	0	15478000	0	0
ADP-ribosylation factor 4	ARF4	P18085	ARF4_HUMAN	0	0	0	0	0	0	0	0	0	0	0	0	0	0	0	0	0	0	0	0	0	0	4	5	5	5	4	4	4	6	7	6	0	0	0	0	0	0	0	0	0	0	0	0	0	0
ADP-ribosylation factor 5	ARF5	P84085	ARF5_HUMAN	0	0	0	0	0	0	0	0	0	0	0	0	0	0	0	0	0	0	0	0	0	0	3	4	4	4	3	3	2	6	10	10	0	0	0	0	0	0	0	0	0	0	0	0	0	0
ADP-ribosylation factor 6	ARF6	P62330	ARF6_HUMAN	0	0	0	0	0	0	0	0	0	0	0	0	0	0	0	0	0	0	0	0	0	0	2	0	2	3	3	0	2	2	3	3	0	0	0	0	0	0	0	0	0	0	0	0	0	0
ADP-ribosylation factor GTPase-activating protein 1	ARFG1	Q8N6T3	ARFG1_HUMAN	0	0	0	0	0	0	0	0	0	0	0	0	0	0	0	0	0	0	0	0	0	0	1	1	1	0	1	0	1	9	9	9	0	0	0	0	0	0	0	0	0	0	0	0	0	0
ADP-ribosylation factor GTPase-activating protein 2	ARFG2	Q8N6H7	ARFG2_HUMAN	0	0	0	0	0	0	0	0	0	0	0	0	0	0	0	0	0	0	0	0	0	0	0	1	1	1	0	1	0	3	4	5	0	0	0	0	0	0	0	0	0	0	0	0	0	0
ADP-ribosylation factor GTPase-activating protein 3	ARFG3	Q9NP61	ARFG3_HUMAN	0	0	0	0	0	0	0	0	0	0	0	0	0	0	0	0	0	0	0	0	0	0	0	0	0	0	0	0	0	3	4	4	0	0	0	0	0	0	0	0	0	0	0	0	0	0
ADP-ribosylation factor-binding protein GGA1	GGA1	Q9UJY5	GGA1_HUMAN	0	0	0	0	0	0	0	0	0	0	0	0	0	0	0	0	0	0	0	0	0	0	0	0	0	0	0	0	0	2	1	0	0	0	0	0	0	0	0	0	0	0	0	0	0	0
ADP-ribosylation factor-like protein 1	ARL1	P40616	ARL1_HUMAN	0	0	0	0	0	0	0	0	0	0	0	0	0	0	0	0	0	0	0	0	0	0	1	1	1	1	1	0	2	2	4	4	0	0	0	0	0	0	0	0	0	0	0	0	0	0
ADP-ribosylation factor-like protein 2	ARL2	P36404	ARL2_HUMAN	0	0	0	0	0	0	0	0	0	0	0	0	0	0	0	0	0	0	0	0	0	0	0	0	0	1	1	1	0	4	4	5	0	0	0	0	0	0	0	0	0	0	0	0	0	0
ADP-ribosylation factor-like protein 3	ARL3	P36405	ARL3_HUMAN	0	0	0	0	0	0	0	0	0	0	0	0	0	0	0	0	0	0	0	0	0	0	1	2	1	1	0	1	1	6	6	6	0	0	0	0	0	0	0	0	0	0	0	0	0	0
ADP-ribosylation factor-like protein 6-interacting protein 1	AR6P1	Q15041	AR6P1_HUMAN	0	0	0	0	0	0	0	0	0	0	0	0	0	0	0	0	0	0	0	0	0	0	1	1	1	0	0	0	0	2	2	2	0	0	0	0	0	0	0	0	0	0	0	0	0	0
ADP-ribosylation factor-like protein 6-interacting protein 4	AR6P4	Q66PJ3	AR6P4_HUMAN	0	0	0	0	0	0	0	0	0	0	0	0	0	0	0	0	0	0	0	0	0	0	0	0	0	0	0	0	0	2	2	2	0	0	0	0	0	0	0	0	0	0	0	0	0	0
ADP-ribosylation factor-like protein 8A	ARL8A	Q96BM9	ARL8A_HUMAN	0	0	0	0	0	0	0	0	0	0	0	0	0	0	0	0	0	0	0	0	0	0	0	0	0	0	1	0	1	2	2	2	0	0	0	0	0	0	0	0	0	0	0	0	0	0
ADP-ribosylation factor-like protein 8B	ARL8B	Q9NVJ2	ARL8B_HUMAN	0	0	0	0	0	0	0	0	0	0	0	0	0	0	0	0	0	0	0	0	0	0	1	1	1	0	1	0	1	2	3	2	0	0	0	0	0	0	0	0	0	0	0	0	0	0
ADP-sugar pyrophosphatase	NUDT5	Q9UKK9	NUDT5_HUMAN	0	1	0	0	0	1	0	0	1	0	2	2	1	0	1	0	1	1	1	1	1	0	5	5	5	4	4	2	5	10	10	9	0	0	0	0	0	0	0	0	0	0	0	0	0	0
Adrenodoxin, mitochondrial	ADX	P10109	ADX_HUMAN	0	0	0	0	0	0	0	0	0	0	0	0	0	0	0	0	0	0	0	0	0	0	0	0	0	0	0	0	0	2	2	2	0	0	0	0	0	0	0	0	0	0	0	0	0	0
Afadin- and alpha-actinin-binding protein	ADIP	Q9Y2D8	ADIP_HUMAN	0	0	0	0	0	0	0	0	0	0	0	0	0	0	0	0	0	0	0	0	0	0	0	0	0	0	0	0	0	0	0	0	0	0	0	0	0	0	0	0	0	0	0	0	0	0
AFG3-like protein 2	AFG32	Q9Y4W6	AFG32_HUMAN	0	0	0	0	0	0	0	0	0	0	0	0	0	0	0	0	0	1	1	1	1	1	0	0	0	0	0	0	0	11	10	10	0	0	0	0	0	0	0	0	0	0	0	0	0	0
Aflatoxin B1 aldehyde reductase member 2	ARK72	O43488	ARK72_HUMAN	0	0	0	0	0	0	0	0	0	0	0	0	0	0	0	0	0	0	0	0	0	0	0	0	0	0	0	0	0	6	5	4	0	0	0	0	0	0	0	0	0	0	0	0	0	0
AH receptor-interacting protein	AIP	O00170	AIP_HUMAN	0	0	0	0	0	0	0	0	0	0	0	0	0	0	0	0	0	0	0	0	0	0	1	1	0	0	0	1	1	3	5	4	0	0	0	0	0	0	0	0	0	0	0	0	0	0
A-kinase anchor protein 1, mitochondrial	AKAP1	Q92667	AKAP1_HUMAN	0	0	0	0	0	0	0	0	0	0	0	0	0	0	0	0	0	0	0	0	0	0	0	0	0	0	0	0	0	6	6	1	0	0	0	0	0	0	0	0	0	0	0	0	0	0
A-kinase anchor protein 13	AKP13	Q12802	AKP13_HUMAN	0	0	0	0	0	0	0	0	0	0	0	0	0	0	0	0	0	0	0	0	0	0	0	0	0	0	0	0	0	7	6	1	0	0	0	0	0	0	0	0	0	0	0	0	0	0
A-kinase anchor protein 17A	AK17A	Q02040	AK17A_HUMAN	0	0	0	0	0	0	0	0	0	0	0	0	0	0	0	0	0	0	0	0	0	0	0	0	0	0	0	0	0	3	3	2	0	0	0	0	0	0	0	0	0	0	0	0	0	0
A-kinase anchor protein 2	AKAP2	Q9Y2D5	AKAP2_HUMAN	0	0	0	0	0	0	0	0	0	0	0	0	0	0	0	0	0	0	0	0	0	0	0	0	0	0	0	0	0	2	2	0	0	0	0	0	0	0	0	0	0	0	0	0	0	0
A-kinase anchor protein 8	AKAP8	O43823	AKAP8_HUMAN	0	0	0	0	0	0	0	0	0	0	0	0	0	0	0	0	0	0	0	0	0	0	0	0	0	0	0	0	0	3	4	4	0	0	0	0	0	0	0	0	0	0	0	0	0	0
A-kinase anchor protein 9	AKAP9	Q99996	AKAP9_HUMAN	0	0	0	0	0	0	0	0	0	0	0	0	0	0	0	0	0	0	0	0	0	0	1	1	1	0	0	0	0	2	3	0	0	0	0	0	0	0	0	0	0	0	0	0	0	0
Aladin	AAAS	Q9NRG9	AAAS_HUMAN	0	0	0	0	0	0	0	0	0	0	0	0	0	0	0	0	0	1	0	1	1	1	0	0	0	0	0	0	0	9	9	6	0	0	0	0	0	0	0	0	0	0	0	0	0	0
Alanine--tRNA ligase, cytoplasmic	SYAC	P49588	SYAC_HUMAN	11	15	10	10	10	16	11	3	9	7	12	15	13	7	10	11	14	10	11	10	11	10	26	25	24	14	15	14	19	41	45	39	67036000	53136000	72320000	133480000	124510000	66686000	29954000	28366000	49571000	15893000	30251000	65816000	66160000	42367000
Alanine--tRNA ligase, mitochondrial	SYAM	Q5JTZ9	SYAM_HUMAN	0	0	0	0	0	0	0	0	0	0	0	0	0	0	0	0	0	0	0	0	0	0	0	0	0	0	0	0	0	11	10	6	0	0	0	0	0	0	0	0	0	0	0	0	0	0
Alanyl-tRNA editing protein Aarsd1	AASD1	Q9BTE6	AASD1_HUMAN	0	0	0	0	0	0	0	0	0	0	0	0	0	0	0	0	0	0	0	0	0	0	1	1	1	0	0	0	1	4	6	8	0	0	0	0	0	0	0	0	0	0	0	0	0	0
Alcohol dehydrogenase [NADP(+)]	AK1A1	P14550	AK1A1_HUMAN	0	0	0	0	0	0	0	0	0	0	0	1	0	0	0	0	0	1	1	1	1	1	3	4	4	2	2	2	3	7	9	9	0	0	0	0	0	0	0	0	0	0	0	0	0	0
Alcohol dehydrogenase class-3	ADHX	P11766	ADHX_HUMAN	0	0	0	0	0	0	0	0	0	0	0	0	0	0	0	0	0	0	0	0	0	0	1	1	1	1	2	1	2	10	10	12	0	0	0	0	0	0	0	0	0	0	0	0	0	0
Aldehyde dehydrogenase family 16 member A1	A16A1	Q8IZ83	A16A1_HUMAN	0	0	0	0	0	0	0	0	0	0	0	0	0	0	0	0	0	0	0	0	0	0	0	1	1	0	0	0	0	4	5	3	0	0	0	0	0	0	0	0	0	0	0	0	0	0
Aldehyde dehydrogenase X, mitochondrial	AL1B1	P30837	AL1B1_HUMAN	0	0	0	0	0	0	0	0	0	0	0	0	0	0	0	0	0	0	0	0	0	0	0	0	0	0	0	0	0	3	7	6	0	0	0	0	0	0	0	0	0	0	0	0	0	0
Aldo-keto reductase family 1 member B15	AK1BF	C9JRZ8	AK1BF_HUMAN	0	0	0	0	0	0	0	0	0	0	0	0	0	0	0	0	0	0	0	0	0	0	1	1	1	1	1	1	1	2	2	2	0	0	0	0	0	0	0	0	0	0	0	0	0	0
Aldose reductase	ALDR	P15121	ALDR_HUMAN	2	2	2	2	0	1	1	2	1	1	1	2	2	1	1	1	2	2	2	2	2	2	5	5	5	5	5	5	5	11	11	13	14431000	11036000	13372000	26846000	0	0	0	5061300	0	0	0	5950300	8343100	0
Alkaline phosphatase, placental type	PPB1	P05187	PPB1_HUMAN	2	4	1	4	2	3	1	1	1	6	3	4	4	3	1	7	6	1	0	1	1	0	2	1	2	2	1	2	1	10	11	4	0	6967200	0	10613000	0	6453600	0	0	0	11670000	13251000	5716200	5659500	9504100
Alkyldihydroxyacetonephosphate synthase, peroxisomal	ADAS	O00116	ADAS_HUMAN	1	0	1	1	0	1	1	1	1	0	1	2	1	1	1	0	1	0	0	0	0	0	0	0	0	0	0	0	0	11	11	10	0	0	0	0	0	0	0	0	0	0	0	0	0	0
All-trans-retinol 13,14-reductase	RETST	Q6NUM9	RETST_HUMAN	0	0	0	0	0	0	0	0	0	0	0	0	0	0	0	0	0	0	0	0	0	0	1	1	1	0	0	1	0	9	8	10	0	0	0	0	0	0	0	0	0	0	0	0	0	0
Alpha/beta hydrolase domain-containing protein 11	ABHDB	Q8NFV4	ABHDB_HUMAN	0	0	0	0	0	0	0	0	0	0	0	0	0	0	0	0	0	0	0	0	0	0	0	0	0	0	0	0	0	1	2	2	0	0	0	0	0	0	0	0	0	0	0	0	0	0
Alpha/beta hydrolase domain-containing protein 14B	ABHEB	Q96IU4	ABHEB_HUMAN	0	0	0	0	0	0	0	0	0	0	0	0	0	0	0	0	0	0	0	0	0	0	3	3	2	2	3	2	3	6	6	7	0	0	0	0	0	0	0	0	0	0	0	0	0	0
Alpha-1,3/1,6-mannosyltransferase ALG2	ALG2	Q9H553	ALG2_HUMAN	0	0	0	0	0	0	0	0	0	0	0	0	0	0	0	0	0	0	0	0	0	0	0	0	0	0	0	0	0	5	7	7	0	0	0	0	0	0	0	0	0	0	0	0	0	0
Alpha-1,3-mannosyl-glycoprotein 2-beta-N-acetylglucosaminyltransferase	MGAT1	P26572	MGAT1_HUMAN	0	0	0	0	0	0	0	0	0	0	0	0	0	0	0	0	0	0	0	0	0	0	0	0	0	0	0	0	0	0	0	0	0	0	0	0	0	0	0	0	0	0	0	0	0	0
Alpha-2-macroglobulin receptor-associated protein	AMRP	P30533	AMRP_HUMAN	0	0	0	0	0	0	0	0	0	0	0	0	0	0	0	0	0	0	0	0	0	0	0	0	1	0	0	1	1	11	11	11	0	0	0	0	0	0	0	0	0	0	0	0	0	0
Alpha-2-macroglobulin-like protein 1	A2ML1	A8K2U0	A2ML1_HUMAN	0	0	0	0	0	0	0	0	0	0	0	0	0	0	0	0	0	0	0	0	0	0	1	0	0	1	4	3	4	0	0	0	0	0	0	0	0	0	0	0	0	0	0	0	0	0
Alpha-actinin-1	ACTN1	P12814	ACTN1_HUMAN	5	11	6	4	3	12	14	5	8	10	11	15	11	6	8	12	13	7	5	7	7	5	15	14	11	7	11	6	13	42	38	37	0	10203000	11583000	18071000	14475000	17802000	16324000	0	15518000	9749100	9907900	17226000	25747000	14893000
Alpha-actinin-4	ACTN4	O43707	ACTN4_HUMAN	12	21	9	8	4	22	24	11	12	19	19	30	15	9	8	29	23	14	11	14	13	11	33	32	28	23	29	20	29	56	58	54	111780000	155300000	118150000	132250000	105740000	213250000	161710000	94805000	124190000	100560000	139820000	271580000	188050000	83043000
Alpha-adducin	ADDA	P35611	ADDA_HUMAN	0	0	0	0	0	0	0	0	0	0	0	0	0	0	0	0	0	1	1	2	1	1	1	1	1	0	0	1	0	2	4	4	0	0	0	0	0	0	0	0	0	0	0	0	0	0
Alpha-aminoadipic semialdehyde dehydrogenase	AL7A1	P49419	AL7A1_HUMAN	0	0	0	0	0	0	0	0	0	0	0	0	0	0	0	0	0	0	0	0	0	0	2	2	2	0	1	1	1	11	10	11	0	0	0	0	0	0	0	0	0	0	0	0	0	0
Alpha-amylase 2B	AMY2B	P19961	AMY2B_HUMAN	0	0	0	0	0	0	0	0	0	0	0	0	0	0	0	0	0	0	0	0	0	0	4	4	4	3	3	2	4	0	0	0	0	0	0	0	0	0	0	0	0	0	0	0	0	0
Alpha-catulin	CTNL1	Q9UBT7	CTNL1_HUMAN	0	0	0	0	0	0	0	0	0	0	0	0	0	0	0	0	0	0	0	0	0	0	0	0	0	0	0	0	0	5	6	6	0	0	0	0	0	0	0	0	0	0	0	0	0	0
Alpha-centractin	ACTZ	P61163	ACTZ_HUMAN	0	0	0	0	0	0	0	0	0	1	1	1	0	0	0	1	0	1	1	1	1	1	4	1	3	1	2	1	2	12	11	10	0	0	0	0	0	0	0	0	0	0	0	0	0	0
Alpha-endosulfine	ENSA	O43768	ENSA_HUMAN	0	0	0	0	0	0	0	0	0	0	0	0	0	0	0	0	0	0	0	0	0	0	0	0	0	0	0	0	0	5	5	6	0	0	0	0	0	0	0	0	0	0	0	0	0	0
Alpha-enolase	ENOA	P06733	ENOA_HUMAN	6	12	8	6	5	14	15	7	7	13	16	17	11	6	8	16	15	7	7	7	7	6	26	28	28	22	24	21	24	37	38	38	500980000	369200000	483470000	252390000	476020000	317560000	261380000	202690000	310080000	184720000	273790000	311180000	263210000	177370000
Alpha-galactosidase A	AGAL	P06280	AGAL_HUMAN	0	0	0	0	0	0	0	0	0	0	0	0	0	0	0	0	0	0	0	0	0	0	0	0	0	0	0	0	0	2	1	2	0	0	0	0	0	0	0	0	0	0	0	0	0	0
Alpha-globin transcription factor CP2	TFCP2	Q12800	TFCP2_HUMAN	0	0	0	0	0	0	0	0	0	0	0	0	0	0	0	0	0	0	0	0	0	0	0	0	0	0	0	0	0	1	2	3	0	0	0	0	0	0	0	0	0	0	0	0	0	0
Alpha-ketoglutarate-dependent dioxygenase alkB homolog 4	ALKB4	Q9NXW9	ALKB4_HUMAN	0	0	0	0	0	0	0	0	0	0	0	0	0	0	0	0	0	0	0	0	0	0	0	0	0	0	0	0	0	0	0	1	0	0	0	0	0	0	0	0	0	0	0	0	0	0
Alpha-ketoglutarate-dependent dioxygenase alkB homolog 7, mitochondrial	ALKB7	Q9BT30	ALKB7_HUMAN	0	0	0	0	0	0	0	0	0	0	0	0	0	0	0	0	0	0	0	0	0	0	0	0	0	0	0	0	0	1	1	1	0	0	0	0	0	0	0	0	0	0	0	0	0	0
Alpha-ketoglutarate-dependent dioxygenase FTO	FTO	Q9C0B1	FTO_HUMAN	0	0	0	0	0	0	0	0	0	0	0	0	0	0	0	0	0	0	0	0	0	0	0	0	0	0	0	0	0	4	4	5	0	0	0	0	0	0	0	0	0	0	0	0	0	0
Alpha-mannosidase 2	MA2A1	Q16706	MA2A1_HUMAN	0	0	0	0	0	0	0	0	0	0	0	0	0	0	0	0	0	0	0	0	0	0	0	0	0	0	0	0	0	7	5	4	0	0	0	0	0	0	0	0	0	0	0	0	0	0
Alpha-N-acetylglucosaminidase	ANAG	P54802	ANAG_HUMAN	0	0	0	0	0	0	0	0	0	0	0	0	0	0	0	0	0	0	0	0	0	0	0	0	0	0	0	0	0	1	1	1	0	0	0	0	0	0	0	0	0	0	0	0	0	0
Alpha-parvin	PARVA	Q9NVD7	PARVA_HUMAN	0	1	0	0	0	0	0	0	0	0	1	2	0	0	0	2	1	0	0	0	0	0	1	0	0	0	0	0	0	7	9	10	0	0	0	0	0	0	0	0	0	0	0	3140300	0	0
Alpha-S1-casein	CASA1	P47710	CASA1_HUMAN	0	0	0	0	0	1	1	0	0	1	0	0	1	0	0	1	1	0	0	0	0	0	0	0	0	0	0	0	0	0	0	0	0	0	0	0	0	0	0	0	0	0	0	0	15145000	0
Alpha-soluble NSF attachment protein	SNAA	P54920	SNAA_HUMAN	0	0	0	0	0	0	0	0	0	0	0	0	0	0	0	0	0	0	0	0	0	0	0	0	0	1	1	0	2	6	6	8	0	0	0	0	0	0	0	0	0	0	0	0	0	0
Alpha-synuclein	SYUA	P37840	SYUA_HUMAN	0	0	0	0	0	0	0	0	0	0	0	0	0	0	0	0	0	0	0	0	0	0	0	0	0	0	0	0	0	2	1	3	0	0	0	0	0	0	0	0	0	0	0	0	0	0
Alpha-taxilin	TXLNA	P40222	TXLNA_HUMAN	0	0	0	0	0	0	0	0	0	0	0	2	0	0	0	1	0	1	0	1	1	1	2	1	1	1	1	2	2	14	14	15	0	0	0	0	0	0	0	0	0	0	0	1905000	0	0
Amidophosphoribosyltransferase	PUR1	Q06203	PUR1_HUMAN	0	0	0	0	0	0	0	0	0	0	0	0	0	0	0	0	0	0	0	0	0	0	1	2	2	1	1	1	1	6	5	6	0	0	0	0	0	0	0	0	0	0	0	0	0	0
Aminoacyl tRNA synthase complex-interacting multifunctional protein 1	AIMP1	Q12904	AIMP1_HUMAN	0	0	0	0	0	1	1	1	0	0	0	2	0	0	0	2	0	0	0	0	0	0	3	3	2	4	2	3	2	14	14	12	0	0	0	0	0	0	0	0	0	0	0	1199600	0	0
Aminoacyl tRNA synthase complex-interacting multifunctional protein 2	AIMP2	Q13155	AIMP2_HUMAN	0	1	0	0	0	1	1	0	1	0	2	3	1	0	1	1	2	2	1	2	1	2	2	2	2	2	1	2	2	8	9	7	0	0	0	0	0	0	0	0	0	0	2513400	2208900	0	0
Aminoacylase-1	ACY1	Q03154	ACY1_HUMAN	0	0	0	0	0	0	0	0	0	0	0	0	0	0	0	0	0	0	0	0	0	0	0	0	0	0	0	0	0	3	3	5	0	0	0	0	0	0	0	0	0	0	0	0	0	0
Aminopeptidase B	AMPB	Q9H4A4	AMPB_HUMAN	1	1	1	1	1	1	0	1	1	0	3	2	0	0	1	0	3	0	1	1	0	1	2	3	3	2	2	2	3	9	11	9	0	0	0	0	0	0	0	0	0	0	1426000	2664600	0	0
AMP deaminase 2	AMPD2	Q01433	AMPD2_HUMAN	0	1	0	0	0	2	1	0	1	0	2	3	1	0	1	0	2	0	0	1	1	1	1	1	0	1	0	0	0	7	13	12	0	0	0	0	0	0	0	0	0	0	0	5832100	0	0
AMSH-like protease	STALP	Q96FJ0	STALP_HUMAN	0	0	0	0	0	0	0	0	0	0	0	0	0	0	0	0	0	0	0	0	0	0	0	0	0	0	0	0	0	2	2	2	0	0	0	0	0	0	0	0	0	0	0	0	0	0
Amyloid beta A4 protein	A4	P05067	A4_HUMAN	0	0	0	0	0	0	0	0	0	0	0	0	0	0	0	0	0	0	0	0	0	0	1	1	1	0	0	0	0	1	2	2	0	0	0	0	0	0	0	0	0	0	0	0	0	0
AN1-type zinc finger protein 5	ZFAN5	O76080	ZFAN5_HUMAN	0	0	0	0	0	0	0	0	0	0	0	0	0	0	0	0	0	0	0	0	0	0	0	0	0	0	0	0	0	0	0	1	0	0	0	0	0	0	0	0	0	0	0	0	0	0
AN1-type zinc finger protein 6	ZFAN6	Q6FIF0	ZFAN6_HUMAN	0	0	0	0	0	0	0	0	0	0	0	0	0	0	0	0	0	0	0	0	0	0	0	0	0	0	0	0	0	0	1	1	0	0	0	0	0	0	0	0	0	0	0	0	0	0
Anamorsin	CPIN1	Q6FI81	CPIN1_HUMAN	0	0	0	0	0	2	0	0	0	0	2	1	1	1	0	1	2	0	0	0	0	1	4	3	3	4	3	3	3	7	10	9	0	0	0	0	0	0	0	0	0	0	2435700	0	0	0
Anaphase-promoting complex subunit 1	APC1	Q9H1A4	APC1_HUMAN	0	0	0	0	0	0	0	0	0	0	0	0	0	0	0	0	0	0	0	0	0	0	0	0	0	0	0	0	0	3	6	2	0	0	0	0	0	0	0	0	0	0	0	0	0	0
Anaphase-promoting complex subunit 2	ANC2	Q9UJX6	ANC2_HUMAN	0	0	0	0	0	0	0	0	0	0	0	0	0	0	0	0	0	0	0	0	0	0	0	0	0	0	0	0	0	2	2	2	0	0	0	0	0	0	0	0	0	0	0	0	0	0
Anaphase-promoting complex subunit 4	APC4	Q9UJX5	APC4_HUMAN	0	0	0	0	0	0	0	0	0	0	0	0	0	0	0	0	0	0	0	0	0	0	0	0	0	0	0	0	0	2	3	1	0	0	0	0	0	0	0	0	0	0	0	0	0	0
Anaphase-promoting complex subunit 5	APC5	Q9UJX4	APC5_HUMAN	0	0	0	0	0	0	0	0	0	0	0	0	0	0	0	0	0	0	0	0	0	0	0	0	0	0	0	0	0	2	3	1	0	0	0	0	0	0	0	0	0	0	0	0	0	0
Anaphase-promoting complex subunit 7	APC7	Q9UJX3	APC7_HUMAN	0	0	0	0	0	0	0	0	0	0	0	0	0	0	0	0	0	0	0	0	0	0	0	0	0	0	0	0	0	5	7	6	0	0	0	0	0	0	0	0	0	0	0	0	0	0
Ancient ubiquitous protein 1	AUP1	Q9Y679	AUP1_HUMAN	0	0	0	0	0	0	0	0	0	0	0	0	0	0	0	0	0	2	2	2	2	2	0	0	0	0	0	0	0	8	9	8	0	0	0	0	0	0	0	0	0	0	0	0	0	0
Angio-associated migratory cell protein	AAMP	Q13685	AAMP_HUMAN	0	0	0	0	0	0	0	0	0	0	0	0	0	0	0	0	0	0	0	0	0	0	1	1	1	0	0	0	0	3	3	3	0	0	0	0	0	0	0	0	0	0	0	0	0	0
Anion exchange protein 2	B3A2	P04920	B3A2_HUMAN	0	0	0	0	0	0	0	0	0	0	0	0	0	0	0	0	0	0	0	0	0	0	0	0	0	0	0	0	0	6	6	2	0	0	0	0	0	0	0	0	0	0	0	0	0	0
Ankycorbin	RAI14	Q9P0K7	RAI14_HUMAN	0	0	0	0	0	0	0	0	0	0	0	0	0	0	0	0	0	0	0	0	0	0	0	0	0	0	0	0	0	3	4	1	0	0	0	0	0	0	0	0	0	0	0	0	0	0
Ankyrin repeat and KH domain-containing protein 1	ANKH1	Q8IWZ3	ANKH1_HUMAN	0	0	1	0	0	1	0	0	0	0	1	1	1	0	1	0	1	3	1	3	3	3	0	0	0	0	0	0	1	8	14	8	0	0	0	0	0	0	0	0	0	0	0	0	0	0
Ankyrin repeat and LEM domain-containing protein 2	ANKL2	Q86XL3	ANKL2_HUMAN	0	0	0	0	0	0	0	0	0	0	0	0	0	0	0	0	0	0	0	0	0	0	1	1	1	0	0	0	0	1	3	3	0	0	0	0	0	0	0	0	0	0	0	0	0	0
Ankyrin repeat and MYND domain-containing protein 2	ANKY2	Q8IV38	ANKY2_HUMAN	0	0	0	0	0	0	0	0	0	0	0	0	0	0	0	0	0	0	0	0	0	0	0	0	0	0	0	0	0	1	2	1	0	0	0	0	0	0	0	0	0	0	0	0	0	0
Ankyrin repeat and SOCS box protein 6	ASB6	Q9NWX5	ASB6_HUMAN	0	0	0	0	0	0	0	0	0	0	0	0	0	0	0	0	0	0	0	0	0	0	0	0	0	1	0	0	0	0	0	1	0	0	0	0	0	0	0	0	0	0	0	0	0	0
Ankyrin repeat and SOCS box protein 9	ASB9	Q96DX5	ASB9_HUMAN	0	0	0	0	0	0	0	0	0	0	0	0	0	0	0	0	0	0	0	0	0	0	0	0	0	0	0	0	0	1	1	1	0	0	0	0	0	0	0	0	0	0	0	0	0	0
Ankyrin repeat and zinc finger domain-containing protein 1	ANKZ1	Q9H8Y5	ANKZ1_HUMAN	0	0	0	0	0	0	0	0	0	0	0	0	0	0	0	0	0	0	0	0	0	0	0	0	0	0	0	0	0	1	3	3	0	0	0	0	0	0	0	0	0	0	0	0	0	0
Ankyrin repeat domain-containing protein 17	ANR17	O75179	ANR17_HUMAN	0	0	0	0	0	0	0	0	0	0	0	0	0	0	0	0	0	0	0	0	0	0	1	1	0	0	0	0	2	11	14	9	0	0	0	0	0	0	0	0	0	0	0	0	0	0
Ankyrin repeat domain-containing protein SOWAHC	SWAHC	Q53LP3	SWAHC_HUMAN	0	0	0	0	0	0	0	0	0	0	0	0	0	0	0	0	0	0	0	0	0	0	0	0	0	0	0	0	0	1	1	0	0	0	0	0	0	0	0	0	0	0	0	0	0	0
Ankyrin-3	ANK3	Q12955	ANK3_HUMAN	0	0	0	0	0	0	0	0	0	0	0	0	0	0	0	0	0	0	0	0	0	0	1	1	1	1	0	1	0	1	1	1	0	0	0	0	0	0	0	0	0	0	0	0	0	0
Annexin A1	ANXA1	P04083	ANXA1_HUMAN	5	8	5	3	2	11	10	5	5	11	12	12	8	4	5	12	9	3	3	3	3	3	18	17	19	14	17	11	19	28	28	27	52297000	49073000	41640000	113950000	29522000	86928000	72437000	59138000	91976000	46579000	78040000	100320000	73882000	54992000
Annexin A11	ANX11	P50995	ANX11_HUMAN	0	3	1	1	1	5	2	2	1	4	5	5	2	1	2	4	4	1	1	1	1	1	6	6	5	4	5	4	7	18	18	18	0	6300300	0	0	0	7613200	0	0	0	8100900	5306200	11299000	0	0
Annexin A2	ANXA2	P07355	ANXA2_HUMAN	10	13	11	9	7	16	15	8	10	14	18	18	9	10	8	16	17	11	11	12	11	11	26	28	27	23	23	20	24	37	41	38	129420000	284940000	211730000	121820000	81239000	234010000	391410000	149940000	266290000	177130000	285480000	327900000	227050000	215310000
Annexin A3	ANXA3	P12429	ANXA3_HUMAN	0	0	0	0	0	0	0	0	0	0	0	0	0	0	0	0	0	0	0	0	0	0	8	8	8	2	5	2	5	15	16	15	0	0	0	0	0	0	0	0	0	0	0	0	0	0
Annexin A4	ANXA4	P09525	ANXA4_HUMAN	1	1	1	1	1	1	1	1	0	1	1	1	1	1	1	0	1	1	1	1	1	1	3	1	1	2	1	2	2	11	9	9	0	0	0	0	0	0	0	0	0	0	0	0	0	0
Annexin A5	ANXA5	P08758	ANXA5_HUMAN	5	6	2	2	1	5	5	2	4	4	8	9	4	2	4	8	7	3	3	3	3	3	14	15	10	7	9	7	10	28	30	31	10042000	18797000	9751500	40859000	0	31797000	34865000	29710000	30314000	22998000	23251000	34256000	33097000	0
Annexin A6	ANXA6	P08133	ANXA6_HUMAN	1	3	2	2	0	3	2	0	1	4	3	8	5	1	2	3	5	2	2	2	2	1	11	11	11	3	5	2	6	29	35	36	0	6463600	7251300	0	0	5210900	0	0	0	5049000	5993800	8152100	5153800	0
Annexin A7	ANXA7	P20073	ANXA7_HUMAN	2	4	2	1	0	8	3	1	3	4	7	9	4	1	2	3	8	0	0	0	0	0	6	6	6	5	6	6	7	14	13	14	10306000	11007000	18304000	0	0	18194000	12119000	0	10511000	7024900	12029000	16183000	14280000	0
Annexin A8-like protein 1	AXA81	Q5VT79	AXA81_HUMAN	0	0	0	0	0	0	0	0	0	0	0	0	0	0	0	0	0	0	0	0	0	0	1	0	1	0	1	0	1	8	8	7	0	0	0	0	0	0	0	0	0	0	0	0	0	0
Anoctamin-6	ANO6	Q4KMQ2	ANO6_HUMAN	0	0	0	0	0	0	0	0	0	0	0	0	0	0	0	0	0	0	0	0	0	0	0	0	0	0	0	0	0	2	1	1	0	0	0	0	0	0	0	0	0	0	0	0	0	0
Antigen KI-67	KI67	P46013	KI67_HUMAN	0	0	0	0	0	0	0	0	0	0	0	0	0	0	0	0	0	2	1	2	2	1	0	0	0	0	0	0	0	64	66	43	0	0	0	0	0	0	0	0	0	0	0	0	0	0
Antigen peptide transporter 1	TAP1	Q03518	TAP1_HUMAN	0	0	0	0	0	0	0	0	0	0	0	0	0	0	0	0	0	0	0	0	0	0	0	0	0	0	0	0	0	4	2	1	0	0	0	0	0	0	0	0	0	0	0	0	0	0
Antigen peptide transporter 2	TAP2	Q03519	TAP2_HUMAN	0	0	0	0	0	0	0	0	0	0	0	0	0	0	0	0	0	0	0	0	0	0	0	0	0	0	0	0	0	5	5	4	0	0	0	0	0	0	0	0	0	0	0	0	0	0
AP-1 complex subunit beta-1	AP1B1	Q10567	AP1B1_HUMAN	2	2	2	2	2	1	1	1	1	0	0	3	2	1	2	1	2	2	2	3	2	2	6	5	6	3	3	2	3	16	18	18	0	0	0	0	0	0	0	0	0	0	0	0	0	0
AP-1 complex subunit gamma-1	AP1G1	O43747	AP1G1_HUMAN	1	0	1	0	1	2	2	0	1	0	2	2	2	0	0	0	2	1	1	1	1	1	3	3	2	1	1	1	1	11	14	16	0	0	0	0	0	2637700	0	0	0	0	2544200	1736400	2740700	0
AP-1 complex subunit mu-1	AP1M1	Q9BXS5	AP1M1_HUMAN	0	0	0	0	0	0	0	0	0	0	0	0	0	0	0	0	0	0	0	0	0	0	0	0	0	0	0	0	0	8	9	8	0	0	0	0	0	0	0	0	0	0	0	0	0	0
AP-1 complex subunit sigma-1A	AP1S1	P61966	AP1S1_HUMAN	0	0	0	0	0	0	0	0	0	0	0	0	0	0	0	0	0	0	0	0	0	0	0	0	0	0	0	0	0	2	2	2	0	0	0	0	0	0	0	0	0	0	0	0	0	0
AP-2 complex subunit alpha-1	AP2A1	O95782	AP2A1_HUMAN	0	0	0	0	0	0	0	0	0	0	0	1	0	0	0	1	1	1	0	1	0	1	1	1	1	0	0	0	0	23	25	19	0	0	0	0	0	0	0	0	0	0	0	0	0	0
AP-2 complex subunit alpha-2	AP2A2	O94973	AP2A2_HUMAN	0	0	0	0	0	0	0	0	0	0	0	0	0	0	0	0	0	0	0	0	0	0	1	1	1	0	0	0	0	10	10	8	0	0	0	0	0	0	0	0	0	0	0	0	0	0
AP-2 complex subunit beta	AP2B1	P63010	AP2B1_HUMAN	3	3	3	3	3	2	2	1	2	0	2	3	3	1	3	1	3	2	2	2	2	2	5	5	5	2	3	0	3	20	22	20	5695400	5225700	5741800	7705500	8662300	4483900	3653300	0	7264200	0	3879500	6170400	6165000	0
AP-2 complex subunit mu	AP2M1	Q96CW1	AP2M1_HUMAN	0	0	0	0	0	0	0	0	0	0	0	0	0	0	0	0	0	0	0	0	1	2	0	0	0	0	0	0	0	7	10	8	0	0	0	0	0	0	0	0	0	0	0	0	0	0
AP-2 complex subunit sigma	AP2S1	P53680	AP2S1_HUMAN	0	0	0	0	0	0	0	0	0	0	0	0	0	0	0	0	0	0	0	0	0	0	1	1	1	1	1	1	1	3	4	4	0	0	0	0	0	0	0	0	0	0	0	0	0	0
AP2-associated protein kinase 1	AAK1	Q2M2I8	AAK1_HUMAN	0	0	0	0	0	0	0	0	0	0	0	0	0	0	0	0	0	0	0	0	0	0	0	0	0	0	0	0	0	4	6	1	0	0	0	0	0	0	0	0	0	0	0	0	0	0
AP-3 complex subunit beta-1	AP3B1	O00203	AP3B1_HUMAN	1	1	0	0	0	1	1	0	0	0	0	0	0	0	0	0	1	1	1	1	1	1	1	2	1	1	2	1	1	23	25	18	0	0	0	0	0	0	0	0	0	0	0	0	0	0
AP-3 complex subunit delta-1	AP3D1	O14617	AP3D1_HUMAN	0	0	0	0	0	0	0	0	0	0	0	0	0	0	0	0	0	0	0	0	0	0	1	1	1	0	0	0	0	8	9	8	0	0	0	0	0	0	0	0	0	0	0	0	0	0
AP-3 complex subunit mu-1	AP3M1	Q9Y2T2	AP3M1_HUMAN	0	0	0	0	0	0	0	0	0	0	0	0	0	0	0	0	0	0	0	0	0	0	1	0	0	1	0	0	1	8	7	8	0	0	0	0	0	0	0	0	0	0	0	0	0	0
AP-3 complex subunit sigma-1	AP3S1	Q92572	AP3S1_HUMAN	0	0	0	0	0	0	0	0	0	0	0	0	0	0	0	0	0	0	0	0	0	0	0	0	0	0	0	0	0	5	4	7	0	0	0	0	0	0	0	0	0	0	0	0	0	0
Apolipoprotein B-100	APOB	P04114	APOB_HUMAN	0	0	0	0	0	0	0	0	0	0	0	0	0	0	0	0	0	0	0	0	0	0	2	3	3	0	3	2	4	4	3	2	0	0	0	0	0	0	0	0	0	0	0	0	0	0
Apolipoprotein C-III	APOC3	P02656	APOC3_HUMAN	0	0	0	0	0	0	0	0	0	0	0	0	0	0	0	0	0	0	0	0	0	0	1	1	1	1	1	1	1	0	1	1	0	0	0	0	0	0	0	0	0	0	0	0	0	0
Apolipoprotein D	APOD	P05090	APOD_HUMAN	0	0	0	0	0	0	0	0	0	0	0	0	0	0	0	0	0	0	0	0	0	0	2	2	2	2	3	1	3	0	0	0	0	0	0	0	0	0	0	0	0	0	0	0	0	0
Apolipoprotein L2	APOL2	Q9BQE5	APOL2_HUMAN	0	0	0	0	0	0	0	0	0	0	0	0	0	0	0	0	0	0	0	0	0	0	0	0	0	0	0	0	0	5	5	7	0	0	0	0	0	0	0	0	0	0	0	0	0	0
Apolipoprotein M	APOM	O95445	APOM_HUMAN	0	0	0	0	0	0	0	0	0	0	0	0	0	0	0	0	0	0	0	0	0	0	1	1	1	1	1	1	0	1	2	2	0	0	0	0	0	0	0	0	0	0	0	0	0	0
Apoptosis inhibitor 5	API5	Q9BZZ5	API5_HUMAN	0	1	0	0	0	1	0	0	0	0	2	1	0	0	1	0	2	2	1	2	2	2	1	1	1	0	0	0	1	18	20	20	0	0	0	0	0	0	0	0	0	0	0	0	0	0
Apoptosis regulator BAX	BAX	Q07812	BAX_HUMAN	0	0	0	0	0	0	0	0	0	0	0	0	0	0	0	0	0	0	0	0	0	0	0	0	0	0	0	0	0	4	4	2	0	0	0	0	0	0	0	0	0	0	0	0	0	0
Apoptosis-inducing factor 1, mitochondrial	AIFM1	O95831	AIFM1_HUMAN	1	2	0	2	1	0	0	0	1	0	1	8	3	4	2	7	5	4	4	4	4	4	3	3	2	1	0	2	3	27	23	23	0	9688900	0	6779400	0	0	0	0	0	0	0	5263700	5043900	11809000
Apoptosis-inducing factor 2	AIFM2	Q9BRQ8	AIFM2_HUMAN	0	0	0	0	0	0	0	0	0	0	0	0	0	0	0	0	0	0	0	0	0	0	0	0	0	0	0	0	0	5	3	4	0	0	0	0	0	0	0	0	0	0	0	0	0	0
Apoptotic chromatin condensation inducer in the nucleus	ACINU	Q9UKV3	ACINU_HUMAN	0	0	0	0	0	0	0	0	0	0	0	0	0	0	0	0	0	0	0	0	0	0	0	0	0	0	0	0	0	15	21	17	0	0	0	0	0	0	0	0	0	0	0	0	0	0
Aprataxin	APTX	Q7Z2E3	APTX_HUMAN	0	0	0	0	0	0	0	0	0	0	0	0	0	0	0	0	0	0	0	0	0	0	0	0	0	0	0	0	0	0	0	0	0	0	0	0	0	0	0	0	0	0	0	0	0	0
Arachidonate 12-lipoxygenase, 12R-type	LX12B	O75342	LX12B_HUMAN	0	0	0	0	0	1	1	0	0	1	1	0	1	0	1	1	1	1	1	1	1	1	1	2	1	3	3	2	3	0	0	0	0	0	0	0	0	0	0	0	0	0	3522300	0	0	0
ARF GTPase-activating protein GIT1	GIT1	Q9Y2X7	GIT1_HUMAN	0	0	0	0	0	0	0	0	0	0	0	0	0	0	0	0	0	0	0	0	0	0	0	0	0	0	0	0	1	3	3	3	0	0	0	0	0	0	0	0	0	0	0	0	0	0
Arfaptin-1	ARFP1	P53367	ARFP1_HUMAN	0	0	0	0	0	0	0	0	0	0	0	0	0	0	0	0	0	0	0	0	0	0	1	1	1	0	0	0	1	2	2	3	0	0	0	0	0	0	0	0	0	0	0	0	0	0
Arfaptin-2	ARFP2	P53365	ARFP2_HUMAN	0	0	0	0	0	0	0	0	0	0	0	2	0	0	0	0	1	0	0	0	0	0	1	1	1	1	1	0	1	7	7	7	0	0	0	0	0	0	0	0	0	0	0	858370	0	0
Arf-GAP domain and FG repeat-containing protein 1	AGFG1	P52594	AGFG1_HUMAN	1	1	0	1	0	1	0	0	1	0	2	2	1	1	1	0	2	0	0	0	0	0	0	0	0	0	0	0	0	4	5	3	0	0	0	0	0	0	0	0	0	0	1737100	2079600	0	0
Arf-GAP domain and FG repeat-containing protein 2	AGFG2	O95081	AGFG2_HUMAN	0	0	0	0	0	0	0	0	0	0	0	0	0	0	0	0	0	0	0	0	0	0	0	0	0	0	0	0	0	2	1	0	0	0	0	0	0	0	0	0	0	0	0	0	0	0
Arf-GAP with coiled-coil, ANK repeat and PH domain-containing protein 1	ACAP1	Q15027	ACAP1_HUMAN	0	0	0	0	0	0	0	0	0	0	0	0	0	0	0	0	0	0	0	0	0	0	1	1	1	1	1	1	1	1	1	1	0	0	0	0	0	0	0	0	0	0	0	0	0	0
Arf-GAP with coiled-coil, ANK repeat and PH domain-containing protein 2	ACAP2	Q15057	ACAP2_HUMAN	0	0	0	0	0	0	0	0	0	0	0	0	0	0	0	0	0	0	0	0	0	0	0	0	0	0	0	0	0	4	4	2	0	0	0	0	0	0	0	0	0	0	0	0	0	0
Arf-GAP with Rho-GAP domain, ANK repeat and PH domain-containing protein 1	ARAP1	Q96P48	ARAP1_HUMAN	0	0	0	0	0	0	0	0	0	0	0	0	0	0	0	0	0	0	0	0	0	0	0	0	0	0	0	0	0	2	4	4	0	0	0	0	0	0	0	0	0	0	0	0	0	0
Arginase-1	ARGI1	P05089	ARGI1_HUMAN	4	7	4	2	4	7	7	4	4	6	5	8	5	1	5	7	6	1	1	1	1	1	9	8	9	4	9	6	9	7	4	4	42194000	28052000	34711000	25195000	22490000	31956000	52575000	29246000	26940000	30705000	36430000	33918000	28296000	0
Arginine and glutamate-rich protein 1	ARGL1	Q9NWB6	ARGL1_HUMAN	0	0	0	0	0	0	0	0	0	0	0	0	0	0	0	0	0	0	0	0	0	0	0	0	0	0	0	0	0	2	2	1	0	0	0	0	0	0	0	0	0	0	0	0	0	0
Arginine/serine-rich coiled-coil protein 2	RSRC2	Q7L4I2	RSRC2_HUMAN	0	0	0	0	0	0	0	0	0	0	0	0	0	0	0	0	0	0	0	0	0	0	0	0	0	0	0	0	0	0	1	1	0	0	0	0	0	0	0	0	0	0	0	0	0	0
Arginine--tRNA ligase, cytoplasmic	SYRC	P54136	SYRC_HUMAN	3	6	4	1	3	11	7	2	2	6	10	15	8	3	5	15	11	7	4	8	6	5	7	8	7	2	4	4	8	35	33	31	9108800	16736000	8384900	0	7806900	18190000	19097000	5880500	7493700	6919800	16920000	34308000	17034000	7258700
Argininosuccinate synthase	ASSY	P00966	ASSY_HUMAN	9	13	13	8	6	15	12	9	12	11	14	15	14	12	13	12	13	10	9	11	11	10	15	17	18	18	16	17	17	30	28	28	287450000	180200000	238260000	340440000	327750000	138620000	111940000	129210000	233210000	53278000	123460000	105510000	145650000	136890000
Armadillo repeat-containing protein 1	ARMC1	Q9NVT9	ARMC1_HUMAN	0	0	0	0	0	0	0	0	0	0	0	0	0	0	0	0	0	0	0	0	0	0	0	0	0	0	0	0	0	4	4	3	0	0	0	0	0	0	0	0	0	0	0	0	0	0
Armadillo repeat-containing protein 6	ARMC6	Q6NXE6	ARMC6_HUMAN	0	0	0	0	0	0	0	0	0	0	0	0	0	0	0	0	0	0	0	0	0	0	0	0	0	0	0	0	0	4	5	5	0	0	0	0	0	0	0	0	0	0	0	0	0	0
Armadillo repeat-containing protein 8	ARMC8	Q8IUR7	ARMC8_HUMAN	0	0	0	0	0	0	0	0	0	0	0	0	0	0	0	0	0	0	0	0	0	0	0	0	0	0	0	0	0	1	1	2	0	0	0	0	0	0	0	0	0	0	0	0	0	0
Aryl hydrocarbon receptor nuclear translocator	ARNT	P27540	ARNT_HUMAN	0	0	0	0	0	0	0	0	0	0	0	0	0	0	0	0	0	0	0	0	0	0	0	0	0	0	0	0	0	0	0	0	0	0	0	0	0	0	0	0	0	0	0	0	0	0
Arylamine N-acetyltransferase 1	ARY1	P18440	ARY1_HUMAN	0	0	0	0	0	0	0	0	0	0	0	0	0	0	0	0	0	0	0	0	0	0	0	0	0	0	0	0	0	0	0	1	0	0	0	0	0	0	0	0	0	0	0	0	0	0
Arylsulfatase A	ARSA	P15289	ARSA_HUMAN	0	0	0	0	0	0	0	0	0	0	0	0	0	0	0	0	0	0	0	0	0	0	0	0	0	0	0	0	0	0	0	1	0	0	0	0	0	0	0	0	0	0	0	0	0	0
Ashwin	ASHWN	Q9BVC5	ASHWN_HUMAN	0	0	0	0	0	0	0	0	0	0	0	0	0	0	0	0	0	0	0	0	0	0	0	0	0	0	0	0	0	0	1	1	0	0	0	0	0	0	0	0	0	0	0	0	0	0
Asparagine synthetase [glutamine-hydrolyzing]	ASNS	P08243	ASNS_HUMAN	1	0	1	1	1	2	0	1	3	0	2	4	1	1	2	2	3	1	1	2	0	1	7	7	5	4	8	4	9	13	17	16	0	0	0	0	0	0	0	0	3701500	0	4376100	8445800	0	0
Asparagine--tRNA ligase, cytoplasmic	SYNC	O43776	SYNC_HUMAN	2	2	1	2	1	2	2	2	2	1	2	4	2	1	2	3	2	3	3	3	2	3	2	2	4	1	1	1	1	14	13	13	5211800	4891300	0	4063300	0	5530000	4085000	5692700	2892700	0	4020000	4153600	4896600	0
Aspartate aminotransferase, cytoplasmic	AATC	P17174	AATC_HUMAN	2	2	2	2	2	2	1	1	2	1	1	2	1	1	2	1	2	1	1	1	1	1	7	7	7	3	4	4	4	14	12	14	0	0	18261000	0	30339000	1454700	0	0	0	0	0	1212800	0	0
Aspartate aminotransferase, mitochondrial	AATM	P00505	AATM_HUMAN	3	2	1	1	1	0	0	0	0	0	0	3	1	1	2	3	4	3	2	3	4	3	6	6	6	1	1	3	5	15	14	13	7125600	0	0	0	0	0	0	0	0	0	0	11507000	0	0
Aspartate--tRNA ligase, cytoplasmic	SYDC	P14868	SYDC_HUMAN	3	4	2	2	2	5	2	2	4	0	4	8	8	2	4	5	8	4	5	5	4	4	3	2	2	1	3	4	5	18	17	19	6454600	5976400	0	0	0	5126600	0	0	6318300	0	5778300	6010100	7001000	0
Aspartate--tRNA ligase, mitochondrial	SYDM	Q6PI48	SYDM_HUMAN	0	0	0	0	0	0	0	0	0	0	0	0	0	0	0	0	0	0	0	0	0	0	0	0	0	0	0	0	0	3	4	3	0	0	0	0	0	0	0	0	0	0	0	0	0	0
Aspartyl aminopeptidase	DNPEP	Q9ULA0	DNPEP_HUMAN	0	0	0	0	0	0	0	0	0	0	0	0	0	0	0	0	0	0	0	0	0	0	0	0	0	0	0	0	0	2	3	3	0	0	0	0	0	0	0	0	0	0	0	0	0	0
Aspartyl/asparaginyl beta-hydroxylase	ASPH	Q12797	ASPH_HUMAN	0	0	0	0	0	0	0	0	0	0	0	0	0	0	0	0	0	0	1	1	1	1	1	1	1	0	0	0	0	7	10	7	0	0	0	0	0	0	0	0	0	0	0	0	0	0
Astrocytic phosphoprotein PEA-15	PEA15	Q15121	PEA15_HUMAN	0	0	0	0	0	0	0	0	0	0	0	0	0	0	0	0	0	0	0	0	0	0	1	1	1	0	0	0	0	1	2	3	0	0	0	0	0	0	0	0	0	0	0	0	0	0
Ataxin-10	ATX10	Q9UBB4	ATX10_HUMAN	2	1	1	0	0	3	0	0	2	1	4	4	1	0	1	3	3	0	0	0	0	0	5	4	1	2	3	3	4	12	14	14	0	0	0	0	0	3109400	0	0	0	0	3617100	5906600	0	0
Ataxin-2	ATX2	Q99700	ATX2_HUMAN	0	0	0	0	0	0	0	0	0	0	0	0	0	0	0	0	0	0	0	0	0	0	0	0	0	0	0	0	0	4	4	2	0	0	0	0	0	0	0	0	0	0	0	0	0	0
Ataxin-2-like protein	ATX2L	Q8WWM7	ATX2L_HUMAN	0	1	1	0	0	4	2	0	1	0	1	1	2	0	1	0	3	3	1	3	4	2	2	2	2	2	2	1	3	22	21	17	0	0	0	0	0	7487300	3272200	0	0	0	0	0	4607400	0
Atherin	SAMD1	Q6SPF0	SAMD1_HUMAN	0	0	0	0	0	0	0	0	0	0	0	0	0	0	0	0	0	0	0	0	0	0	0	0	0	0	0	0	0	1	0	0	0	0	0	0	0	0	0	0	0	0	0	0	0	0
Atlastin-2	ATLA2	Q8NHH9	ATLA2_HUMAN	0	0	0	0	0	0	0	0	0	0	0	0	0	0	0	0	0	1	1	1	1	1	0	0	0	0	0	0	0	7	6	5	0	0	0	0	0	0	0	0	0	0	0	0	0	0
Atlastin-3	ATLA3	Q6DD88	ATLA3_HUMAN	0	0	0	0	0	0	0	0	0	0	0	0	0	0	0	0	0	0	0	0	0	0	1	1	2	0	0	0	0	14	14	12	0	0	0	0	0	0	0	0	0	0	0	0	0	0
ATP synthase F(0) complex subunit B1, mitochondrial	AT5F1	P24539	AT5F1_HUMAN	0	0	0	0	0	0	0	0	0	0	0	1	1	0	1	1	1	1	1	1	1	2	2	3	3	0	0	0	1	12	12	12	0	0	0	0	0	0	0	0	0	0	0	0	0	0
ATP synthase mitochondrial F1 complex assembly factor 1	ATPF1	Q5TC12	ATPF1_HUMAN	0	0	0	0	0	0	0	0	0	0	0	0	0	0	0	0	0	0	0	0	0	0	0	0	0	0	0	0	0	4	4	4	0	0	0	0	0	0	0	0	0	0	0	0	0	0
ATP synthase mitochondrial F1 complex assembly factor 2	ATPF2	Q8N5M1	ATPF2_HUMAN	0	0	0	0	0	0	0	0	0	0	0	0	0	0	0	0	0	0	0	0	0	0	0	0	0	0	0	0	0	1	1	1	0	0	0	0	0	0	0	0	0	0	0	0	0	0
ATP synthase subunit a	ATP6	P00846	ATP6_HUMAN	0	0	0	0	0	0	0	0	0	0	0	0	0	0	0	0	0	0	0	0	0	0	0	0	0	0	0	0	0	2	2	2	0	0	0	0	0	0	0	0	0	0	0	0	0	0
ATP synthase subunit alpha, mitochondrial	ATPA	P25705	ATPA_HUMAN	6	5	3	4	2	6	3	2	2	5	6	11	7	5	6	12	13	13	10	12	10	7	14	15	14	8	9	15	15	42	43	44	46247000	32185000	27239000	48783000	22728000	9338400	7939300	9901200	6862400	10044000	9852600	58882000	49504000	72264000
ATP synthase subunit beta, mitochondrial	ATPB	P06576	ATPB_HUMAN	6	6	3	3	3	8	4	1	2	5	12	14	8	6	6	13	15	5	5	5	5	5	17	16	14	5	8	11	11	31	31	31	15067000	16754000	12759000	14192000	10905000	6069600	6055700	0	10094000	9706400	6321300	62108000	23713000	23231000
ATP synthase subunit d, mitochondrial	ATP5H	O75947	ATP5H_HUMAN	0	0	0	0	0	0	0	0	0	0	0	0	0	0	0	0	0	0	0	0	0	0	3	3	2	1	1	1	1	7	9	7	0	0	0	0	0	0	0	0	0	0	0	0	0	0
ATP synthase subunit delta, mitochondrial	ATPD	P30049	ATPD_HUMAN	0	0	0	0	0	0	0	0	0	0	0	0	0	0	0	0	0	0	0	0	0	0	2	2	2	1	1	2	1	3	3	3	0	0	0	0	0	0	0	0	0	0	0	0	0	0
ATP synthase subunit e, mitochondrial	ATP5I	P56385	ATP5I_HUMAN	0	0	0	0	0	0	0	0	0	0	0	0	0	0	0	0	0	0	0	0	0	0	2	1	1	0	0	0	0	5	6	6	0	0	0	0	0	0	0	0	0	0	0	0	0	0
ATP synthase subunit epsilon-like protein, mitochondrial	AT5EL	Q5VTU8	AT5EL_HUMAN	0	0	0	0	0	0	0	0	0	0	0	0	0	0	0	0	0	0	0	0	0	0	0	0	0	0	0	0	0	2	2	2	0	0	0	0	0	0	0	0	0	0	0	0	0	0
ATP synthase subunit f, mitochondrial	ATPK	P56134	ATPK_HUMAN	0	0	0	0	0	0	0	0	0	0	0	0	0	0	0	0	0	0	0	0	0	0	1	1	1	0	0	0	1	1	2	2	0	0	0	0	0	0	0	0	0	0	0	0	0	0
ATP synthase subunit g, mitochondrial	ATP5L	O75964	ATP5L_HUMAN	0	0	0	0	0	0	0	0	0	0	0	0	0	0	0	0	0	0	0	0	0	0	1	1	1	0	0	1	1	5	5	5	0	0	0	0	0	0	0	0	0	0	0	0	0	0
ATP synthase subunit gamma, mitochondrial	ATPG	P36542	ATPG_HUMAN	0	0	0	0	0	0	0	0	0	0	0	0	0	0	0	0	0	0	0	0	0	0	2	3	3	1	1	2	1	13	13	12	0	0	0	0	0	0	0	0	0	0	0	0	0	0
ATP synthase subunit O, mitochondrial	ATPO	P48047	ATPO_HUMAN	0	0	0	0	0	0	0	0	0	0	0	0	0	0	0	0	0	2	2	2	2	2	1	1	1	0	0	1	1	9	9	11	0	0	0	0	0	0	0	0	0	0	0	0	0	0
ATP synthase-coupling factor 6, mitochondrial	ATP5J	P18859	ATP5J_HUMAN	0	0	0	0	0	0	0	0	0	0	0	0	0	0	0	0	0	0	0	0	0	0	0	0	0	0	0	0	0	4	3	3	0	0	0	0	0	0	0	0	0	0	0	0	0	0
ATPase ASNA1	ASNA	O43681	ASNA_HUMAN	0	1	0	0	0	0	0	0	0	0	1	1	0	0	0	0	1	0	0	0	0	0	2	2	2	3	1	1	1	9	9	9	0	0	0	0	0	0	0	0	0	0	0	1165800	0	0
ATPase family AAA domain-containing protein 1	ATAD1	Q8NBU5	ATAD1_HUMAN	0	0	0	0	0	0	0	0	0	0	0	0	0	0	0	0	0	0	0	0	0	0	0	0	0	0	0	0	0	6	6	6	0	0	0	0	0	0	0	0	0	0	0	0	0	0
ATPase family AAA domain-containing protein 2	ATAD2	Q6PL18	ATAD2_HUMAN	0	0	0	0	0	0	0	0	0	0	0	0	0	0	0	0	0	0	0	0	0	0	0	0	0	0	0	0	0	3	4	4	0	0	0	0	0	0	0	0	0	0	0	0	0	0
ATPase family AAA domain-containing protein 3A	ATD3A	Q9NVI7	ATD3A_HUMAN	0	0	0	0	0	0	0	0	0	0	0	2	1	0	0	2	2	3	1	4	3	4	1	1	0	0	0	0	0	18	19	15	0	0	0	0	0	0	0	0	0	0	0	0	0	0
ATPase family AAA domain-containing protein 3B	ATD3B	Q5T9A4	ATD3B_HUMAN	1	1	1	1	1	1	1	1	1	1	1	2	1	1	1	2	2	3	2	4	3	4	2	2	1	1	1	1	1	15	16	12	0	0	0	0	0	0	0	0	0	0	0	10647000	0	0
ATPase inhibitor, mitochondrial	ATIF1	Q9UII2	ATIF1_HUMAN	0	0	0	0	0	0	0	0	0	0	0	0	0	0	0	0	0	0	0	0	0	0	0	0	0	0	0	0	0	7	8	7	0	0	0	0	0	0	0	0	0	0	0	0	0	0
ATPase WRNIP1	WRIP1	Q96S55	WRIP1_HUMAN	0	0	0	0	0	0	0	0	0	0	0	0	0	0	0	0	0	0	0	0	0	0	0	0	0	0	0	0	0	1	1	1	0	0	0	0	0	0	0	0	0	0	0	0	0	0
ATP-binding cassette sub-family B member 10, mitochondrial	ABCBA	Q9NRK6	ABCBA_HUMAN	0	0	0	0	0	0	0	0	0	0	0	0	0	0	0	0	0	0	0	0	0	0	0	0	0	0	0	0	0	1	3	1	0	0	0	0	0	0	0	0	0	0	0	0	0	0
ATP-binding cassette sub-family B member 6, mitochondrial	ABCB6	Q9NP58	ABCB6_HUMAN	0	0	0	0	0	0	0	0	0	0	0	0	0	0	0	0	0	0	0	0	0	0	0	0	1	0	0	0	0	2	2	1	0	0	0	0	0	0	0	0	0	0	0	0	0	0
ATP-binding cassette sub-family B member 7, mitochondrial	ABCB7	O75027	ABCB7_HUMAN	0	0	0	0	0	0	0	0	0	0	0	0	0	0	0	0	0	0	0	0	0	0	0	0	0	0	0	0	0	10	10	5	0	0	0	0	0	0	0	0	0	0	0	0	0	0
ATP-binding cassette sub-family B member 8, mitochondrial	ABCB8	Q9NUT2	ABCB8_HUMAN	0	0	0	0	0	0	0	0	0	0	0	0	0	0	0	0	0	0	0	0	0	0	0	0	0	0	0	0	0	1	1	1	0	0	0	0	0	0	0	0	0	0	0	0	0	0
ATP-binding cassette sub-family D member 1	ABCD1	P33897	ABCD1_HUMAN	0	0	0	0	0	0	0	0	0	0	0	0	0	0	0	0	0	0	0	0	0	0	0	0	0	0	0	0	0	5	4	4	0	0	0	0	0	0	0	0	0	0	0	0	0	0
ATP-binding cassette sub-family D member 3	ABCD3	P28288	ABCD3_HUMAN	0	0	0	0	0	0	0	0	0	0	0	0	0	0	0	0	0	0	0	0	0	0	1	1	1	0	0	0	0	11	15	12	0	0	0	0	0	0	0	0	0	0	0	0	0	0
ATP-binding cassette sub-family E member 1	ABCE1	P61221	ABCE1_HUMAN	1	0	1	0	0	4	1	1	2	1	2	4	2	1	2	2	4	1	1	2	1	1	1	1	1	0	1	1	2	9	15	12	0	0	0	0	0	2352800	0	0	2834800	0	3459800	5757600	3069300	0
ATP-binding cassette sub-family F member 1	ABCF1	Q8NE71	ABCF1_HUMAN	0	0	0	1	1	2	1	0	2	0	1	1	2	0	2	0	2	2	2	2	2	2	2	4	3	2	3	3	5	22	19	18	0	0	0	0	0	4675100	0	0	6271300	0	0	0	4823600	0
ATP-binding cassette sub-family F member 2	ABCF2	Q9UG63	ABCF2_HUMAN	0	1	0	0	0	1	0	0	0	1	2	4	2	0	0	2	1	0	0	0	0	0	1	0	1	1	0	1	2	12	11	13	0	0	0	0	0	0	0	0	0	0	0	4324300	1396800	0
ATP-binding cassette sub-family F member 3	ABCF3	Q9NUQ8	ABCF3_HUMAN	1	0	0	0	0	3	0	1	1	2	1	4	1	1	1	1	4	1	0	1	1	0	1	0	1	0	4	2	3	14	12	13	0	0	0	0	0	0	0	0	0	1800600	0	3961200	0	0
ATP-binding cassette sub-family G member 2	ABCG2	Q9UNQ0	ABCG2_HUMAN	1	2	1	1	1	3	0	1	0	0	1	3	1	1	1	3	4	2	1	2	2	2	11	10	10	1	2	2	5	9	10	9	0	7631700	0	0	0	2319200	0	0	0	0	0	6630300	0	0
ATP-citrate synthase	ACLY	P53396	ACLY_HUMAN	12	11	11	13	14	15	13	8	10	6	13	16	13	11	14	12	16	21	20	19	20	21	19	19	19	14	16	14	13	48	47	49	376670000	298820000	508980000	759340000	717150000	282540000	97756000	153760000	355720000	67357000	191370000	398410000	443910000	298000000
ATP-dependent 6-phosphofructokinase, liver type	PFKAL	P17858	PFKAL_HUMAN	3	4	5	3	2	6	5	2	4	3	6	6	5	2	4	5	7	2	2	2	2	2	5	7	6	5	7	3	7	18	21	19	0	4276200	3570200	0	0	3889800	4030100	0	0	0	3419800	3779000	3873200	0
ATP-dependent 6-phosphofructokinase, muscle type	PFKAM	P08237	PFKAM_HUMAN	3	4	3	3	3	7	6	2	4	3	7	7	5	3	3	5	8	4	4	4	4	3	11	13	10	6	9	6	12	25	26	26	15409000	8576100	12548000	22919000	26368000	10780000	9024000	0	22255000	8494500	11795000	11394000	12095000	12237000
ATP-dependent 6-phosphofructokinase, platelet type	PFKAP	Q01813	PFKAP_HUMAN	6	3	5	2	2	9	9	2	9	5	9	11	8	2	5	5	10	6	5	4	5	5	15	15	14	10	12	7	17	26	26	27	21315000	15282000	23021000	24248000	0	31824000	30220000	19564000	33137000	9405800	24747000	23061000	24566000	0
ATP-dependent Clp protease ATP-binding subunit clpX-like, mitochondrial	CLPX	O76031	CLPX_HUMAN	0	0	0	0	0	0	0	0	0	0	0	3	0	0	0	1	2	1	1	1	1	1	0	0	1	0	0	0	1	14	16	15	0	0	0	0	0	0	0	0	0	0	0	1494200	0	0
ATP-dependent Clp protease proteolytic subunit, mitochondrial	CLPP	Q16740	CLPP_HUMAN	0	0	0	0	0	0	0	0	0	0	0	0	0	0	0	0	0	0	0	0	0	0	0	0	0	0	0	0	0	5	6	6	0	0	0	0	0	0	0	0	0	0	0	0	0	0
ATP-dependent DNA helicase Q1	RECQ1	P46063	RECQ1_HUMAN	0	1	1	1	0	1	1	0	0	0	1	1	1	0	1	0	1	2	1	2	1	2	1	0	1	1	0	1	0	18	17	21	0	0	0	0	0	0	0	0	0	0	0	0	0	0
ATP-dependent RNA helicase A	DHX9	Q08211	DHX9_HUMAN	1	0	0	2	1	2	2	0	2	1	4	5	2	0	4	2	6	18	17	17	17	14	7	5	3	1	6	5	10	44	44	40	0	0	0	6302700	0	3521800	18037000	0	2582300	0	4617700	38011000	7175200	0
ATP-dependent RNA helicase DDX1	DDX1	Q92499	DDX1_HUMAN	1	2	2	2	1	5	5	2	3	1	6	6	5	2	3	4	7	1	2	3	4	3	6	6	5	1	5	3	5	26	25	27	0	15181000	0	28029000	0	11535000	15272000	26961000	17188000	0	13597000	10248000	11179000	0
ATP-dependent RNA helicase DDX18	DDX18	Q9NVP1	DDX18_HUMAN	0	0	0	0	0	0	0	0	0	0	0	0	0	0	0	0	0	2	1	2	0	1	0	0	0	0	0	0	0	8	8	9	0	0	0	0	0	0	0	0	0	0	0	0	0	0
ATP-dependent RNA helicase DDX19A	DD19A	Q9NUU7	DD19A_HUMAN	2	3	3	2	0	4	4	3	3	1	5	6	5	4	3	2	5	3	3	3	3	3	4	4	4	1	3	2	3	15	13	15	10475000	7205600	6926600	11896000	0	9270900	10154000	9181800	5507100	0	7820700	6793800	9971600	11604000
ATP-dependent RNA helicase DDX19B	DD19B	Q9UMR2	DD19B_HUMAN	0	0	0	0	0	0	0	0	0	0	0	0	0	0	0	0	0	0	0	0	0	0	2	2	2	1	2	2	2	11	9	10	0	0	0	0	0	0	0	0	0	0	0	0	0	0
ATP-dependent RNA helicase DDX24	DDX24	Q9GZR7	DDX24_HUMAN	0	0	0	0	0	0	0	0	0	0	0	0	0	0	0	0	0	0	0	0	0	0	0	0	0	0	0	0	0	4	7	7	0	0	0	0	0	0	0	0	0	0	0	0	0	0
ATP-dependent RNA helicase DDX39A	DX39A	O00148	DX39A_HUMAN	0	0	0	0	0	0	0	0	0	0	0	0	0	0	0	0	0	0	0	0	0	0	3	3	3	2	2	3	4	18	18	19	0	0	0	0	0	0	0	0	0	0	0	0	0	0
ATP-dependent RNA helicase DDX3X	DDX3X	O00571	DDX3X_HUMAN	8	14	7	10	7	15	13	7	10	14	17	19	10	8	7	14	17	10	10	10	9	9	19	20	19	16	17	15	18	32	33	34	68093000	41423000	48366000	94356000	71285000	44453000	43234000	64989000	84950000	46402000	54170000	46537000	56390000	51032000
ATP-dependent RNA helicase DDX42	DDX42	Q86XP3	DDX42_HUMAN	0	0	0	0	0	0	0	0	0	0	0	0	0	0	0	0	0	1	1	1	1	1	1	1	0	0	0	0	0	13	14	12	0	0	0	0	0	0	0	0	0	0	0	0	0	0
ATP-dependent RNA helicase DDX50	DDX50	Q9BQ39	DDX50_HUMAN	0	0	0	0	0	0	0	0	0	0	0	0	0	0	0	0	0	0	0	0	0	0	1	0	0	0	0	1	0	4	5	5	0	0	0	0	0	0	0	0	0	0	0	0	0	0
ATP-dependent RNA helicase DDX51	DDX51	Q8N8A6	DDX51_HUMAN	0	0	0	0	0	0	0	0	0	0	0	0	0	0	0	0	0	0	0	0	0	0	0	0	0	0	0	0	0	3	7	6	0	0	0	0	0	0	0	0	0	0	0	0	0	0
ATP-dependent RNA helicase DDX54	DDX54	Q8TDD1	DDX54_HUMAN	0	0	0	0	0	0	0	0	0	0	0	0	0	0	0	0	0	0	0	0	0	0	0	0	0	0	0	0	0	14	12	12	0	0	0	0	0	0	0	0	0	0	0	0	0	0
ATP-dependent RNA helicase DDX55	DDX55	Q8NHQ9	DDX55_HUMAN	0	0	0	0	0	0	0	0	0	0	0	0	0	0	0	0	0	0	0	0	0	0	0	0	0	0	0	0	0	3	3	4	0	0	0	0	0	0	0	0	0	0	0	0	0	0
ATP-dependent RNA helicase DHX29	DHX29	Q7Z478	DHX29_HUMAN	0	0	0	0	0	2	0	0	1	0	1	1	0	0	1	1	3	2	1	2	2	2	0	0	0	0	0	0	0	8	9	6	0	0	0	0	0	0	0	0	0	0	0	0	0	0
ATP-dependent RNA helicase DHX36	DHX36	Q9H2U1	DHX36_HUMAN	0	0	0	0	0	0	0	0	0	0	0	0	0	0	0	0	0	0	0	0	0	0	0	0	0	0	0	0	0	5	6	5	0	0	0	0	0	0	0	0	0	0	0	0	0	0
ATP-dependent RNA helicase DHX8	DHX8	Q14562	DHX8_HUMAN	0	0	0	0	0	0	0	0	0	0	0	0	0	0	0	0	0	0	0	0	0	0	0	0	0	0	0	0	0	1	4	2	0	0	0	0	0	0	0	0	0	0	0	0	0	0
ATP-dependent RNA helicase SUPV3L1, mitochondrial	SUV3	Q8IYB8	SUV3_HUMAN	0	0	0	0	0	0	0	0	0	0	0	0	0	0	0	0	0	0	0	0	0	0	0	0	0	0	0	0	0	5	6	6	0	0	0	0	0	0	0	0	0	0	0	0	0	0
ATP-dependent zinc metalloprotease YME1L1	YMEL1	Q96TA2	YMEL1_HUMAN	0	0	0	0	0	0	0	0	0	0	0	0	0	0	0	0	0	0	0	0	0	0	0	0	0	0	0	0	0	10	10	7	0	0	0	0	0	0	0	0	0	0	0	0	0	0
Atrial natriuretic peptide receptor 1	ANPRA	P16066	ANPRA_HUMAN	0	0	0	0	0	0	0	0	0	0	0	0	0	0	0	0	0	0	0	0	0	0	0	0	0	0	0	0	0	3	4	4	0	0	0	0	0	0	0	0	0	0	0	0	0	0
Atrial natriuretic peptide receptor 3	ANPRC	P17342	ANPRC_HUMAN	0	0	0	0	0	0	0	0	0	0	0	0	0	0	0	0	0	0	0	0	0	0	0	0	0	0	0	0	0	0	1	1	0	0	0	0	0	0	0	0	0	0	0	0	0	0
AT-rich interactive domain-containing protein 1A	ARI1A	O14497	ARI1A_HUMAN	0	0	0	0	0	0	0	0	0	0	0	0	0	0	0	0	0	0	0	0	0	0	0	0	0	0	0	0	0	4	2	2	0	0	0	0	0	0	0	0	0	0	0	0	0	0
AT-rich interactive domain-containing protein 2	ARID2	Q68CP9	ARID2_HUMAN	0	0	0	0	0	0	0	0	0	0	0	0	0	0	0	0	0	0	0	0	0	0	0	0	0	0	0	0	0	4	2	0	0	0	0	0	0	0	0	0	0	0	0	0	0	0
Aurora kinase A	AURKA	O14965	AURKA_HUMAN	0	0	0	0	0	0	0	0	0	0	0	0	0	0	0	0	0	0	0	0	0	0	0	0	0	1	1	0	0	2	2	4	0	0	0	0	0	0	0	0	0	0	0	0	0	0
Aurora kinase B	AURKB	Q96GD4	AURKB_HUMAN	1	1	1	1	1	7	7	3	6	5	7	3	2	1	0	1	4	0	0	0	0	0	1	1	1	6	12	0	2	3	4	5	0	0	0	0	0	67236000	60665000	41289000	58901000	49806000	80331000	5858200	10042000	0
Autophagy protein 5	ATG5	Q9H1Y0	ATG5_HUMAN	0	0	0	0	0	0	0	0	0	0	0	0	0	0	0	0	0	0	0	0	0	0	0	0	0	0	0	0	0	0	0	0	0	0	0	0	0	0	0	0	0	0	0	0	0	0
Autophagy-related protein 16-1	A16L1	Q676U5	A16L1_HUMAN	0	0	0	0	0	0	0	0	0	0	0	0	0	0	0	0	0	0	0	0	0	0	0	0	0	0	0	0	0	2	2	1	0	0	0	0	0	0	0	0	0	0	0	0	0	0
Autophagy-related protein 9A	ATG9A	Q7Z3C6	ATG9A_HUMAN	0	0	0	0	0	0	0	0	0	0	0	0	0	0	0	0	0	0	0	0	0	0	0	0	0	0	0	0	0	3	0	0	0	0	0	0	0	0	0	0	0	0	0	0	0	0
Axin interactor, dorsalization-associated protein	AIDA	Q96BJ3	AIDA_HUMAN	0	0	0	0	0	0	0	0	0	0	0	0	0	0	0	0	0	0	0	0	0	0	0	0	0	0	0	0	0	2	2	2	0	0	0	0	0	0	0	0	0	0	0	0	0	0
Baculoviral IAP repeat-containing protein 5	BIRC5	O15392	BIRC5_HUMAN	0	0	0	0	0	0	0	0	0	0	0	0	0	0	0	0	0	0	0	0	0	0	0	0	0	3	3	0	0	0	0	0	0	0	0	0	0	0	0	0	0	0	0	0	0	0
Baculoviral IAP repeat-containing protein 6	BIRC6	Q9NR09	BIRC6_HUMAN	0	0	0	0	0	0	0	0	0	0	0	0	0	0	0	0	0	0	0	0	0	0	0	0	0	0	0	0	0	8	11	4	0	0	0	0	0	0	0	0	0	0	0	0	0	0
BAG family molecular chaperone regulator 1	BAG1	Q99933	BAG1_HUMAN	0	0	0	0	0	0	0	0	0	0	0	0	0	0	0	0	0	0	0	0	0	0	1	1	1	0	0	1	0	3	3	3	0	0	0	0	0	0	0	0	0	0	0	0	0	0
BAG family molecular chaperone regulator 2	BAG2	O95816	BAG2_HUMAN	0	0	0	0	0	0	0	0	0	0	1	0	0	0	0	0	0	1	0	0	0	0	2	1	1	1	0	1	1	10	12	13	0	0	0	0	0	0	0	0	0	0	1382700	0	0	0
BAG family molecular chaperone regulator 3	BAG3	O95817	BAG3_HUMAN	1	0	0	2	1	2	3	1	2	0	3	3	3	2	2	1	3	2	2	2	2	2	6	7	7	5	3	4	4	19	21	18	0	0	0	0	0	4738100	4406000	0	4658200	0	3677800	4723000	6841500	6066000
Band 4.1-like protein 1	E41L1	Q9H4G0	E41L1_HUMAN	0	0	0	0	0	0	0	0	0	0	0	0	0	0	0	0	0	0	0	0	0	0	0	0	0	0	0	0	0	5	8	5	0	0	0	0	0	0	0	0	0	0	0	0	0	0
Band 4.1-like protein 2	E41L2	O43491	E41L2_HUMAN	0	1	1	2	1	0	1	0	0	0	0	2	1	0	1	0	2	1	1	1	1	1	4	3	5	1	0	1	1	19	19	11	0	0	0	4174300	0	0	0	0	0	0	0	3411000	0	0
Barrier-to-autointegration factor	BAF	O75531	BAF_HUMAN	0	0	0	0	0	0	0	0	0	0	0	0	0	0	0	0	0	0	0	0	0	0	2	1	2	0	0	0	0	3	4	4	0	0	0	0	0	0	0	0	0	0	0	0	0	0
Basic leucine zipper and W2 domain-containing protein 1	BZW1	Q7L1Q6	BZW1_HUMAN	2	3	6	3	4	8	4	3	5	2	9	8	7	3	4	5	7	4	4	4	4	4	8	7	7	5	5	5	6	16	15	14	13059000	17048000	20447000	14046000	15077000	14992000	14681000	22532000	25446000	11008000	16310000	15805000	15383000	17189000
Basic leucine zipper and W2 domain-containing protein 2	BZW2	Q9Y6E2	BZW2_HUMAN	0	1	0	0	0	4	0	0	0	0	3	2	1	0	1	1	2	2	2	2	2	1	4	4	3	1	2	0	2	22	21	20	0	0	0	0	0	0	0	0	0	0	0	0	0	0
Basigin	BASI	P35613	BASI_HUMAN	1	4	2	1	1	5	4	3	3	4	5	5	4	2	2	5	5	1	1	1	1	1	4	5	5	3	4	3	3	8	7	8	0	65439000	73133000	0	0	40201000	26486000	52413000	16467000	18642000	23047000	57255000	53317000	56059000
Bax inhibitor 1	BI1	P55061	BI1_HUMAN	0	0	0	0	0	0	0	0	0	0	0	0	0	0	0	0	0	0	0	0	0	0	0	0	0	0	0	0	0	2	1	1	0	0	0	0	0	0	0	0	0	0	0	0	0	0
B-cell lymphoma/leukemia 10	BCL10	O95999	BCL10_HUMAN	0	0	0	0	0	0	0	0	0	0	0	0	0	0	0	0	0	0	0	0	0	0	0	0	0	0	0	0	0	3	3	3	0	0	0	0	0	0	0	0	0	0	0	0	0	0
B-cell receptor-associated protein 29	BAP29	Q9UHQ4	BAP29_HUMAN	0	0	0	0	0	0	0	0	0	0	0	0	0	0	0	0	0	0	0	0	0	0	0	0	0	0	0	0	0	0	1	0	0	0	0	0	0	0	0	0	0	0	0	0	0	0
B-cell receptor-associated protein 31	BAP31	P51572	BAP31_HUMAN	0	0	1	0	0	0	0	0	0	0	0	1	1	0	0	1	1	2	2	2	2	3	3	3	3	0	2	2	3	14	16	15	0	0	0	0	0	0	0	0	0	0	0	0	0	0
BCL2/adenovirus E1B 19 kDa protein-interacting protein 2	BNIP2	Q12982	BNIP2_HUMAN	0	0	0	0	0	0	0	0	0	0	0	0	0	0	0	0	0	0	0	0	0	0	0	0	1	0	0	0	0	1	2	2	0	0	0	0	0	0	0	0	0	0	0	0	0	0
Bcl-2-associated transcription factor 1	BCLF1	Q9NYF8	BCLF1_HUMAN	0	0	0	0	0	0	0	0	0	0	0	0	0	0	0	0	0	2	2	2	2	2	0	0	0	0	0	0	0	21	25	19	0	0	0	0	0	0	0	0	0	0	0	0	0	0
Bcl-2-like protein 13	B2L13	Q9BXK5	B2L13_HUMAN	0	0	0	0	0	0	0	0	0	0	0	0	0	0	0	0	0	0	0	0	0	0	0	0	0	0	0	0	0	3	2	3	0	0	0	0	0	0	0	0	0	0	0	0	0	0
BCL-6 corepressor-like protein 1	BCORL	Q5H9F3	BCORL_HUMAN	0	0	0	0	0	0	0	0	0	0	0	0	0	0	0	0	0	0	0	0	0	0	0	0	0	0	0	0	0	2	1	1	0	0	0	0	0	0	0	0	0	0	0	0	0	0
BET1 homolog	BET1	O15155	BET1_HUMAN	0	0	0	0	0	0	0	0	0	0	0	0	0	0	0	0	0	0	0	0	0	0	0	0	0	1	0	1	1	2	2	2	0	0	0	0	0	0	0	0	0	0	0	0	0	0
Beta-1,4 N-acetylgalactosaminyltransferase 2	B4GN2	Q8NHY0	B4GN2_HUMAN	0	0	0	0	0	0	0	0	0	0	0	0	0	0	0	0	0	0	0	0	0	0	0	0	0	0	0	0	0	0	0	0	0	0	0	0	0	0	0	0	0	0	0	0	0	0
Beta-1,4-galactosyltransferase 1	B4GT1	P15291	B4GT1_HUMAN	0	0	0	0	0	0	0	0	0	0	0	0	0	0	0	0	0	0	0	0	0	0	0	0	0	0	0	0	0	2	2	1	0	0	0	0	0	0	0	0	0	0	0	0	0	0
Beta-1-syntrophin	SNTB1	Q13884	SNTB1_HUMAN	0	0	0	0	0	0	0	0	0	0	0	0	0	0	0	0	0	0	0	0	0	0	0	0	0	0	0	1	0	0	0	0	0	0	0	0	0	0	0	0	0	0	0	0	0	0
Beta-2-microglobulin	B2MG	P61769	B2MG_HUMAN	0	0	0	0	0	0	0	0	0	0	0	0	0	0	0	0	0	0	0	0	0	0	4	4	4	1	2	1	3	4	3	4	0	0	0	0	0	0	0	0	0	0	0	0	0	0
Beta-2-syntrophin	SNTB2	Q13425	SNTB2_HUMAN	0	0	0	0	0	0	0	0	0	0	0	0	0	0	0	0	0	0	0	0	0	0	1	1	1	0	1	0	0	3	4	4	0	0	0	0	0	0	0	0	0	0	0	0	0	0
Beta-arrestin-1	ARRB1	P49407	ARRB1_HUMAN	0	0	0	0	0	0	0	0	0	0	0	0	0	0	0	0	0	0	0	0	0	0	0	0	0	0	0	0	0	1	1	2	0	0	0	0	0	0	0	0	0	0	0	0	0	0
Beta-catenin-like protein 1	CTBL1	Q8WYA6	CTBL1_HUMAN	0	0	0	0	0	0	0	0	0	0	0	0	0	0	0	0	0	0	0	0	0	0	0	0	0	0	0	0	0	6	7	8	0	0	0	0	0	0	0	0	0	0	0	0	0	0
Beta-centractin	ACTY	P42025	ACTY_HUMAN	0	0	0	0	0	0	0	0	0	0	0	0	0	0	0	0	0	0	0	0	0	0	1	1	2	2	2	2	1	8	7	6	0	0	0	0	0	0	0	0	0	0	0	0	0	0
Beta-enolase	ENOB	P13929	ENOB_HUMAN	0	0	0	0	0	0	0	0	0	0	0	0	0	0	0	0	0	0	0	0	0	0	1	1	1	2	2	2	2	6	5	4	0	0	0	0	0	0	0	0	0	0	0	0	0	0
Beta-galactosidase	BGAL	P16278	BGAL_HUMAN	0	0	0	0	0	0	0	0	0	0	0	0	0	0	0	0	0	0	0	0	0	0	1	0	1	0	0	0	1	5	3	3	0	0	0	0	0	0	0	0	0	0	0	0	0	0
Beta-glucuronidase	BGLR	P08236	BGLR_HUMAN	0	0	0	0	0	0	0	0	0	0	0	0	0	0	0	0	0	0	0	0	0	0	0	0	0	0	0	0	0	1	1	1	0	0	0	0	0	0	0	0	0	0	0	0	0	0
Beta-hexosaminidase subunit alpha	HEXA	P06865	HEXA_HUMAN	0	0	0	0	0	0	0	0	0	0	0	0	0	0	0	0	0	0	0	0	0	0	1	1	1	0	0	0	0	1	1	2	0	0	0	0	0	0	0	0	0	0	0	0	0	0
Beta-hexosaminidase subunit beta	HEXB	P07686	HEXB_HUMAN	0	0	0	0	0	0	0	0	0	0	0	0	0	0	0	0	0	0	0	0	0	0	0	0	0	0	0	0	0	8	7	4	0	0	0	0	0	0	0	0	0	0	0	0	0	0
Beta-lactamase-like protein 2	LACB2	Q53H82	LACB2_HUMAN	0	0	0	0	0	0	0	0	0	0	0	0	0	0	0	0	0	0	0	0	0	0	0	0	0	0	0	0	0	6	5	7	0	0	0	0	0	0	0	0	0	0	0	0	0	0
BH3-interacting domain death agonist	BID	P55957	BID_HUMAN	0	0	0	0	0	0	0	0	0	0	0	0	0	0	0	0	0	0	0	0	0	0	0	1	1	0	0	0	1	7	6	6	0	0	0	0	0	0	0	0	0	0	0	0	0	0
Bifunctional 3-phosphoadenosine 5-phosphosulfate synthase 1	PAPS1	O43252	PAPS1_HUMAN	0	0	0	0	0	0	0	0	0	0	0	0	0	0	0	0	0	0	0	0	0	0	0	0	0	0	0	0	0	2	3	3	0	0	0	0	0	0	0	0	0	0	0	0	0	0
Bifunctional 3-phosphoadenosine 5-phosphosulfate synthase 2	PAPS2	O95340	PAPS2_HUMAN	0	1	0	1	0	2	0	0	1	0	2	4	2	0	2	2	3	2	1	2	2	1	3	3	3	1	2	1	3	16	18	16	0	0	0	0	0	2754800	0	0	0	0	2648800	3321800	2273800	0
Bifunctional arginine demethylase and lysyl-hydroxylase JMJD6	JMJD6	Q6NYC1	JMJD6_HUMAN	0	0	0	0	0	0	0	0	0	0	0	0	0	0	0	0	0	0	0	0	0	0	0	0	0	0	0	0	0	3	4	4	0	0	0	0	0	0	0	0	0	0	0	0	0	0
Bifunctional ATP-dependent dihydroxyacetone kinase/FAD-AMP lyase (cyclizing)	DHAK	Q3LXA3	DHAK_HUMAN	0	1	0	0	0	2	0	0	0	0	2	1	1	0	0	0	2	3	2	3	2	2	4	3	4	2	4	1	5	12	13	14	0	0	0	0	0	1885700	0	0	0	0	2151500	0	0	0
Bifunctional coenzyme A synthase	COASY	Q13057	COASY_HUMAN	1	1	1	1	0	1	1	0	1	0	2	4	2	0	2	3	2	1	0	1	1	1	3	3	2	0	0	0	2	11	11	11	0	0	0	0	0	0	0	0	0	0	1832400	5394900	3008700	0
Bifunctional glutamate/proline--tRNA ligase	SYEP	P07814	SYEP_HUMAN	7	7	6	6	5	8	8	5	6	2	6	8	7	6	7	7	9	9	9	9	9	8	20	20	20	11	16	13	17	56	52	44	51926000	30844000	56502000	104950000	39301000	35447000	13928000	18821000	26567000	15347000	26307000	68455000	46907000	54883000
Bifunctional methylenetetrahydrofolate dehydrogenase/cyclohydrolase, mitochondrial	MTDC	P13995	MTDC_HUMAN	0	0	0	0	0	0	0	0	0	0	0	0	0	0	0	0	0	0	0	0	0	0	1	1	1	0	0	0	0	7	9	8	0	0	0	0	0	0	0	0	0	0	0	0	0	0
Bifunctional polynucleotide phosphatase/kinase	PNKP	Q96T60	PNKP_HUMAN	0	0	0	0	0	0	0	0	0	0	0	0	0	0	0	0	0	0	0	0	0	0	0	0	0	0	0	0	0	2	2	3	0	0	0	0	0	0	0	0	0	0	0	0	0	0
Bifunctional purine biosynthesis protein PURH	PUR9	P31939	PUR9_HUMAN	6	3	4	4	2	7	5	3	4	2	7	9	6	1	2	2	9	3	4	4	3	4	12	9	11	3	4	5	6	27	25	29	21243000	12644000	18156000	29947000	13919000	10253000	14749000	9419200	6992900	0	7725500	9306700	9959200	0
Bifunctional UDP-N-acetylglucosamine 2-epimerase/N-acetylmannosamine kinase	GLCNE	Q9Y223	GLCNE_HUMAN	0	0	0	0	0	0	0	0	0	0	0	0	0	0	0	0	0	0	0	0	0	0	2	1	1	1	1	2	1	9	9	10	0	0	0	0	0	0	0	0	0	0	0	0	0	0
Biliverdin reductase A	BIEA	P53004	BIEA_HUMAN	0	0	1	0	1	1	0	0	1	0	2	3	2	0	1	0	2	1	0	1	1	0	3	3	3	2	3	2	4	12	11	13	0	0	0	0	0	0	0	0	0	0	1957700	0	0	0
Biogenesis of lysosome-related organelles complex 1 subunit 1	BL1S1	P78537	BL1S1_HUMAN	0	0	0	0	0	0	0	0	0	0	0	0	0	0	0	0	0	0	0	0	0	0	0	0	0	0	0	0	0	1	1	1	0	0	0	0	0	0	0	0	0	0	0	0	0	0
Biogenesis of lysosome-related organelles complex 1 subunit 2	BL1S2	Q6QNY1	BL1S2_HUMAN	0	0	0	0	0	0	0	0	0	0	0	0	0	0	0	0	0	0	0	0	0	0	0	0	0	0	0	0	0	1	0	1	0	0	0	0	0	0	0	0	0	0	0	0	0	0
Biogenesis of lysosome-related organelles complex 1 subunit 3	BL1S3	Q6QNY0	BL1S3_HUMAN	0	0	0	0	0	0	0	0	0	0	0	0	0	0	0	0	0	0	0	0	0	0	0	0	0	0	0	0	0	1	1	1	0	0	0	0	0	0	0	0	0	0	0	0	0	0
Biogenesis of lysosome-related organelles complex 1 subunit 4	BL1S4	Q9NUP1	BL1S4_HUMAN	0	0	0	0	0	0	0	0	0	0	0	0	0	0	0	0	0	0	0	0	0	0	0	0	0	0	0	0	0	3	1	3	0	0	0	0	0	0	0	0	0	0	0	0	0	0
Biorientation of chromosomes in cell division protein 1-like 1	BD1L1	Q8NFC6	BD1L1_HUMAN	0	0	0	0	0	0	0	0	0	0	0	0	0	0	0	0	0	0	0	0	0	0	0	0	0	0	0	0	0	5	6	2	0	0	0	0	0	0	0	0	0	0	0	0	0	0
Bleomycin hydrolase	BLMH	Q13867	BLMH_HUMAN	2	1	0	0	0	3	4	0	0	2	4	4	1	0	0	4	3	1	1	1	1	1	1	2	1	1	3	1	2	9	11	11	8991500	0	0	0	0	10596000	24533000	0	0	13697000	16731000	10401000	11898000	0
Bloom syndrome protein	BLM	P54132	BLM_HUMAN	1	0	1	0	1	0	0	1	1	0	0	0	1	0	1	1	1	1	1	1	1	0	0	0	0	0	0	0	0	1	3	2	0	0	0	0	0	0	0	0	0	0	0	0	0	0
BolA-like protein 1	BOLA1	Q9Y3E2	BOLA1_HUMAN	0	0	0	0	0	0	0	0	0	0	0	0	0	0	0	0	0	0	0	0	0	0	0	0	0	0	0	0	0	1	1	2	0	0	0	0	0	0	0	0	0	0	0	0	0	0
BolA-like protein 2	BOLA2	Q9H3K6	BOLA2_HUMAN	0	0	0	0	0	0	0	0	0	0	0	0	0	0	0	0	0	0	0	0	0	0	4	4	4	3	3	2	4	4	4	4	0	0	0	0	0	0	0	0	0	0	0	0	0	0
Bone marrow stromal antigen 2	BST2	Q10589	BST2_HUMAN	0	2	1	1	1	3	2	2	1	3	4	3	2	1	1	4	4	0	0	0	0	0	2	2	2	2	2	2	2	3	4	2	0	13840000	0	0	0	25578000	23585000	15999000	0	40701000	17972000	17725000	17623000	0
Borealin	BOREA	Q53HL2	BOREA_HUMAN	0	0	0	0	0	3	3	2	1	3	4	0	1	0	0	0	0	0	0	0	0	0	2	3	2	9	12	0	4	0	0	0	0	0	0	0	0	23662000	42259000	83424000	0	19154000	21628000	0	0	0
Brain acid soluble protein 1	BASP1	P80723	BASP1_HUMAN	5	9	8	2	2	10	11	7	2	10	11	11	9	7	3	11	9	3	2	2	2	2	23	23	24	15	18	12	19	34	29	29	81650000	73777000	122130000	143680000	230310000	101300000	70843000	166900000	94037000	96053000	64201000	81249000	127220000	164930000
Brain-specific angiogenesis inhibitor 1-associated protein 2	BAIP2	Q9UQB8	BAIP2_HUMAN	0	0	0	0	0	0	0	0	0	0	0	0	0	0	0	0	0	0	0	0	0	0	0	0	0	0	0	0	0	6	6	5	0	0	0	0	0	0	0	0	0	0	0	0	0	0
Brain-specific angiogenesis inhibitor 1-associated protein 2-like protein 1	BI2L1	Q9UHR4	BI2L1_HUMAN	0	0	0	0	0	0	0	0	0	0	0	0	0	0	0	0	0	0	0	0	0	0	0	0	0	0	0	0	0	7	8	7	0	0	0	0	0	0	0	0	0	0	0	0	0	0
Branched-chain-amino-acid aminotransferase, mitochondrial	BCAT2	O15382	BCAT2_HUMAN	0	0	0	0	0	0	0	0	0	0	0	0	0	0	0	0	0	0	0	0	0	0	0	0	0	0	0	0	0	2	3	3	0	0	0	0	0	0	0	0	0	0	0	0	0	0
BRCA1-A complex subunit BRE	BRE	Q9NXR7	BRE_HUMAN	0	0	0	0	0	0	0	0	0	0	0	0	0	0	0	0	0	0	0	0	0	0	0	0	0	0	0	0	0	1	1	2	0	0	0	0	0	0	0	0	0	0	0	0	0	0
BRCA1-associated ATM activator 1	BRAT1	Q6PJG6	BRAT1_HUMAN	0	0	0	0	0	0	0	0	0	0	0	0	0	0	0	0	0	0	0	0	0	0	0	0	0	1	0	0	1	7	5	5	0	0	0	0	0	0	0	0	0	0	0	0	0	0
BRCA2 and CDKN1A-interacting protein	BCCIP	Q9P287	BCCIP_HUMAN	0	0	0	0	0	1	0	0	0	0	1	2	0	0	0	2	1	0	0	0	0	0	2	2	1	0	0	1	1	9	9	7	0	0	0	0	0	0	0	0	0	0	0	3093000	0	0
Breast cancer anti-estrogen resistance protein 1	BCAR1	P56945	BCAR1_HUMAN	0	0	0	0	0	0	0	0	0	0	0	0	0	0	0	0	0	0	0	0	0	0	0	0	0	0	0	0	0	1	2	2	0	0	0	0	0	0	0	0	0	0	0	0	0	0
Breast cancer metastasis-suppressor 1	BRMS1	Q9HCU9	BRMS1_HUMAN	0	0	0	0	0	0	0	0	0	0	0	0	0	0	0	0	0	0	0	0	0	0	0	0	0	0	0	0	0	0	0	0	0	0	0	0	0	0	0	0	0	0	0	0	0	0
Brefeldin A-inhibited guanine nucleotide-exchange protein 1	BIG1	Q9Y6D6	BIG1_HUMAN	0	0	0	0	0	0	0	0	0	0	0	0	0	0	0	0	0	0	0	0	0	0	0	0	0	0	0	0	0	3	3	1	0	0	0	0	0	0	0	0	0	0	0	0	0	0
Brefeldin A-inhibited guanine nucleotide-exchange protein 2	BIG2	Q9Y6D5	BIG2_HUMAN	0	0	0	0	0	0	0	0	0	0	0	0	0	0	0	0	0	0	0	0	0	0	0	0	0	0	0	0	0	3	2	0	0	0	0	0	0	0	0	0	0	0	0	0	0	0
BRI3-binding protein	BRI3B	Q8WY22	BRI3B_HUMAN	0	0	0	0	0	0	0	0	0	0	0	0	0	0	0	0	0	0	0	0	0	0	0	0	0	0	0	0	0	2	3	3	0	0	0	0	0	0	0	0	0	0	0	0	0	0
BRISC and BRCA1-A complex member 1	BABA1	Q9NWV8	BABA1_HUMAN	0	0	0	0	0	0	0	0	0	0	0	0	0	0	0	0	0	0	0	0	0	0	1	0	0	0	0	0	0	2	1	2	0	0	0	0	0	0	0	0	0	0	0	0	0	0
BRISC complex subunit Abro1	F175B	Q15018	F175B_HUMAN	0	0	0	0	0	0	0	0	0	0	0	0	0	0	0	0	0	0	0	0	0	0	0	0	0	0	0	0	0	1	4	3	0	0	0	0	0	0	0	0	0	0	0	0	0	0
BRO1 domain-containing protein BROX	BROX	Q5VW32	BROX_HUMAN	0	0	0	0	0	0	0	0	0	0	0	0	0	0	0	0	0	0	0	0	0	0	1	1	1	1	1	1	1	6	7	7	0	0	0	0	0	0	0	0	0	0	0	0	0	0
Bromodomain-containing protein 2	BRD2	P25440	BRD2_HUMAN	0	0	0	0	0	0	0	0	0	0	0	0	0	0	0	0	0	0	0	0	0	0	0	0	0	0	0	0	0	7	5	4	0	0	0	0	0	0	0	0	0	0	0	0	0	0
Bromodomain-containing protein 4	BRD4	O60885	BRD4_HUMAN	0	0	0	0	0	0	0	0	0	0	0	0	0	0	0	0	0	0	0	0	0	0	0	0	0	0	0	0	0	6	6	7	0	0	0	0	0	0	0	0	0	0	0	0	0	0
BTB/POZ domain-containing adapter for CUL3-mediated RhoA degradation protein 3	BACD3	Q9H3F6	BACD3_HUMAN	0	0	0	0	0	0	0	0	0	0	0	0	0	0	0	0	0	0	0	0	0	0	0	0	0	0	0	0	0	1	1	1	0	0	0	0	0	0	0	0	0	0	0	0	0	0
BTB/POZ domain-containing protein KCTD3	KCTD3	Q9Y597	KCTD3_HUMAN	0	0	0	0	0	0	0	0	0	0	0	0	0	0	0	0	0	0	0	0	0	0	1	1	0	0	0	0	0	0	1	1	0	0	0	0	0	0	0	0	0	0	0	0	0	0
BTB/POZ domain-containing protein KCTD9	KCTD9	Q7L273	KCTD9_HUMAN	0	0	0	0	0	0	0	0	0	0	0	0	0	0	0	0	0	0	0	0	0	0	0	0	0	0	0	0	0	0	0	1	0	0	0	0	0	0	0	0	0	0	0	0	0	0
BUB3-interacting and GLEBS motif-containing protein ZNF207	ZN207	O43670	ZN207_HUMAN	0	0	0	0	0	1	0	0	0	0	1	0	0	0	0	0	1	2	2	2	2	2	0	0	0	0	0	0	0	3	5	4	0	0	0	0	0	0	0	0	0	0	0	0	0	0
Bystin	BYST	Q13895	BYST_HUMAN	0	0	0	0	0	0	0	0	0	0	0	0	0	0	0	0	0	2	0	2	2	1	0	1	0	0	0	0	0	11	12	11	0	0	0	0	0	0	0	0	0	0	0	0	0	0
C-1-tetrahydrofolate synthase, cytoplasmic	C1TC	P11586	C1TC_HUMAN	3	11	3	4	4	14	14	4	4	3	13	14	8	3	4	10	12	7	4	7	7	7	24	18	14	19	19	13	15	45	49	48	23005000	35044000	14855000	25106000	24354000	37515000	19457000	15668000	35499000	13383000	23242000	35740000	27736000	20548000
C4b-binding protein alpha chain	C4BPA	P04003	C4BPA_HUMAN	0	0	0	0	0	0	0	0	0	0	0	0	0	0	0	0	0	0	0	0	0	0	0	0	0	0	0	0	0	1	1	1	0	0	0	0	0	0	0	0	0	0	0	0	0	0
CAAX prenyl protease 1 homolog	FACE1	O75844	FACE1_HUMAN	0	0	0	0	0	0	0	0	0	0	0	0	0	0	0	0	0	0	0	0	0	0	2	1	1	0	0	0	0	10	12	10	0	0	0	0	0	0	0	0	0	0	0	0	0	0
CAAX prenyl protease 2	FACE2	Q9Y256	FACE2_HUMAN	0	0	0	0	0	0	0	0	0	0	0	0	0	0	0	0	0	0	0	0	0	0	0	0	0	0	0	0	0	0	0	0	0	0	0	0	0	0	0	0	0	0	0	0	0	0
Cactin	CATIN	Q8WUQ7	CATIN_HUMAN	0	0	0	0	0	0	0	0	0	0	0	0	0	0	0	0	0	0	0	0	0	0	0	0	0	0	0	0	0	1	1	0	0	0	0	0	0	0	0	0	0	0	0	0	0	0
CAD protein	PYR1	P27708	PYR1_HUMAN	3	4	2	1	3	4	4	1	2	0	3	5	4	3	3	1	6	7	6	7	7	7	4	4	5	1	4	1	4	32	35	31	13648000	5783500	7444400	0	10685000	10476000	4660500	0	11126000	0	6976600	11307000	14679000	9084800
Cadherin-10	CAD10	Q9Y6N8	CAD10_HUMAN	0	0	0	0	0	0	0	0	0	0	0	0	0	0	0	0	0	0	0	0	0	0	2	1	2	0	0	1	0	5	7	4	0	0	0	0	0	0	0	0	0	0	0	0	0	0
Cadherin-related family member 5	CDHR5	Q9HBB8	CDHR5_HUMAN	0	0	1	0	0	1	1	1	1	1	1	1	1	0	1	1	1	0	0	0	0	0	0	0	0	0	0	0	0	0	0	0	0	0	0	0	0	0	0	0	0	0	0	0	0	0
Calcineurin B homologous protein 1	CHP1	Q99653	CHP1_HUMAN	0	0	0	0	0	0	0	0	0	0	0	0	0	0	0	0	0	0	0	0	0	0	0	0	0	0	0	0	0	3	2	6	0	0	0	0	0	0	0	0	0	0	0	0	0	0
Calcineurin B homologous protein 3	CHP3	Q96BS2	CHP3_HUMAN	0	0	0	0	0	0	0	0	0	0	0	0	0	0	0	0	0	0	0	0	0	0	0	0	0	0	0	0	0	0	0	1	0	0	0	0	0	0	0	0	0	0	0	0	0	0
Calcineurin subunit B type 1	CANB1	P63098	CANB1_HUMAN	0	0	0	0	0	0	0	0	0	0	0	0	0	0	0	0	0	0	0	0	0	0	0	0	0	0	0	0	0	0	0	1	0	0	0	0	0	0	0	0	0	0	0	0	0	0
Calcium and integrin-binding protein 1	CIB1	Q99828	CIB1_HUMAN	0	0	0	0	0	0	0	0	0	0	0	0	0	0	0	0	0	0	0	0	0	0	0	0	0	0	0	0	0	1	1	1	0	0	0	0	0	0	0	0	0	0	0	0	0	0
Calcium homeostasis endoplasmic reticulum protein	CHERP	Q8IWX8	CHERP_HUMAN	0	0	0	0	0	0	0	0	0	0	0	0	0	0	0	0	0	0	0	0	0	0	0	0	0	0	0	0	0	3	4	4	0	0	0	0	0	0	0	0	0	0	0	0	0	0
Calcium uniporter protein, mitochondrial	MCU	Q8NE86	MCU_HUMAN	0	0	0	0	0	0	0	0	0	0	0	0	0	0	0	0	0	0	0	0	0	0	0	0	0	0	0	0	0	8	8	7	0	0	0	0	0	0	0	0	0	0	0	0	0	0
Calcium uptake protein 1, mitochondrial	MICU1	Q9BPX6	MICU1_HUMAN	0	0	0	0	0	0	0	0	0	0	0	0	0	0	0	0	0	0	0	0	0	0	0	0	0	0	0	0	0	5	5	4	0	0	0	0	0	0	0	0	0	0	0	0	0	0
Calcium uptake protein 2, mitochondrial	MICU2	Q8IYU8	MICU2_HUMAN	0	0	0	0	0	0	0	0	0	0	0	0	0	0	0	0	0	0	0	0	0	0	0	0	0	0	0	0	0	2	2	0	0	0	0	0	0	0	0	0	0	0	0	0	0	0
Calcium/calmodulin-dependent protein kinase type II subunit gamma	KCC2G	Q13555	KCC2G_HUMAN	0	0	0	0	0	0	0	0	0	0	0	0	0	0	0	0	1	0	0	0	0	0	0	0	0	0	0	0	0	6	6	5	0	0	0	0	0	0	0	0	0	0	0	0	0	0
Calcium-binding mitochondrial carrier protein Aralar1	CMC1	O75746	CMC1_HUMAN	0	0	0	0	0	0	0	0	0	0	0	0	0	0	0	0	0	0	0	0	0	0	1	1	1	0	0	1	1	3	5	6	0	0	0	0	0	0	0	0	0	0	0	0	0	0
Calcium-binding mitochondrial carrier protein Aralar2	CMC2	Q9UJS0	CMC2_HUMAN	1	1	0	0	0	0	0	0	0	0	0	2	1	0	0	1	2	2	1	2	2	2	1	1	1	0	0	1	1	23	22	17	0	0	0	0	0	0	0	0	0	0	0	0	0	0
Calcium-binding mitochondrial carrier protein SCaMC-1	SCMC1	Q6NUK1	SCMC1_HUMAN	0	0	0	0	0	0	0	0	0	0	0	0	0	0	0	0	0	0	0	0	0	0	0	0	0	0	0	0	0	9	12	12	0	0	0	0	0	0	0	0	0	0	0	0	0	0
Calcium-binding protein 39	CAB39	Q9Y376	CAB39_HUMAN	0	0	0	0	0	0	0	0	0	0	0	0	0	0	0	0	0	0	0	0	0	0	0	0	0	0	0	0	0	2	3	3	0	0	0	0	0	0	0	0	0	0	0	0	0	0
Calcium-regulated heat stable protein 1	CHSP1	Q9Y2V2	CHSP1_HUMAN	0	0	0	0	0	0	0	0	0	0	0	0	0	0	0	0	0	0	0	0	0	0	1	1	1	1	2	0	1	5	5	5	0	0	0	0	0	0	0	0	0	0	0	0	0	0
Calcium-transporting ATPase type 2C member 1	AT2C1	P98194	AT2C1_HUMAN	0	0	0	0	0	0	0	0	0	0	0	0	0	0	0	0	0	0	0	0	0	0	0	0	0	0	0	0	0	7	6	5	0	0	0	0	0	0	0	0	0	0	0	0	0	0
Calcyclin-binding protein	CYBP	Q9HB71	CYBP_HUMAN	0	1	0	2	0	2	2	1	1	0	1	2	2	1	1	2	3	0	0	0	0	0	6	8	5	5	6	6	5	16	16	16	0	0	0	0	0	7690200	0	0	0	0	0	13851000	0	0
Caldesmon	CALD1	Q05682	CALD1_HUMAN	0	0	0	0	0	0	0	0	0	0	0	0	0	0	0	0	0	0	0	0	0	0	3	3	2	1	3	2	3	12	16	16	0	0	0	0	0	0	0	0	0	0	0	0	0	0
Calfacilitin	TLCD1	Q96CP7	TLCD1_HUMAN	0	0	0	0	0	0	0	0	0	0	0	0	0	0	0	0	0	0	0	0	0	0	0	0	0	0	0	0	0	1	1	1	0	0	0	0	0	0	0	0	0	0	0	0	0	0
Calmodulin	CALM	P0DP23	CALM_HUMAN	0	0	0	0	0	0	0	0	0	0	0	0	0	0	0	0	0	0	0	0	0	0	7	7	7	2	6	3	5	9	12	14	0	0	0	0	0	0	0	0	0	0	0	0	0	0
Calmodulin-like protein 3	CALL3	P27482	CALL3_HUMAN	0	0	0	0	0	0	1	0	0	0	0	0	0	0	0	0	0	0	0	0	0	0	1	1	1	0	2	1	1	1	0	1	0	0	0	0	0	0	6020200	0	0	0	0	0	0	0
Calmodulin-like protein 5	CALL5	Q9NZT1	CALL5_HUMAN	1	1	1	1	1	2	2	1	1	2	2	1	1	0	1	2	1	0	0	0	0	0	3	2	1	1	4	1	5	0	0	0	0	0	0	0	0	13140000	0	0	0	0	0	0	0	0
Calmodulin-regulated spectrin-associated protein 2	CAMP2	Q08AD1	CAMP2_HUMAN	0	0	0	0	0	0	0	0	0	0	0	0	0	0	0	0	0	0	0	0	0	0	0	0	0	0	1	0	0	0	0	0	0	0	0	0	0	0	0	0	0	0	0	0	0	0
Calnexin	CALX	P27824	CALX_HUMAN	3	4	2	3	2	3	2	1	1	3	2	11	3	3	2	10	5	2	1	1	2	1	7	7	7	2	2	3	5	24	24	19	6542200	5000100	9080300	5893900	6867300	5916800	5166200	0	0	5711600	5504900	20148000	9016200	35142000
Calpain small subunit 1	CPNS1	P04632	CPNS1_HUMAN	0	0	0	0	0	0	0	0	0	0	0	0	0	0	0	0	0	0	0	0	0	0	3	2	3	1	3	1	3	10	10	9	0	0	0	0	0	0	0	0	0	0	0	0	0	0
Calpain-1 catalytic subunit	CAN1	P07384	CAN1_HUMAN	1	1	0	1	1	4	2	1	2	1	4	2	2	1	1	1	4	2	1	2	2	2	2	3	1	1	1	1	1	10	11	11	0	0	0	0	0	3383500	3618100	0	3914000	0	3178700	5194100	3528300	0
Calpain-15	CAN15	O75808	CAN15_HUMAN	0	0	0	0	0	0	0	0	0	0	0	0	0	0	0	0	0	0	0	0	0	0	0	0	0	0	0	0	0	0	0	0	0	0	0	0	0	0	0	0	0	0	0	0	0	0
Calpain-2 catalytic subunit	CAN2	P17655	CAN2_HUMAN	0	2	1	0	0	2	2	0	1	1	2	1	1	0	1	1	3	2	1	2	2	1	0	0	0	1	1	1	1	12	11	9	0	0	0	0	0	5168100	3237300	0	0	0	2803600	0	0	0
Calpastatin	ICAL	P20810	ICAL_HUMAN	0	0	0	0	0	0	0	0	0	0	0	0	0	0	0	0	0	0	0	0	0	0	7	8	8	4	2	3	3	19	15	18	0	0	0	0	0	0	0	0	0	0	0	0	0	0
Calponin-2	CNN2	Q99439	CNN2_HUMAN	0	1	1	0	0	1	0	0	0	1	1	1	0	0	0	0	1	0	0	0	1	0	3	3	2	2	1	1	2	8	8	9	0	0	0	0	0	1825900	0	0	0	0	0	0	0	0
Calreticulin	CALR	P27797	CALR_HUMAN	3	2	2	3	2	7	2	1	2	3	7	10	5	1	3	8	7	4	3	4	3	4	7	7	7	6	1	6	4	19	19	18	22958000	7937000	29987000	44595000	21801000	10396000	0	0	8336700	12332000	15648000	36798000	37005000	0
Calumenin	CALU	O43852	CALU_HUMAN	0	0	0	0	0	0	0	0	0	0	0	2	1	0	0	2	1	0	0	0	0	0	3	3	2	1	2	1	2	8	11	9	0	0	0	0	0	0	0	0	0	0	0	2363100	0	0
cAMP-dependent protein kinase catalytic subunit alpha	KAPCA	P17612	KAPCA_HUMAN	0	0	0	0	0	0	0	0	0	0	0	0	0	0	0	0	0	0	0	0	0	0	2	2	2	0	0	0	0	7	9	10	0	0	0	0	0	0	0	0	0	0	0	0	0	0
cAMP-dependent protein kinase catalytic subunit beta	KAPCB	P22694	KAPCB_HUMAN	0	0	0	0	0	0	0	0	0	0	0	0	0	0	0	0	0	0	0	0	0	0	1	1	1	0	0	0	0	8	11	12	0	0	0	0	0	0	0	0	0	0	0	0	0	0
cAMP-dependent protein kinase type I-alpha regulatory subunit	KAP0	P10644	KAP0_HUMAN	0	0	0	0	0	0	0	0	0	0	1	1	0	0	0	0	2	0	0	0	0	0	2	2	1	1	1	1	1	10	12	11	0	0	0	0	0	0	0	0	0	0	0	0	0	0
cAMP-dependent protein kinase type II-alpha regulatory subunit	KAP2	P13861	KAP2_HUMAN	1	1	0	0	0	2	1	1	1	1	2	2	2	0	1	1	2	2	2	2	2	2	1	1	1	2	2	2	2	14	17	14	0	0	0	0	0	3049100	0	0	0	0	2447100	2403700	2942200	0
cAMP-regulated phosphoprotein 19	ARP19	P56211	ARP19_HUMAN	0	0	0	0	0	0	0	0	0	0	0	0	0	0	0	0	0	0	0	0	0	0	0	0	0	0	0	0	0	2	2	2	0	0	0	0	0	0	0	0	0	0	0	0	0	0
cAMP-specific 3,5-cyclic phosphodiesterase 4D	PDE4D	Q08499	PDE4D_HUMAN	0	0	0	0	0	0	0	0	0	0	0	0	0	0	0	0	0	0	0	0	0	0	0	0	0	0	0	0	0	5	7	5	0	0	0	0	0	0	0	0	0	0	0	0	0	0
Cancer/testis antigen 2	CTAG2	O75638	CTAG2_HUMAN	0	0	0	0	0	0	0	0	0	0	0	0	0	0	0	0	0	0	0	0	0	0	1	1	1	1	0	1	0	1	2	2	0	0	0	0	0	0	0	0	0	0	0	0	0	0
Cancer-related nucleoside-triphosphatase	NTPCR	Q9BSD7	NTPCR_HUMAN	0	0	0	0	0	0	0	0	0	0	0	0	0	0	0	0	0	0	0	0	0	0	0	0	0	0	0	0	0	2	3	3	0	0	0	0	0	0	0	0	0	0	0	0	0	0
CAP-Gly domain-containing linker protein 1	CLIP1	P30622	CLIP1_HUMAN	0	0	0	1	0	1	0	0	0	0	0	1	0	0	0	0	1	0	0	0	2	0	4	4	4	1	2	1	3	26	26	15	0	0	0	0	0	0	0	0	0	0	0	0	0	0
Caprin-1	CAPR1	Q14444	CAPR1_HUMAN	2	2	2	1	0	3	4	2	2	0	2	4	3	3	1	4	4	1	1	1	1	1	3	6	6	6	5	6	5	14	14	14	4725100	18092000	7833700	0	0	18417000	10177000	8075700	8001300	0	11731000	14622000	13668000	5825400
Cap-specific mRNA (nucleoside-2-O-)-methyltransferase 1	CMTR1	Q8N1G2	CMTR1_HUMAN	0	0	0	0	0	0	0	0	0	0	0	0	0	0	0	0	0	0	0	0	0	0	0	0	0	0	0	0	0	0	2	0	0	0	0	0	0	0	0	0	0	0	0	0	0	0
Carbamoyl-phosphate synthase [ammonia], mitochondrial	CPSM	P31327	CPSM_HUMAN	6	5	3	4	5	3	1	1	2	1	2	9	5	5	4	8	10	22	20	22	20	21	17	18	20	3	3	10	12	69	68	60	14499000	22404000	20365000	26524000	35763000	5152200	0	0	4397300	0	4888600	21403000	9773500	17304000
Carbohydrate-responsive element-binding protein	MLXPL	Q9NP71	MLXPL_HUMAN	0	0	0	0	0	0	0	0	0	0	0	0	0	0	0	0	0	0	0	0	0	0	0	0	0	0	0	0	0	1	1	1	0	0	0	0	0	0	0	0	0	0	0	0	0	0
Carbonyl reductase [NADPH] 1	CBR1	P16152	CBR1_HUMAN	1	1	1	1	0	0	1	0	1	0	1	0	1	0	1	0	1	0	0	0	0	0	4	4	4	3	5	4	4	14	15	16	0	0	0	0	0	0	0	0	0	0	2716000	0	0	0
Carbonyl reductase [NADPH] 3	CBR3	O75828	CBR3_HUMAN	0	0	0	0	0	0	0	0	0	0	0	0	0	0	0	0	0	0	0	0	0	0	2	2	1	2	2	2	2	5	6	7	0	0	0	0	0	0	0	0	0	0	0	0	0	0
Carboxymethylenebutenolidase homolog	CMBL	Q96DG6	CMBL_HUMAN	0	0	0	0	0	0	0	0	0	0	0	0	0	0	0	0	0	0	0	0	0	0	2	2	2	2	2	1	2	8	11	12	0	0	0	0	0	0	0	0	0	0	0	0	0	0
Carboxypeptidase A4	CBPA4	Q9UI42	CBPA4_HUMAN	0	0	0	0	0	0	0	0	0	0	0	0	0	0	0	0	0	0	0	0	0	0	1	2	1	1	3	0	2	5	4	5	0	0	0	0	0	0	0	0	0	0	0	0	0	0
Carboxypeptidase D	CBPD	O75976	CBPD_HUMAN	0	0	0	0	0	0	0	0	0	0	0	0	0	0	0	0	0	0	0	0	0	0	0	0	0	0	0	0	0	2	5	2	0	0	0	0	0	0	0	0	0	0	0	0	0	0
Carboxypeptidase M	CBPM	P14384	CBPM_HUMAN	0	1	0	0	0	1	0	0	0	2	1	2	1	1	0	2	1	0	0	0	0	0	1	1	1	1	2	1	2	6	6	6	0	0	0	0	0	0	0	0	0	7602600	0	4582000	0	0
Carnitine O-palmitoyltransferase 1, liver isoform	CPT1A	P50416	CPT1A_HUMAN	0	0	0	0	0	0	0	0	0	0	0	0	0	0	0	0	0	0	0	0	0	0	1	1	1	0	0	0	1	15	17	15	0	0	0	0	0	0	0	0	0	0	0	0	0	0
Carnitine O-palmitoyltransferase 2, mitochondrial	CPT2	P23786	CPT2_HUMAN	0	0	0	0	0	0	0	0	0	0	0	0	0	0	0	0	0	0	0	0	0	0	0	0	0	0	0	0	0	6	4	3	0	0	0	0	0	0	0	0	0	0	0	0	0	0
Cartilage-associated protein	CRTAP	O75718	CRTAP_HUMAN	0	0	0	0	0	0	0	0	0	0	0	1	1	0	0	1	1	0	0	0	0	0	0	0	0	0	0	0	0	7	6	6	0	0	0	0	0	0	0	0	0	0	0	0	0	0
Casein kinase I isoform alpha	KC1A	P48729	KC1A_HUMAN	0	0	0	0	0	0	0	0	0	0	0	0	0	0	0	0	0	0	0	0	0	0	0	0	0	0	1	0	2	6	6	6	0	0	0	0	0	0	0	0	0	0	0	0	0	0
Casein kinase I isoform epsilon	KC1E	P49674	KC1E_HUMAN	0	0	0	0	0	0	0	0	0	0	0	0	0	0	0	0	0	0	0	0	0	0	0	0	0	0	1	0	0	4	3	4	0	0	0	0	0	0	0	0	0	0	0	0	0	0
Casein kinase II subunit alpha	CSK21	P68400	CSK21_HUMAN	1	1	1	1	1	6	6	2	2	7	7	5	1	1	2	4	4	1	1	1	1	1	3	4	3	5	10	1	5	7	9	9	0	0	0	0	0	41767000	32668000	87986000	62723000	93562000	36320000	5285000	0	0
Casein kinase II subunit alpha	CSK22	P19784	CSK22_HUMAN	1	0	0	1	0	1	0	1	1	2	1	1	1	0	0	1	0	0	0	0	0	0	1	3	3	2	5	1	3	6	6	7	0	0	0	0	0	0	0	0	0	7153700	0	0	0	0
Casein kinase II subunit beta	CSK2B	P67870	CSK2B_HUMAN	0	0	1	1	0	0	0	1	0	0	1	0	0	1	0	0	0	1	0	1	1	1	2	2	2	5	3	2	3	5	4	4	0	0	0	0	0	0	0	0	0	0	0	0	0	0
Caseinolytic peptidase B protein homolog	CLPB	Q9H078	CLPB_HUMAN	0	0	0	0	0	0	0	0	0	0	0	0	0	0	0	0	0	0	0	0	0	0	0	0	0	0	0	0	0	12	15	13	0	0	0	0	0	0	0	0	0	0	0	0	0	0
Caskin-2	CSKI2	Q8WXE0	CSKI2_HUMAN	0	0	0	0	0	0	0	0	0	0	0	0	0	0	0	0	0	0	0	0	0	0	0	0	0	0	0	0	0	2	1	1	0	0	0	0	0	0	0	0	0	0	0	0	0	0
Caspase activity and apoptosis inhibitor 1	CAAP1	Q9H8G2	CAAP1_HUMAN	0	0	0	0	0	0	0	0	0	0	0	0	0	0	0	0	0	0	0	0	0	0	0	0	0	0	0	0	0	0	1	1	0	0	0	0	0	0	0	0	0	0	0	0	0	0
Caspase-1	CASP1	P29466	CASP1_HUMAN	0	0	0	0	0	0	0	0	0	0	0	0	0	0	0	0	0	0	0	0	0	0	0	0	0	0	0	0	0	0	0	1	0	0	0	0	0	0	0	0	0	0	0	0	0	0
Caspase-14	CASPE	P31944	CASPE_HUMAN	4	7	4	4	4	3	7	5	3	6	5	7	4	3	3	7	5	3	3	2	2	2	8	7	7	5	11	9	11	6	4	4	48545000	35765000	47069000	39166000	40728000	47463000	43662000	93766000	26666000	57805000	53331000	56952000	39703000	67701000
Caspase-3	CASP3	P42574	CASP3_HUMAN	0	0	0	0	0	0	0	0	0	0	0	0	0	0	0	0	0	0	0	0	0	0	0	0	0	0	0	0	0	2	2	3	0	0	0	0	0	0	0	0	0	0	0	0	0	0
Caspase-7	CASP7	P55210	CASP7_HUMAN	0	0	0	0	0	0	0	0	0	0	0	0	0	0	0	0	0	0	0	0	0	0	0	0	0	0	0	0	0	2	2	2	0	0	0	0	0	0	0	0	0	0	0	0	0	0
Caspase-8	CASP8	Q14790	CASP8_HUMAN	0	0	0	0	0	0	0	0	0	0	0	0	0	0	0	0	0	0	0	0	0	0	0	0	0	0	0	0	0	3	2	1	0	0	0	0	0	0	0	0	0	0	0	0	0	0
Caspase-9	CASP9	P55211	CASP9_HUMAN	0	0	0	0	0	0	0	0	0	0	0	0	0	0	0	0	0	0	0	0	0	0	0	0	0	0	0	0	0	1	2	1	0	0	0	0	0	0	0	0	0	0	0	0	0	0
Cat eye syndrome critical region protein 5	CECR5	Q9BXW7	CECR5_HUMAN	0	0	0	0	0	0	0	0	0	0	0	0	0	0	0	0	0	0	0	0	0	0	0	0	0	0	0	0	0	4	4	5	0	0	0	0	0	0	0	0	0	0	0	0	0	0
Catalase	CATA	P04040	CATA_HUMAN	4	6	4	2	2	8	8	4	4	6	8	9	4	4	5	8	8	4	3	4	4	4	6	6	5	4	6	4	5	15	15	14	14946000	17253000	19279000	12388000	15585000	13808000	14855000	24807000	13963000	24538000	14704000	14931000	17189000	21849000
Catechol O-methyltransferase	COMT	P21964	COMT_HUMAN	0	0	0	0	0	0	0	0	0	0	0	0	0	0	0	0	0	0	0	0	0	0	2	0	2	1	1	1	2	7	6	7	0	0	0	0	0	0	0	0	0	0	0	0	0	0
Catenin alpha-1	CTNA1	P35221	CTNA1_HUMAN	1	0	0	0	1	1	3	2	1	1	2	2	1	0	1	3	5	2	2	3	2	2	6	5	6	3	5	4	5	23	23	25	0	0	0	0	0	0	3825400	7400800	0	0	5434600	12764000	0	0
Catenin alpha-2	CTNA2	P26232	CTNA2_HUMAN	0	0	0	0	0	0	0	0	0	0	0	0	0	0	0	0	0	0	0	0	0	0	2	2	2	1	3	1	2	4	5	6	0	0	0	0	0	0	0	0	0	0	0	0	0	0
Catenin beta-1	CTNB1	P35222	CTNB1_HUMAN	0	0	0	0	0	0	0	0	0	0	0	0	0	0	0	0	0	0	0	0	0	0	0	0	0	0	0	0	0	1	5	3	0	0	0	0	0	0	0	0	0	0	0	0	0	0
Catenin delta-1	CTND1	O60716	CTND1_HUMAN	0	1	0	0	0	2	2	0	0	0	2	3	0	0	0	2	2	0	0	0	0	0	0	0	0	0	0	0	0	7	10	10	0	0	0	0	0	0	0	0	0	0	1775700	961950	0	0
Cathepsin B	CATB	P07858	CATB_HUMAN	0	0	0	0	0	0	0	0	0	0	0	0	0	0	0	0	0	0	0	0	0	0	0	0	0	0	0	0	0	2	2	1	0	0	0	0	0	0	0	0	0	0	0	0	0	0
Cathepsin D	CATD	P07339	CATD_HUMAN	2	3	2	2	2	2	2	2	1	3	3	2	2	2	2	2	1	1	0	0	0	1	3	5	3	4	5	3	5	9	9	8	0	55076000	33904000	36234000	0	0	21611000	0	0	24914000	28406000	19817000	0	38945000
Cathepsin L1	CATL1	P07711	CATL1_HUMAN	0	0	0	0	0	0	0	0	0	0	0	0	0	0	0	0	0	0	0	0	0	0	0	0	0	0	0	0	0	2	2	2	0	0	0	0	0	0	0	0	0	0	0	0	0	0
Cathepsin Z	CATZ	Q9UBR2	CATZ_HUMAN	2	2	2	2	2	0	1	0	0	0	0	2	1	1	0	1	2	1	1	1	1	1	2	2	2	1	0	1	1	4	2	3	6772800	8356000	7413400	15646000	8465100	0	0	0	0	0	0	3094000	0	0
Cation-dependent mannose-6-phosphate receptor	MPRD	P20645	MPRD_HUMAN	0	0	0	0	0	0	0	0	0	0	0	0	0	0	0	0	0	0	0	0	0	0	1	1	1	1	1	1	1	2	3	4	0	0	0	0	0	0	0	0	0	0	0	0	0	0
Cationic amino acid transporter 2	CTR2	P52569	CTR2_HUMAN	0	0	0	0	0	0	0	0	0	0	0	0	0	0	0	0	0	0	0	0	0	0	0	0	0	0	0	0	0	0	3	3	0	0	0	0	0	0	0	0	0	0	0	0	0	0
Cation-independent mannose-6-phosphate receptor	MPRI	P11717	MPRI_HUMAN	0	0	0	0	0	0	0	0	0	0	0	0	0	0	0	0	0	1	0	1	3	2	1	0	0	0	0	1	0	16	13	6	0	0	0	0	0	0	0	0	0	0	0	0	0	0
Caveolin-1	CAV1	Q03135	CAV1_HUMAN	0	0	0	0	0	1	1	0	0	1	1	1	0	0	0	1	0	0	0	0	0	0	1	1	0	0	1	0	1	4	4	3	0	0	0	0	0	0	0	0	0	0	0	0	0	0
CCA tRNA nucleotidyltransferase 1, mitochondrial	TRNT1	Q96Q11	TRNT1_HUMAN	0	0	0	0	0	0	0	0	0	0	0	0	0	0	0	0	0	0	0	0	0	0	0	0	0	0	0	0	0	11	13	12	0	0	0	0	0	0	0	0	0	0	0	0	0	0
CCAAT/enhancer-binding protein zeta	CEBPZ	Q03701	CEBPZ_HUMAN	0	0	0	0	0	0	0	0	0	0	0	0	0	0	0	0	0	0	0	0	0	0	0	0	0	0	0	0	0	11	10	7	0	0	0	0	0	0	0	0	0	0	0	0	0	0
CCR4-NOT transcription complex subunit 1	CNOT1	A5YKK6	CNOT1_HUMAN	0	0	0	0	0	0	0	0	0	0	0	1	1	0	0	0	1	1	0	1	1	1	0	0	0	0	0	0	0	21	27	16	0	0	0	0	0	0	0	0	0	0	0	0	1319700	0
CCR4-NOT transcription complex subunit 10	CNO10	Q9H9A5	CNO10_HUMAN	0	0	0	0	0	0	0	0	0	0	0	0	0	0	0	0	0	0	0	0	0	0	0	0	0	0	0	0	0	1	2	2	0	0	0	0	0	0	0	0	0	0	0	0	0	0
CCR4-NOT transcription complex subunit 11	CNO11	Q9UKZ1	CNO11_HUMAN	0	0	0	0	0	0	0	0	0	0	0	0	0	0	0	0	0	0	0	0	0	0	0	0	0	0	0	0	0	3	4	3	0	0	0	0	0	0	0	0	0	0	0	0	0	0
CCR4-NOT transcription complex subunit 2	CNOT2	Q9NZN8	CNOT2_HUMAN	0	0	0	0	0	0	0	0	0	0	0	0	0	0	0	0	0	0	0	0	0	0	0	0	0	0	0	0	0	3	3	3	0	0	0	0	0	0	0	0	0	0	0	0	0	0
CCR4-NOT transcription complex subunit 3	CNOT3	O75175	CNOT3_HUMAN	0	0	0	0	0	0	0	0	0	0	0	0	0	0	0	0	0	0	0	0	0	0	0	0	0	0	0	0	0	2	2	2	0	0	0	0	0	0	0	0	0	0	0	0	0	0
CD109 antigen	CD109	Q6YHK3	CD109_HUMAN	1	3	2	1	2	4	2	1	2	3	4	5	3	2	1	3	4	3	4	5	5	3	14	14	15	2	9	5	6	22	24	20	0	8120800	7868900	0	5929100	7226600	3902100	0	6391600	7345300	3898200	10214000	7397100	6128800
CD2 antigen cytoplasmic tail-binding protein 2	CD2B2	O95400	CD2B2_HUMAN	0	0	0	0	0	0	0	0	0	0	0	0	0	0	0	0	0	0	0	0	0	0	0	0	0	0	0	0	0	2	2	3	0	0	0	0	0	0	0	0	0	0	0	0	0	0
CD276 antigen	CD276	Q5ZPR3	CD276_HUMAN	0	0	0	0	0	0	0	0	0	0	0	0	0	0	0	0	0	0	0	0	0	0	3	3	3	0	1	1	1	2	2	2	0	0	0	0	0	0	0	0	0	0	0	0	0	0
CD2-associated protein	CD2AP	Q9Y5K6	CD2AP_HUMAN	1	0	0	1	0	2	2	1	1	2	2	1	0	0	0	1	1	0	0	0	0	0	0	0	0	5	11	1	5	5	5	7	0	0	0	0	0	4046900	5333300	0	0	5129900	4895700	0	0	0
CD44 antigen	CD44	P16070	CD44_HUMAN	3	4	2	2	2	6	5	3	5	6	6	6	6	3	4	6	6	3	3	2	3	2	6	8	7	3	7	2	6	9	9	8	30274000	27948000	53261000	0	0	57782000	49226000	40600000	47103000	52081000	22689000	56163000	52954000	54613000
CD59 glycoprotein	CD59	P13987	CD59_HUMAN	0	0	0	0	0	0	0	0	0	0	0	0	0	0	0	0	0	0	0	0	0	0	0	0	0	0	0	0	0	1	1	1	0	0	0	0	0	0	0	0	0	0	0	0	0	0
CD63 antigen	CD63	P08962	CD63_HUMAN	0	0	0	0	0	0	0	0	0	0	0	1	0	0	0	1	0	1	1	1	1	1	1	1	1	1	1	1	1	3	5	3	0	0	0	0	0	0	0	0	0	0	0	0	0	0
CD9 antigen	CD9	P21926	CD9_HUMAN	0	0	0	0	0	0	0	0	0	0	0	0	0	0	0	0	0	0	0	0	0	0	4	4	4	3	3	3	3	3	4	4	0	0	0	0	0	0	0	0	0	0	0	0	0	0
CD97 antigen	CD97	P48960	CD97_HUMAN	0	0	0	0	0	0	0	0	0	0	0	0	0	0	0	0	0	0	0	0	0	0	1	2	1	2	3	1	3	5	4	6	0	0	0	0	0	0	0	0	0	0	0	0	0	0
CD99 antigen	CD99	P14209	CD99_HUMAN	0	0	0	0	0	0	0	0	0	0	0	0	0	0	0	0	0	0	0	0	0	0	0	0	0	0	0	0	0	1	0	0	0	0	0	0	0	0	0	0	0	0	0	0	0	0
Cdc42 effector protein 1	BORG5	Q00587	BORG5_HUMAN	0	0	0	0	0	0	0	0	0	0	0	0	0	0	0	0	1	0	0	0	0	1	0	0	0	0	0	0	0	0	0	0	0	0	0	0	0	0	0	0	0	0	0	0	0	0
Cdc42 effector protein 4	BORG4	Q9H3Q1	BORG4_HUMAN	0	0	0	0	0	0	0	0	0	0	0	0	0	0	0	0	0	0	0	0	0	0	1	1	1	0	1	1	1	2	2	2	0	0	0	0	0	0	0	0	0	0	0	0	0	0
Cdc42-interacting protein 4	CIP4	Q15642	CIP4_HUMAN	0	0	0	0	0	3	1	0	0	0	3	3	3	2	0	1	1	0	0	0	0	0	1	3	4	0	2	1	2	11	13	11	0	0	0	0	0	4076700	0	0	0	0	3419500	2826300	0	0
CDGSH iron-sulfur domain-containing protein 1	CISD1	Q9NZ45	CISD1_HUMAN	0	0	0	0	0	0	0	0	0	0	0	0	0	0	0	0	0	0	0	0	0	0	1	1	1	0	0	0	0	3	5	4	0	0	0	0	0	0	0	0	0	0	0	0	0	0
CDGSH iron-sulfur domain-containing protein 2	CISD2	Q8N5K1	CISD2_HUMAN	0	0	0	0	0	0	0	0	0	0	0	0	0	0	0	0	0	0	0	0	0	0	0	0	0	0	0	0	0	6	6	5	0	0	0	0	0	0	0	0	0	0	0	0	0	0
CDK2-associated and cullin domain-containing protein 1	CACL1	Q86Y37	CACL1_HUMAN	0	0	0	0	0	0	0	0	0	0	0	0	0	0	0	0	0	0	0	0	0	0	0	0	0	0	0	0	0	0	1	1	0	0	0	0	0	0	0	0	0	0	0	0	0	0
CDK5 regulatory subunit-associated protein 1	CK5P1	Q96SZ6	CK5P1_HUMAN	0	0	0	0	0	0	0	0	0	0	0	0	0	0	0	0	0	0	0	0	0	0	0	0	0	0	0	0	0	0	1	0	0	0	0	0	0	0	0	0	0	0	0	0	0	0
CDK5 regulatory subunit-associated protein 2	CK5P2	Q96SN8	CK5P2_HUMAN	0	0	0	0	0	0	0	0	0	0	0	0	0	0	0	0	0	0	0	0	0	0	0	0	0	0	0	0	0	1	2	1	0	0	0	0	0	0	0	0	0	0	0	0	0	0
CDK5 regulatory subunit-associated protein 3	CK5P3	Q96JB5	CK5P3_HUMAN	0	0	0	0	0	0	0	0	0	0	0	0	0	0	0	0	0	0	0	0	0	0	0	0	0	0	0	0	0	4	4	5	0	0	0	0	0	0	0	0	0	0	0	0	0	0
CDKN2A-interacting protein	CARF	Q9NXV6	CARF_HUMAN	0	0	0	0	0	0	0	0	0	0	0	0	0	0	0	0	0	2	1	2	2	0	0	0	0	0	0	0	0	9	9	6	0	0	0	0	0	0	0	0	0	0	0	0	0	0
CDKN2AIP N-terminal-like protein	C2AIL	Q96HQ2	C2AIL_HUMAN	0	0	0	0	0	0	0	0	0	0	0	0	0	0	0	0	0	0	0	0	0	0	0	0	0	0	0	0	0	1	1	1	0	0	0	0	0	0	0	0	0	0	0	0	0	0
CDP-diacylglycerol--glycerol-3-phosphate 3-phosphatidyltransferase, mitochondrial	PGPS1	Q32NB8	PGPS1_HUMAN	0	0	0	0	0	0	0	0	0	0	0	0	0	0	0	0	0	0	0	0	0	0	0	0	0	0	0	0	0	0	3	1	0	0	0	0	0	0	0	0	0	0	0	0	0	0
CDP-diacylglycerol--inositol 3-phosphatidyltransferase	CDIPT	O14735	CDIPT_HUMAN	0	0	0	0	0	0	0	0	0	0	0	0	0	0	0	0	0	0	0	0	0	0	0	0	0	0	0	0	0	0	1	1	0	0	0	0	0	0	0	0	0	0	0	0	0	0
Cell cycle and apoptosis regulator protein 2	CCAR2	Q8N163	CCAR2_HUMAN	0	0	0	0	0	0	0	0	0	0	0	1	0	0	0	0	0	3	3	2	3	3	1	1	1	0	0	0	0	19	17	16	0	0	0	0	0	0	0	0	0	0	0	0	0	0
Cell cycle checkpoint protein RAD1	RAD1	O60671	RAD1_HUMAN	0	0	0	0	0	0	0	0	0	0	0	0	0	0	0	0	0	0	0	0	0	0	0	0	0	0	0	0	0	1	2	4	0	0	0	0	0	0	0	0	0	0	0	0	0	0
Cell cycle control protein 50A	CC50A	Q9NV96	CC50A_HUMAN	0	0	0	0	0	0	0	0	0	0	0	0	0	0	0	0	0	0	0	0	0	0	0	0	0	0	0	0	0	0	1	1	0	0	0	0	0	0	0	0	0	0	0	0	0	0
Cell differentiation protein RCD1 homolog	RCD1	Q92600	RCD1_HUMAN	0	0	0	0	0	0	0	0	0	0	0	0	0	0	0	0	0	0	0	0	0	0	0	0	0	0	0	0	0	3	4	4	0	0	0	0	0	0	0	0	0	0	0	0	0	0
Cell division control protein 42 homolog	CDC42	P60953	CDC42_HUMAN	0	0	0	0	0	0	0	0	0	0	0	0	0	0	0	0	0	0	0	0	0	0	3	4	3	3	3	3	3	8	7	6	0	0	0	0	0	0	0	0	0	0	0	0	0	0
Cell division control protein 45 homolog	CDC45	O75419	CDC45_HUMAN	0	0	0	0	0	0	0	0	0	0	0	0	0	0	0	0	0	0	0	0	0	0	0	0	0	0	0	0	0	1	2	2	0	0	0	0	0	0	0	0	0	0	0	0	0	0
Cell division cycle 5-like protein	CDC5L	Q99459	CDC5L_HUMAN	0	0	0	0	0	0	0	0	0	0	0	0	0	0	0	0	0	1	1	1	1	1	0	0	0	0	0	0	0	20	21	20	0	0	0	0	0	0	0	0	0	0	0	0	0	0
Cell division cycle and apoptosis regulator protein 1	CCAR1	Q8IX12	CCAR1_HUMAN	0	0	0	0	0	0	0	0	0	0	0	0	0	0	0	0	0	1	1	1	1	1	1	1	1	1	1	0	1	15	13	13	0	0	0	0	0	0	0	0	0	0	0	0	0	0
Cell division cycle protein 123 homolog	CD123	O75794	CD123_HUMAN	1	0	1	1	0	1	1	1	0	0	1	1	1	1	0	1	0	0	0	0	0	0	1	1	1	2	3	3	3	8	9	10	0	0	0	0	0	2245200	0	0	0	0	0	0	0	0
Cell division cycle protein 16 homolog	CDC16	Q13042	CDC16_HUMAN	0	0	0	0	0	0	0	0	0	0	0	0	0	0	0	0	0	0	0	0	0	0	0	0	0	0	0	0	0	0	1	0	0	0	0	0	0	0	0	0	0	0	0	0	0	0
Cell division cycle protein 23 homolog	CDC23	Q9UJX2	CDC23_HUMAN	0	0	0	0	0	0	0	0	0	0	0	0	0	0	0	0	0	0	0	0	0	0	0	0	0	0	0	0	0	2	4	4	0	0	0	0	0	0	0	0	0	0	0	0	0	0
Cell division cycle protein 27 homolog	CDC27	P30260	CDC27_HUMAN	0	0	0	0	0	0	0	0	0	0	0	0	0	0	0	0	0	0	0	0	0	0	0	0	0	0	0	0	0	3	3	1	0	0	0	0	0	0	0	0	0	0	0	0	0	0
Cell division cycle-associated protein 3	CDCA3	Q99618	CDCA3_HUMAN	0	0	0	0	0	0	0	0	0	0	0	0	0	0	0	0	0	0	0	0	0	0	0	0	0	0	0	0	0	1	1	0	0	0	0	0	0	0	0	0	0	0	0	0	0	0
Cell growth-regulating nucleolar protein	LYAR	Q9NX58	LYAR_HUMAN	0	0	0	0	0	0	0	0	0	0	0	0	0	0	0	0	0	0	0	0	0	0	0	0	0	0	0	0	0	8	11	10	0	0	0	0	0	0	0	0	0	0	0	0	0	0
Cell surface glycoprotein MUC18	MUC18	P43121	MUC18_HUMAN	2	5	1	0	2	5	4	2	0	5	5	5	4	0	1	6	4	3	2	2	2	3	10	7	7	3	5	4	5	15	15	12	13781000	30483000	0	0	26564000	19697000	15236000	16879000	0	15667000	9272300	14791000	16474000	0
Cellular retinoic acid-binding protein 2	RABP2	P29373	RABP2_HUMAN	2	1	0	0	1	0	1	2	0	1	1	1	0	0	0	1	0	0	0	0	0	0	0	0	0	0	0	0	0	0	0	0	0	0	0	0	0	0	0	0	0	0	0	0	0	0
Centrin-2	CETN2	P41208	CETN2_HUMAN	0	0	0	0	0	0	0	0	0	0	0	0	0	0	0	0	0	0	0	0	0	0	0	0	0	0	0	0	0	3	4	5	0	0	0	0	0	0	0	0	0	0	0	0	0	0
Centromere protein F	CENPF	P49454	CENPF_HUMAN	0	1	1	0	0	1	1	0	1	1	1	1	1	0	1	1	1	0	0	0	0	0	0	0	0	0	0	0	0	1	1	0	0	0	0	0	0	0	0	0	0	0	0	0	0	0
Centromere protein K	CENPK	Q9BS16	CENPK_HUMAN	0	0	0	0	0	0	0	0	0	0	0	0	0	0	0	0	0	0	0	0	0	0	0	0	0	0	0	0	0	0	0	0	0	0	0	0	0	0	0	0	0	0	0	0	0	0
Centromere protein M	CENPM	Q9NSP4	CENPM_HUMAN	0	0	0	0	0	0	0	0	0	0	0	0	0	0	0	0	0	0	0	0	0	0	0	0	0	0	0	0	0	0	1	1	0	0	0	0	0	0	0	0	0	0	0	0	0	0
Centromere protein V	CENPV	Q7Z7K6	CENPV_HUMAN	0	0	0	0	0	0	0	0	0	0	0	0	0	0	0	0	0	0	0	0	0	0	0	0	0	0	0	0	0	2	2	2	0	0	0	0	0	0	0	0	0	0	0	0	0	0
Centromere/kinetochore protein zw10 homolog	ZW10	O43264	ZW10_HUMAN	0	1	0	0	0	1	1	0	0	0	0	1	0	0	0	1	1	0	0	0	0	0	0	0	0	0	0	0	1	8	9	6	0	0	0	0	0	0	0	0	0	0	0	1985200	0	0
Centromere-associated protein E	CENPE	Q02224	CENPE_HUMAN	0	0	0	0	0	0	0	0	0	0	0	0	0	0	0	0	0	0	0	0	0	0	1	1	2	1	2	1	1	1	1	1	0	0	0	0	0	0	0	0	0	0	0	0	0	0
Centrosomal protein of 164 kDa	CE164	Q9UPV0	CE164_HUMAN	1	2	1	1	1	2	1	1	1	1	1	1	1	1	1	1	1	1	1	1	1	0	0	0	0	0	0	0	0	0	0	0	0	196670000	0	0	0	91209000	0	0	0	0	0	0	0	0
Centrosomal protein of 170 kDa	CE170	Q5SW79	CE170_HUMAN	0	0	0	0	0	0	0	0	0	0	0	0	0	0	0	0	0	0	0	0	0	0	0	0	0	0	0	0	0	4	4	2	0	0	0	0	0	0	0	0	0	0	0	0	0	0
Centrosomal protein of 290 kDa	CE290	O15078	CE290_HUMAN	0	0	0	0	0	0	0	0	0	0	0	0	0	0	0	0	0	0	0	0	0	0	1	1	1	0	0	0	1	1	1	1	0	0	0	0	0	0	0	0	0	0	0	0	0	0
Centrosomal protein of 55 kDa	CEP55	Q53EZ4	CEP55_HUMAN	1	1	1	0	1	17	15	9	11	14	17	11	11	5	4	14	10	0	0	0	0	0	10	8	7	21	26	9	10	0	2	2	0	0	0	0	0	229110000	191780000	123690000	96560000	169710000	218830000	29162000	45325000	36610000
Centrosomal protein of 97 kDa	CEP97	Q8IW35	CEP97_HUMAN	0	0	0	0	0	0	0	0	0	0	0	0	0	0	0	0	0	0	0	0	0	0	0	0	0	0	0	0	0	1	1	1	0	0	0	0	0	0	0	0	0	0	0	0	0	0
Ceramide synthase 2	CERS2	Q96G23	CERS2_HUMAN	0	0	0	0	0	0	0	0	0	0	0	0	0	0	0	0	0	0	0	0	0	0	0	0	0	0	0	0	0	6	6	6	0	0	0	0	0	0	0	0	0	0	0	0	0	0
cGMP-inhibited 3,5-cyclic phosphodiesterase A	PDE3A	Q14432	PDE3A_HUMAN	0	0	0	0	0	0	0	0	0	0	0	0	0	0	0	0	0	0	0	0	0	0	0	0	1	0	0	0	0	1	2	2	0	0	0	0	0	0	0	0	0	0	0	0	0	0
Charged multivesicular body protein 1a	CHM1A	Q9HD42	CHM1A_HUMAN	0	0	0	0	0	0	0	0	0	0	0	0	0	0	0	0	0	0	0	0	0	0	0	0	0	0	0	0	0	1	3	3	0	0	0	0	0	0	0	0	0	0	0	0	0	0
Charged multivesicular body protein 1b	CHM1B	Q7LBR1	CHM1B_HUMAN	0	0	0	0	0	0	0	0	0	0	0	0	0	0	0	0	0	0	0	0	0	0	0	1	0	2	1	1	1	3	2	3	0	0	0	0	0	0	0	0	0	0	0	0	0	0
Charged multivesicular body protein 2a	CHM2A	O43633	CHM2A_HUMAN	0	0	0	0	0	0	0	0	0	0	0	0	0	0	0	0	0	0	0	0	0	0	0	1	1	2	4	2	3	4	5	6	0	0	0	0	0	0	0	0	0	0	0	0	0	0
Charged multivesicular body protein 2b	CHM2B	Q9UQN3	CHM2B_HUMAN	0	0	0	0	0	0	0	0	0	0	0	0	0	0	0	0	0	0	0	0	0	0	0	1	0	4	4	3	2	2	2	2	0	0	0	0	0	0	0	0	0	0	0	0	0	0
Charged multivesicular body protein 3	CHMP3	Q9Y3E7	CHMP3_HUMAN	0	0	0	0	0	0	0	0	0	0	0	0	0	0	0	0	0	0	0	0	0	0	0	0	0	1	0	0	1	2	2	1	0	0	0	0	0	0	0	0	0	0	0	0	0	0
Charged multivesicular body protein 4a	CHM4A	Q9BY43	CHM4A_HUMAN	0	0	0	0	0	0	0	0	0	0	0	0	0	0	0	0	0	0	0	0	0	0	1	1	0	2	0	1	1	3	3	4	0	0	0	0	0	0	0	0	0	0	0	0	0	0
Charged multivesicular body protein 4b	CHM4B	Q9H444	CHM4B_HUMAN	1	0	0	1	0	2	1	1	1	0	2	1	0	1	0	0	2	0	0	0	0	0	3	4	4	6	7	3	4	5	6	7	0	0	0	0	0	5854700	0	0	0	0	2881300	0	0	0
Charged multivesicular body protein 5	CHMP5	Q9NZZ3	CHMP5_HUMAN	0	0	0	0	0	0	0	0	0	0	0	0	0	0	0	0	0	0	0	0	0	0	0	0	0	2	1	0	1	1	2	2	0	0	0	0	0	0	0	0	0	0	0	0	0	0
Charged multivesicular body protein 7	CHMP7	Q8WUX9	CHMP7_HUMAN	0	0	0	0	0	0	0	0	0	0	0	0	0	0	0	0	0	0	0	0	0	0	0	0	0	0	0	0	0	1	1	2	0	0	0	0	0	0	0	0	0	0	0	0	0	0
Checkpoint protein HUS1	HUS1	O60921	HUS1_HUMAN	0	0	0	0	0	0	0	0	0	0	0	0	0	0	0	0	0	0	0	0	0	0	0	0	0	0	0	0	0	2	3	3	0	0	0	0	0	0	0	0	0	0	0	0	0	0
Chitobiosyldiphosphodolichol beta-mannosyltransferase	ALG1	Q9BT22	ALG1_HUMAN	0	0	0	0	0	0	0	0	0	0	0	0	0	0	0	0	0	0	0	0	0	0	0	0	0	0	0	0	0	3	2	2	0	0	0	0	0	0	0	0	0	0	0	0	0	0
Chloride channel CLIC-like protein 1	CLCC1	Q96S66	CLCC1_HUMAN	0	0	0	0	0	0	0	0	0	0	0	0	0	0	0	0	0	0	0	0	0	0	0	0	0	0	0	0	0	4	4	4	0	0	0	0	0	0	0	0	0	0	0	0	0	0
Chloride intracellular channel protein 1	CLIC1	O00299	CLIC1_HUMAN	2	1	1	2	1	4	4	3	3	2	4	4	3	2	3	3	3	1	1	1	1	1	5	5	5	6	7	6	7	11	12	12	6722800	0	0	23353000	0	31784000	34543000	38948000	26302000	33464000	24228000	23000000	26654000	30514000
Chloride intracellular channel protein 4	CLIC4	Q9Y696	CLIC4_HUMAN	0	0	0	0	0	0	0	0	0	0	0	0	0	0	0	0	0	1	0	1	1	1	2	4	2	1	2	0	2	5	8	7	0	0	0	0	0	0	0	0	0	0	0	0	0	0
Choline transporter-like protein 1	CTL1	Q8WWI5	CTL1_HUMAN	0	0	0	0	0	0	0	0	0	0	0	0	0	0	0	0	0	0	0	0	0	0	0	0	0	0	0	0	0	0	1	1	0	0	0	0	0	0	0	0	0	0	0	0	0	0
Choline/ethanolaminephosphotransferase 1	CEPT1	Q9Y6K0	CEPT1_HUMAN	0	0	0	0	0	0	0	0	0	0	0	0	0	0	0	0	0	0	0	0	0	0	0	0	0	0	0	0	0	2	1	2	0	0	0	0	0	0	0	0	0	0	0	0	0	0
Choline-phosphate cytidylyltransferase A	PCY1A	P49585	PCY1A_HUMAN	0	0	0	0	0	0	0	0	0	0	0	0	0	0	0	0	0	0	0	0	0	0	0	2	1	1	0	0	0	1	1	2	0	0	0	0	0	0	0	0	0	0	0	0	0	0
Cholinephosphotransferase 1	CHPT1	Q8WUD6	CHPT1_HUMAN	0	0	0	0	0	0	0	0	0	0	0	0	0	0	0	0	0	0	0	0	0	0	0	0	0	0	0	0	0	0	0	0	0	0	0	0	0	0	0	0	0	0	0	0	0	0
Chondroitin sulfate proteoglycan 4	CSPG4	Q6UVK1	CSPG4_HUMAN	2	4	3	3	1	6	5	2	5	3	4	4	5	2	1	4	6	4	3	4	5	4	3	4	4	1	4	3	2	31	35	21	8859100	8129400	8641700	12424000	0	10859000	5223900	9609400	10529000	12597000	6953800	11133000	7864900	13665000
Chromatin accessibility complex protein 1	CHRC1	Q9NRG0	CHRC1_HUMAN	0	0	0	0	0	0	0	0	0	0	0	0	0	0	0	0	0	0	0	0	0	0	2	2	2	2	3	3	2	3	3	4	0	0	0	0	0	0	0	0	0	0	0	0	0	0
Chromatin assembly factor 1 subunit A	CAF1A	Q13111	CAF1A_HUMAN	0	0	0	0	0	0	0	0	0	0	0	0	0	0	0	0	0	0	0	0	0	0	0	0	0	0	0	0	0	3	4	4	0	0	0	0	0	0	0	0	0	0	0	0	0	0
Chromatin assembly factor 1 subunit B	CAF1B	Q13112	CAF1B_HUMAN	0	0	0	0	0	0	0	0	0	0	0	0	0	0	0	0	0	0	0	0	0	0	0	0	0	0	0	0	0	5	7	3	0	0	0	0	0	0	0	0	0	0	0	0	0	0
Chromatin modification-related protein MEAF6	EAF6	Q9HAF1	EAF6_HUMAN	0	0	0	0	0	0	0	0	0	0	0	0	0	0	0	0	0	0	0	0	0	0	0	0	0	0	0	0	0	0	0	0	0	0	0	0	0	0	0	0	0	0	0	0	0	0
Chromatin target of PRMT1 protein	CHTOP	Q9Y3Y2	CHTOP_HUMAN	0	0	0	0	0	0	0	0	0	0	0	0	0	0	0	0	0	0	0	0	0	0	0	0	0	0	0	0	0	3	5	4	0	0	0	0	0	0	0	0	0	0	0	0	0	0
Chromobox protein homolog 1	CBX1	P83916	CBX1_HUMAN	0	0	0	0	0	0	0	0	0	0	0	0	0	0	0	0	0	0	0	0	0	0	0	1	0	0	0	1	0	6	8	6	0	0	0	0	0	0	0	0	0	0	0	0	0	0
Chromobox protein homolog 3	CBX3	Q13185	CBX3_HUMAN	0	0	0	0	0	0	0	0	0	0	0	0	0	0	0	0	0	0	0	0	0	0	4	5	3	2	2	2	2	8	9	8	0	0	0	0	0	0	0	0	0	0	0	0	0	0
Chromobox protein homolog 5	CBX5	P45973	CBX5_HUMAN	0	0	0	0	0	0	0	0	0	0	0	0	0	0	0	0	0	0	0	0	0	0	0	0	0	0	0	0	0	6	6	7	0	0	0	0	0	0	0	0	0	0	0	0	0	0
Chromobox protein homolog 8	CBX8	Q9HC52	CBX8_HUMAN	0	0	0	0	0	0	0	0	0	0	0	0	0	0	0	0	0	0	0	0	0	0	0	0	0	0	0	0	0	2	4	3	0	0	0	0	0	0	0	0	0	0	0	0	0	0
Chromodomain-helicase-DNA-binding protein 1	CHD1	O14646	CHD1_HUMAN	0	0	0	0	0	0	0	0	0	0	0	0	0	0	0	0	0	0	0	0	0	0	0	0	0	0	0	0	0	3	4	2	0	0	0	0	0	0	0	0	0	0	0	0	0	0
Chromodomain-helicase-DNA-binding protein 3	CHD3	Q12873	CHD3_HUMAN	0	0	0	0	0	0	0	0	0	0	0	0	0	0	0	0	0	0	0	0	0	0	1	1	1	1	1	1	1	6	6	6	0	0	0	0	0	0	0	0	0	0	0	0	0	0
Chromodomain-helicase-DNA-binding protein 4	CHD4	Q14839	CHD4_HUMAN	0	0	0	0	0	0	0	0	0	0	0	0	0	0	0	0	0	3	3	3	3	3	0	0	0	0	0	0	0	17	21	20	0	0	0	0	0	0	0	0	0	0	0	0	0	0
Chromodomain-helicase-DNA-binding protein 8	CHD8	Q9HCK8	CHD8_HUMAN	0	0	0	0	0	0	0	0	0	0	0	0	0	0	0	0	0	0	0	0	0	0	0	0	0	0	0	0	0	2	3	0	0	0	0	0	0	0	0	0	0	0	0	0	0	0
Chromosome alignment-maintaining phosphoprotein 1	CHAP1	Q96JM3	CHAP1_HUMAN	0	0	0	0	0	0	0	0	0	0	0	0	0	0	0	0	0	0	0	0	0	0	0	0	0	0	0	0	0	4	2	1	0	0	0	0	0	0	0	0	0	0	0	0	0	0
Chromosome transmission fidelity protein 18 homolog	CTF18	Q8WVB6	CTF18_HUMAN	0	0	0	0	0	0	0	0	0	0	0	0	0	0	0	0	0	0	0	0	0	0	0	0	0	0	0	0	0	4	5	4	0	0	0	0	0	0	0	0	0	0	0	0	0	0
Chromosome-associated kinesin KIF4A	KIF4A	O95239	KIF4A_HUMAN	0	3	1	1	1	15	13	6	8	8	13	4	4	2	3	0	5	1	0	1	1	1	9	8	9	32	33	2	2	4	11	5	0	5246300	0	0	0	109390000	55025000	53854000	118690000	28757000	126060000	10012000	13047000	8215000
Cilia- and flagella-associated protein 20	CFA20	Q9Y6A4	CFA20_HUMAN	0	0	0	0	0	0	0	0	0	0	0	0	0	0	0	0	0	0	0	0	0	0	0	0	0	0	0	0	0	2	2	3	0	0	0	0	0	0	0	0	0	0	0	0	0	0
Cilia- and flagella-associated protein 58	CFA58	Q5T655	CFA58_HUMAN	0	0	0	0	0	0	0	0	0	0	0	0	0	0	0	0	0	0	0	0	0	0	0	0	0	2	3	2	3	0	0	0	0	0	0	0	0	0	0	0	0	0	0	0	0	0
Cirhin	CIR1A	Q969X6	CIR1A_HUMAN	0	0	0	0	0	0	0	0	0	0	0	0	0	0	0	0	0	0	0	0	0	0	0	0	0	0	0	0	0	12	9	11	0	0	0	0	0	0	0	0	0	0	0	0	0	0
Citrate synthase, mitochondrial	CISY	O75390	CISY_HUMAN	2	1	1	0	0	2	0	0	0	0	3	5	2	0	2	4	4	5	5	5	4	5	3	3	2	0	1	2	3	10	9	10	14382000	0	0	0	0	7322400	0	0	0	0	6322400	30116000	18767000	0
Citron Rho-interacting kinase	CTRO	O14578	CTRO_HUMAN	9	19	17	11	10	55	56	38	51	42	53	28	25	14	20	17	28	0	0	0	0	0	25	28	30	70	81	18	41	1	2	0	46190000	53135000	75047000	57239000	38807000	878830000	505400000	736400000	1419200000	551220000	766830000	121040000	110190000	110600000
C-Jun-amino-terminal kinase-interacting protein 4	JIP4	O60271	JIP4_HUMAN	0	1	1	1	0	0	0	0	1	0	1	2	2	0	1	0	1	1	1	1	1	1	0	0	0	1	1	0	1	8	9	6	0	0	0	0	0	0	0	0	0	0	0	0	0	0
Clathrin heavy chain 1	CLH1	Q00610	CLH1_HUMAN	11	15	9	9	6	16	16	8	11	4	14	18	18	5	9	14	20	15	13	16	16	16	27	25	26	16	20	18	21	61	65	60	113020000	116650000	76720000	154500000	70617000	65775000	28737000	37937000	58112000	15806000	35970000	147480000	82347000	62893000
Clathrin heavy chain 2	CLH2	P53675	CLH2_HUMAN	0	0	0	0	0	0	0	0	0	0	0	0	0	0	0	0	0	0	0	0	0	0	8	8	7	3	5	4	6	12	14	15	0	0	0	0	0	0	0	0	0	0	0	0	0	0
Clathrin interactor 1	EPN4	Q14677	EPN4_HUMAN	0	0	0	0	0	1	1	1	0	0	1	1	1	0	0	0	2	0	0	0	0	0	1	1	0	0	0	0	0	9	9	9	0	0	0	0	0	0	1376800	0	0	0	0	0	0	0
Clathrin light chain A	CLCA	P09496	CLCA_HUMAN	0	0	0	0	0	1	1	0	1	0	1	1	1	0	1	1	1	1	1	1	1	1	2	2	2	3	3	3	3	4	4	4	0	0	0	0	0	0	0	0	0	0	0	0	0	0
Clathrin light chain B	CLCB	P09497	CLCB_HUMAN	0	0	0	0	0	0	0	0	0	0	0	0	0	0	0	0	0	0	0	0	0	0	1	1	2	0	0	1	0	2	2	4	0	0	0	0	0	0	0	0	0	0	0	0	0	0
Cleavage and polyadenylation specificity factor subunit 1	CPSF1	Q10570	CPSF1_HUMAN	0	0	0	0	0	0	0	0	0	0	0	0	0	0	0	0	0	0	0	0	0	0	0	0	0	0	0	0	0	10	10	9	0	0	0	0	0	0	0	0	0	0	0	0	0	0
Cleavage and polyadenylation specificity factor subunit 2	CPSF2	Q9P2I0	CPSF2_HUMAN	0	0	0	0	0	0	0	0	0	0	0	0	0	0	0	0	0	0	0	0	0	0	0	0	0	0	0	0	0	1	3	2	0	0	0	0	0	0	0	0	0	0	0	0	0	0
Cleavage and polyadenylation specificity factor subunit 3	CPSF3	Q9UKF6	CPSF3_HUMAN	0	0	0	0	0	0	0	0	0	0	0	0	0	0	0	0	0	0	0	0	0	0	0	0	0	0	0	0	0	5	9	7	0	0	0	0	0	0	0	0	0	0	0	0	0	0
Cleavage and polyadenylation specificity factor subunit 5	CPSF5	O43809	CPSF5_HUMAN	0	0	0	0	0	0	0	0	0	0	0	0	0	0	0	0	0	1	1	1	2	1	0	1	1	0	0	0	0	10	11	10	0	0	0	0	0	0	0	0	0	0	0	0	0	0
Cleavage and polyadenylation specificity factor subunit 6	CPSF6	Q16630	CPSF6_HUMAN	0	0	0	0	0	0	0	0	0	0	1	1	0	0	0	0	0	0	1	0	1	1	0	0	0	0	0	0	0	11	8	7	0	0	0	0	0	0	0	0	0	0	0	0	0	0
Cleavage and polyadenylation specificity factor subunit 7	CPSF7	Q8N684	CPSF7_HUMAN	0	0	0	0	0	0	0	0	0	0	1	0	0	0	0	0	1	3	2	3	2	1	0	0	0	0	0	0	0	10	13	12	0	0	0	0	0	0	0	0	0	0	0	0	0	0
Cleavage stimulation factor subunit 1	CSTF1	Q05048	CSTF1_HUMAN	0	0	0	0	0	0	0	0	0	0	0	0	0	0	0	0	0	0	0	0	0	0	0	0	0	0	0	0	0	3	4	4	0	0	0	0	0	0	0	0	0	0	0	0	0	0
Cleavage stimulation factor subunit 2	CSTF2	P33240	CSTF2_HUMAN	0	0	0	0	0	0	0	0	0	0	0	0	0	0	0	0	0	0	0	0	0	0	1	1	1	1	0	2	1	11	10	9	0	0	0	0	0	0	0	0	0	0	0	0	0	0
Cleavage stimulation factor subunit 3	CSTF3	Q12996	CSTF3_HUMAN	0	0	0	0	0	0	0	0	0	0	0	0	0	0	0	0	0	0	0	0	0	0	0	0	0	0	0	0	0	7	8	7	0	0	0	0	0	0	0	0	0	0	0	0	0	0
Cleft lip and palate transmembrane protein 1	CLPT1	O96005	CLPT1_HUMAN	1	1	0	0	0	0	0	0	0	0	0	3	0	1	2	2	3	3	2	3	3	2	1	1	1	2	0	2	1	8	9	7	0	0	0	0	0	0	0	0	0	0	0	6354200	0	0
Cleft lip and palate transmembrane protein 1-like protein	CLP1L	Q96KA5	CLP1L_HUMAN	0	0	0	0	0	0	0	0	0	0	0	0	0	0	0	0	0	0	0	0	0	0	0	0	0	0	0	0	0	7	9	8	0	0	0	0	0	0	0	0	0	0	0	0	0	0
CLIP-associating protein 1	CLAP1	Q7Z460	CLAP1_HUMAN	0	0	0	0	0	0	0	0	0	0	0	0	0	0	0	0	0	0	0	0	0	0	0	0	0	0	0	0	0	4	5	3	0	0	0	0	0	0	0	0	0	0	0	0	0	0
CLIP-associating protein 2	CLAP2	O75122	CLAP2_HUMAN	0	0	0	0	0	0	0	0	0	0	0	0	0	0	0	0	0	0	0	0	0	0	0	0	0	0	0	0	0	2	5	1	0	0	0	0	0	0	0	0	0	0	0	0	0	0
Clustered mitochondria protein homolog	CLU	O75153	CLU_HUMAN	2	2	1	4	1	4	4	0	5	0	2	7	7	1	4	0	8	7	6	6	5	7	7	5	5	1	3	2	4	25	28	25	11951000	10149000	0	10806000	0	12974000	4856200	0	9847100	0	0	6363800	9692600	0
Clusterin	CLUS	P10909	CLUS_HUMAN	0	0	0	0	0	0	0	0	0	0	2	1	0	0	0	2	1	0	0	0	0	0	2	2	2	2	2	1	3	2	3	3	0	0	0	0	0	0	0	0	0	0	1000300	0	0	0
C-Myc-binding protein	MYCBP	Q99417	MYCBP_HUMAN	0	0	0	0	0	0	0	0	0	0	0	0	0	0	0	0	0	0	0	0	0	0	0	0	0	0	0	0	0	2	4	4	0	0	0	0	0	0	0	0	0	0	0	0	0	0
Coactosin-like protein	COTL1	Q14019	COTL1_HUMAN	0	0	0	0	0	0	0	0	0	0	0	0	0	0	0	0	0	0	0	0	0	0	5	5	4	2	4	1	4	11	11	10	0	0	0	0	0	0	0	0	0	0	0	0	0	0
Coatomer subunit alpha	COPA	P53621	COPA_HUMAN	1	3	0	1	1	5	4	0	3	2	3	5	3	1	3	4	7	6	6	6	6	5	12	10	10	7	6	5	7	38	40	33	0	13973000	0	0	0	21328000	9309300	0	12668000	9062200	8121900	18721000	9332800	0
Coatomer subunit beta	COPB	P53618	COPB_HUMAN	0	1	0	0	0	5	2	0	3	1	2	5	1	0	2	3	5	2	1	2	2	2	6	6	4	1	4	2	5	32	36	31	0	0	0	0	0	5927900	6001500	0	4474000	0	0	6167800	0	0
Coatomer subunit beta	COPB2	P35606	COPB2_HUMAN	3	3	2	3	3	3	3	2	4	0	3	3	2	3	2	3	5	2	2	2	2	2	9	11	9	4	5	5	4	24	28	22	11708000	7908600	10259000	12455000	19675000	11371000	8393300	5281400	18160000	0	12123000	11612000	13010000	9223700
Coatomer subunit delta	COPD	P48444	COPD_HUMAN	1	2	1	0	1	6	4	0	3	2	6	8	7	1	1	4	8	4	3	4	4	3	6	7	6	5	3	4	5	15	20	17	0	0	0	0	0	10067000	9378900	0	10317000	7114100	14186000	9903900	10448000	0
Coatomer subunit epsilon	COPE	O14579	COPE_HUMAN	0	0	0	0	0	0	0	0	0	0	0	0	0	0	0	0	0	0	0	0	0	0	2	2	2	0	1	1	3	10	11	11	0	0	0	0	0	0	0	0	0	0	0	0	0	0
Coatomer subunit gamma-1	COPG1	Q9Y678	COPG1_HUMAN	2	1	2	2	2	4	2	1	3	0	3	7	4	2	3	1	5	3	2	2	1	3	10	10	9	2	6	5	4	30	26	26	0	0	0	10571000	9530300	8287700	6371100	0	23389000	0	9513600	14415000	6926100	9298800
Coatomer subunit gamma-2	COPG2	Q9UBF2	COPG2_HUMAN	0	0	0	0	0	0	0	0	0	0	0	0	0	0	0	0	0	0	0	0	0	0	3	2	3	1	1	1	1	11	8	7	0	0	0	0	0	0	0	0	0	0	0	0	0	0
Coatomer subunit zeta-1	COPZ1	P61923	COPZ1_HUMAN	0	0	0	0	0	0	0	0	0	0	0	0	0	0	0	0	0	0	0	0	0	0	2	2	2	2	3	2	3	7	7	9	0	0	0	0	0	0	0	0	0	0	0	0	0	0
Cob(I)yrinic acid a,c-diamide adenosyltransferase, mitochondrial	MMAB	Q96EY8	MMAB_HUMAN	0	0	0	0	0	0	0	0	0	0	0	0	0	0	0	0	0	0	0	0	0	0	0	0	0	0	0	0	0	2	1	1	0	0	0	0	0	0	0	0	0	0	0	0	0	0
COBW domain-containing protein 1	CBWD1	Q9BRT8	CBWD1_HUMAN	0	0	0	0	0	0	0	0	0	0	0	0	0	0	0	0	0	0	0	0	0	0	0	0	0	0	0	0	0	2	1	2	0	0	0	0	0	0	0	0	0	0	0	0	0	0
Cofilin-1	COF1	P23528	COF1_HUMAN	3	4	4	3	2	5	4	4	4	2	6	4	5	3	2	1	5	4	5	4	5	5	11	11	12	14	13	14	12	14	16	17	40266000	82989000	68791000	37623000	0	170640000	44798000	104940000	109490000	93063000	82519000	199830000	67275000	121780000
Cofilin-2	COF2	Q9Y281	COF2_HUMAN	0	0	0	0	0	0	0	0	0	0	0	0	0	0	0	0	0	0	0	0	0	0	5	6	6	9	7	8	6	9	10	10	0	0	0	0	0	0	0	0	0	0	0	0	0	0
Cohesin subunit SA-1	STAG1	Q8WVM7	STAG1_HUMAN	0	0	0	0	0	0	0	0	0	0	0	0	0	0	0	0	0	0	0	0	0	0	0	0	0	0	1	0	1	7	3	3	0	0	0	0	0	0	0	0	0	0	0	0	0	0
Cohesin subunit SA-2	STAG2	Q8N3U4	STAG2_HUMAN	0	0	0	0	0	0	0	0	0	0	0	0	0	0	0	0	0	0	0	0	0	0	0	0	0	0	0	0	0	16	13	11	0	0	0	0	0	0	0	0	0	0	0	0	0	0
Coiled-coil and C2 domain-containing protein 1A	C2D1A	Q6P1N0	C2D1A_HUMAN	2	2	2	2	1	2	0	1	2	1	2	2	2	1	2	0	2	0	0	0	0	0	1	0	0	0	0	0	0	5	4	4	3150500	3935000	4259600	5568900	0	2534800	0	0	3597800	0	2674600	4426800	3685600	0
Coiled-coil domain-containing protein 12	CCD12	Q8WUD4	CCD12_HUMAN	0	0	0	0	0	0	0	0	0	0	0	0	0	0	0	0	0	0	0	0	0	0	0	0	0	0	0	0	0	1	2	2	0	0	0	0	0	0	0	0	0	0	0	0	0	0
Coiled-coil domain-containing protein 122	CC122	Q5T0U0	CC122_HUMAN	0	0	0	0	0	0	0	0	0	0	0	1	0	0	0	0	0	0	0	0	0	0	0	0	0	0	0	0	0	0	0	0	0	0	0	0	0	0	0	0	0	0	0	1956100	0	0
Coiled-coil domain-containing protein 124	CC124	Q96CT7	CC124_HUMAN	0	0	0	0	0	0	0	0	0	0	0	0	0	0	0	0	0	0	0	0	0	0	3	5	3	4	4	4	4	11	10	10	0	0	0	0	0	0	0	0	0	0	0	0	0	0
Coiled-coil domain-containing protein 127	CC127	Q96BQ5	CC127_HUMAN	0	0	0	0	0	0	0	0	0	0	0	0	0	0	0	0	0	0	0	0	0	0	0	0	0	0	0	0	0	1	0	1	0	0	0	0	0	0	0	0	0	0	0	0	0	0
Coiled-coil domain-containing protein 134	CC134	Q9H6E4	CC134_HUMAN	0	0	0	0	0	0	0	0	0	0	0	0	0	0	0	0	0	0	0	0	0	0	0	0	0	0	0	0	0	0	1	2	0	0	0	0	0	0	0	0	0	0	0	0	0	0
Coiled-coil domain-containing protein 137	CC137	Q6PK04	CC137_HUMAN	0	0	0	0	0	0	0	0	0	0	0	0	0	0	0	0	0	0	0	0	0	0	0	0	0	0	0	0	0	2	3	1	0	0	0	0	0	0	0	0	0	0	0	0	0	0
Coiled-coil domain-containing protein 167	CC167	Q9P0B6	CC167_HUMAN	0	0	0	0	0	0	0	0	0	0	0	0	0	0	0	0	0	0	0	0	0	0	0	0	0	0	0	0	0	1	2	1	0	0	0	0	0	0	0	0	0	0	0	0	0	0
Coiled-coil domain-containing protein 170	CC170	Q8IYT3	CC170_HUMAN	0	0	0	0	0	0	0	0	0	0	0	0	0	0	0	0	0	0	0	0	0	0	0	0	0	0	0	0	0	2	1	1	0	0	0	0	0	0	0	0	0	0	0	0	0	0
Coiled-coil domain-containing protein 22	CCD22	O60826	CCD22_HUMAN	0	0	0	0	0	0	0	0	0	0	0	0	0	0	0	0	0	0	0	0	0	0	1	1	1	1	0	1	0	3	3	1	0	0	0	0	0	0	0	0	0	0	0	0	0	0
Coiled-coil domain-containing protein 43	CCD43	Q96MW1	CCD43_HUMAN	0	0	0	0	0	0	0	0	0	0	0	0	0	0	0	0	0	0	0	0	0	0	1	1	1	1	2	1	1	2	5	4	0	0	0	0	0	0	0	0	0	0	0	0	0	0
Coiled-coil domain-containing protein 47	CCD47	Q96A33	CCD47_HUMAN	0	0	0	0	0	0	0	0	0	0	0	0	0	0	0	0	0	0	0	0	0	0	0	0	0	0	0	0	0	8	9	7	0	0	0	0	0	0	0	0	0	0	0	0	0	0
Coiled-coil domain-containing protein 50	CCD50	Q8IVM0	CCD50_HUMAN	0	0	0	0	0	0	0	0	0	0	0	0	0	0	0	0	0	0	0	0	0	0	0	1	1	1	0	1	0	2	1	2	0	0	0	0	0	0	0	0	0	0	0	0	0	0
Coiled-coil domain-containing protein 51	CCD51	Q96ER9	CCD51_HUMAN	0	0	0	0	0	0	0	0	0	0	0	0	0	0	0	0	0	1	1	1	1	1	0	0	0	0	0	0	0	9	9	8	0	0	0	0	0	0	0	0	0	0	0	0	0	0
Coiled-coil domain-containing protein 58	CCD58	Q4VC31	CCD58_HUMAN	0	0	0	0	0	0	0	0	0	0	0	0	0	0	0	0	0	0	0	0	0	0	0	0	0	0	0	0	0	2	3	3	0	0	0	0	0	0	0	0	0	0	0	0	0	0
Coiled-coil domain-containing protein 6	CCDC6	Q16204	CCDC6_HUMAN	0	1	0	0	0	3	1	1	2	0	2	2	3	1	0	2	3	0	0	0	0	0	3	1	1	1	1	1	1	9	12	13	0	0	0	0	0	0	0	0	0	0	0	0	0	0
Coiled-coil domain-containing protein 86	CCD86	Q9H6F5	CCD86_HUMAN	0	0	0	0	0	0	0	0	0	0	0	0	0	0	0	0	0	0	0	0	0	0	0	0	0	0	0	0	0	8	11	10	0	0	0	0	0	0	0	0	0	0	0	0	0	0
Coiled-coil domain-containing protein 90B, mitochondrial	CC90B	Q9GZT6	CC90B_HUMAN	0	0	0	0	0	0	0	0	0	0	0	0	0	0	0	0	0	0	0	0	0	0	0	0	0	0	0	0	0	0	1	1	0	0	0	0	0	0	0	0	0	0	0	0	0	0
Coiled-coil-helix-coiled-coil-helix domain-containing protein 1	CHCH1	Q96BP2	CHCH1_HUMAN	0	0	0	0	0	0	0	0	0	0	0	0	0	0	0	0	0	0	0	0	0	0	0	0	0	0	0	0	0	1	1	1	0	0	0	0	0	0	0	0	0	0	0	0	0	0
Coiled-coil-helix-coiled-coil-helix domain-containing protein 2	CHCH2	Q9Y6H1	CHCH2_HUMAN	0	0	0	0	0	0	0	0	0	0	0	0	0	0	0	0	0	0	0	0	0	0	1	1	1	0	0	0	1	1	1	2	0	0	0	0	0	0	0	0	0	0	0	0	0	0
Coilin	COIL	P38432	COIL_HUMAN	0	0	0	0	0	0	0	0	0	0	0	0	0	0	0	0	0	0	0	0	0	0	0	0	0	0	0	0	0	2	3	3	0	0	0	0	0	0	0	0	0	0	0	0	0	0
Cold shock domain-containing protein E1	CSDE1	O75534	CSDE1_HUMAN	2	2	1	1	1	7	7	3	7	4	7	10	9	3	6	4	12	5	5	5	6	6	8	9	7	10	11	10	11	26	27	26	8390800	6337200	6231500	8387000	9282300	27447000	38150000	18586000	23171000	8073600	24310000	18898000	21409000	14574000
Cold-inducible RNA-binding protein	CIRBP	Q14011	CIRBP_HUMAN	0	0	0	0	0	0	0	0	0	0	0	0	0	0	0	0	0	0	0	0	0	0	0	0	0	0	0	0	0	4	4	4	0	0	0	0	0	0	0	0	0	0	0	0	0	0
Collagen alpha-1(I) chain	CO1A1	P02452	CO1A1_HUMAN	2	0	1	0	1	0	1	2	1	1	1	1	2	2	1	1	1	0	0	0	0	0	0	0	0	0	0	0	0	0	0	0	17755000	0	0	0	0	0	0	13262000	0	0	0	0	35142000	25067000
Collagen alpha-1(V) chain	CO5A1	P20908	CO5A1_HUMAN	2	4	4	3	2	5	3	4	4	4	4	5	5	4	4	6	5	0	0	2	2	0	3	4	3	1	1	2	1	3	3	1	17301000	21219000	41791000	42214000	41863000	24362000	7298800	38549000	43783000	40120000	11934000	36486000	35372000	50143000
Collagen alpha-1(XII) chain	COCA1	Q99715	COCA1_HUMAN	0	0	0	0	0	0	0	0	0	0	0	1	0	0	0	0	1	0	0	1	1	1	0	0	0	0	0	0	0	1	1	1	0	0	0	0	0	0	0	0	0	0	0	0	0	0
Collagen alpha-1(XV) chain	COFA1	P39059	COFA1_HUMAN	0	0	0	0	0	0	0	0	0	0	0	0	0	0	0	0	0	0	0	0	0	0	1	1	1	1	0	1	0	0	0	0	0	0	0	0	0	0	0	0	0	0	0	0	0	0
Collagen alpha-1(XVIII) chain	COIA1	P39060	COIA1_HUMAN	0	0	0	0	0	0	0	0	0	0	0	0	0	0	0	0	0	0	0	0	0	0	0	0	0	0	1	0	1	1	1	1	0	0	0	0	0	0	0	0	0	0	0	0	0	0
Collagen alpha-1(XXII) chain	COMA1	Q8NFW1	COMA1_HUMAN	0	0	0	0	1	1	1	0	1	1	1	1	1	0	1	1	1	0	0	0	0	0	0	0	0	0	0	0	0	0	0	0	0	0	0	0	0	0	0	0	0	0	0	15531000	0	0
Collagen alpha-2(I) chain	CO1A2	P08123	CO1A2_HUMAN	3	0	1	0	1	1	4	2	1	1	4	1	4	3	1	2	0	0	0	0	0	0	0	0	0	0	0	0	0	0	0	0	13065000	0	0	0	0	0	11844000	15130000	0	0	9512400	0	40307000	20174000
COMM domain-containing protein 1	COMD1	Q8N668	COMD1_HUMAN	0	0	0	0	0	0	0	0	0	0	0	0	0	0	0	0	0	0	0	0	0	0	0	0	0	0	0	0	0	2	0	1	0	0	0	0	0	0	0	0	0	0	0	0	0	0
COMM domain-containing protein 10	COMDA	Q9Y6G5	COMDA_HUMAN	0	0	0	0	0	0	0	0	0	0	0	0	0	0	0	0	0	0	0	0	0	0	0	0	0	0	0	0	0	0	2	1	0	0	0	0	0	0	0	0	0	0	0	0	0	0
COMM domain-containing protein 2	COMD2	Q86X83	COMD2_HUMAN	0	0	0	0	0	0	0	0	0	0	0	0	0	0	0	0	0	0	0	0	0	0	1	1	0	1	1	1	0	2	2	3	0	0	0	0	0	0	0	0	0	0	0	0	0	0
COMM domain-containing protein 3	COMD3	Q9UBI1	COMD3_HUMAN	0	0	0	0	0	0	0	0	0	0	0	0	0	0	0	0	0	0	0	0	0	0	0	0	0	0	0	0	0	2	4	5	0	0	0	0	0	0	0	0	0	0	0	0	0	0
COMM domain-containing protein 4	COMD4	Q9H0A8	COMD4_HUMAN	0	0	0	0	0	0	0	0	0	0	0	0	0	0	0	0	0	0	0	0	0	0	0	0	0	0	0	0	0	4	3	3	0	0	0	0	0	0	0	0	0	0	0	0	0	0
COMM domain-containing protein 6	COMD6	Q7Z4G1	COMD6_HUMAN	0	0	0	0	0	0	0	0	0	0	0	0	0	0	0	0	0	0	0	0	0	0	0	0	0	0	0	0	0	1	1	1	0	0	0	0	0	0	0	0	0	0	0	0	0	0
COMM domain-containing protein 7	COMD7	Q86VX2	COMD7_HUMAN	0	0	0	0	0	0	0	0	0	0	0	0	0	0	0	0	0	0	0	0	0	0	1	0	0	0	0	0	0	1	1	1	0	0	0	0	0	0	0	0	0	0	0	0	0	0
COMM domain-containing protein 8	COMD8	Q9NX08	COMD8_HUMAN	0	0	0	0	0	0	0	0	0	0	0	0	0	0	0	0	0	0	0	0	0	0	0	0	0	0	0	0	0	1	1	1	0	0	0	0	0	0	0	0	0	0	0	0	0	0
COMM domain-containing protein 9	COMD9	Q9P000	COMD9_HUMAN	0	0	0	0	0	0	0	0	0	0	0	0	0	0	0	0	0	0	0	0	0	0	0	0	0	0	0	0	0	2	2	2	0	0	0	0	0	0	0	0	0	0	0	0	0	0
Complement C1q tumor necrosis factor-related protein 6	C1QT6	Q9BXI9	C1QT6_HUMAN	0	0	0	0	0	0	0	0	0	0	0	0	0	0	0	0	0	0	0	0	0	0	0	0	0	0	0	0	0	0	1	0	0	0	0	0	0	0	0	0	0	0	0	0	0	0
Complement component 1 Q subcomponent-binding protein, mitochondrial	C1QBP	Q07021	C1QBP_HUMAN	0	0	0	0	0	0	0	0	0	0	0	0	0	0	0	0	0	0	0	0	0	0	1	0	0	0	0	0	0	8	9	9	0	0	0	0	0	0	0	0	0	0	0	0	0	0
Complement decay-accelerating factor	DAF	P08174	DAF_HUMAN	2	2	2	3	2	3	3	2	3	2	3	2	3	2	2	1	3	1	1	0	1	1	4	3	4	3	4	4	4	4	3	2	9568200	11488000	13900000	11027000	8284600	19922000	20764000	15369000	7377000	13063000	16496000	10844000	27222000	15646000
Complex I assembly factor TIMMDC1, mitochondrial	TIDC1	Q9NPL8	TIDC1_HUMAN	0	0	0	0	0	0	0	0	0	0	0	0	0	0	0	0	0	0	0	0	0	0	0	0	0	0	0	0	0	1	2	2	0	0	0	0	0	0	0	0	0	0	0	0	0	0
Complex I assembly factor TMEM126B, mitochondrial	T126B	Q8IUX1	T126B_HUMAN	0	0	0	0	0	0	0	0	0	0	0	0	0	0	0	0	0	0	0	0	0	0	0	0	0	0	0	0	0	1	1	2	0	0	0	0	0	0	0	0	0	0	0	0	0	0
Complex III assembly factor LYRM7	LYRM7	Q5U5X0	LYRM7_HUMAN	0	0	0	0	0	0	0	0	0	0	0	0	0	0	0	0	0	0	0	0	0	0	0	0	0	0	0	0	0	2	2	2	0	0	0	0	0	0	0	0	0	0	0	0	0	0
Complexin-1	CPLX1	O14810	CPLX1_HUMAN	0	0	0	0	0	0	0	0	0	0	0	0	0	0	0	0	0	0	0	0	0	0	0	0	0	0	0	0	0	0	1	1	0	0	0	0	0	0	0	0	0	0	0	0	0	0
Condensin complex subunit 1	CND1	Q15021	CND1_HUMAN	0	0	0	0	0	0	0	0	1	0	0	1	0	0	1	0	1	4	3	4	4	4	5	5	3	2	3	2	2	32	28	27	0	0	0	0	0	0	0	0	0	0	0	0	0	0
Condensin complex subunit 2	CND2	Q15003	CND2_HUMAN	0	0	0	0	0	0	0	0	0	0	0	3	1	0	1	0	1	1	1	1	1	2	3	3	3	1	2	1	3	17	17	13	0	0	0	0	0	0	0	0	0	0	0	0	0	0
Condensin complex subunit 3	CND3	Q9BPX3	CND3_HUMAN	0	1	0	2	0	1	1	0	1	0	0	1	0	0	1	1	2	3	2	3	3	3	2	1	2	1	1	1	1	16	15	14	0	0	0	2882200	0	0	0	0	0	0	0	0	0	0
Condensin-2 complex subunit D3	CNDD3	P42695	CNDD3_HUMAN	0	0	0	0	0	0	0	0	0	0	0	0	0	0	0	0	0	0	0	0	0	0	0	0	0	0	0	0	0	2	1	1	0	0	0	0	0	0	0	0	0	0	0	0	0	0
Condensin-2 complex subunit G2	CNDG2	Q86XI2	CNDG2_HUMAN	0	0	0	0	0	0	0	0	0	0	0	0	0	0	0	0	0	0	0	0	0	0	0	0	0	0	0	0	0	2	4	3	0	0	0	0	0	0	0	0	0	0	0	0	0	0
Conserved oligomeric Golgi complex subunit 1	COG1	Q8WTW3	COG1_HUMAN	0	0	0	0	0	0	0	0	0	0	0	0	0	0	0	0	0	0	0	0	0	0	0	0	0	0	0	0	0	0	0	0	0	0	0	0	0	0	0	0	0	0	0	0	0	0
Conserved oligomeric Golgi complex subunit 3	COG3	Q96JB2	COG3_HUMAN	0	0	0	0	0	0	0	0	0	0	0	0	0	0	0	0	0	0	0	0	0	0	0	0	0	0	0	0	0	1	1	1	0	0	0	0	0	0	0	0	0	0	0	0	0	0
Conserved oligomeric Golgi complex subunit 4	COG4	Q9H9E3	COG4_HUMAN	0	0	0	0	0	0	0	0	0	0	0	0	0	0	0	0	0	0	0	0	0	0	1	1	1	0	1	0	1	1	1	0	0	0	0	0	0	0	0	0	0	0	0	0	0	0
Conserved oligomeric Golgi complex subunit 5	COG5	Q9UP83	COG5_HUMAN	0	0	0	0	0	0	0	0	0	0	0	0	0	0	0	0	0	0	0	0	0	0	0	0	0	0	0	0	0	4	4	4	0	0	0	0	0	0	0	0	0	0	0	0	0	0
Conserved oligomeric Golgi complex subunit 6	COG6	Q9Y2V7	COG6_HUMAN	0	0	0	0	0	0	0	0	0	0	0	0	0	0	0	0	0	0	0	0	0	0	0	0	0	0	0	0	0	2	2	0	0	0	0	0	0	0	0	0	0	0	0	0	0	0
Conserved oligomeric Golgi complex subunit 7	COG7	P83436	COG7_HUMAN	0	0	0	0	0	0	0	0	0	0	0	0	0	0	0	0	0	0	0	0	0	0	0	0	0	0	0	0	0	1	3	3	0	0	0	0	0	0	0	0	0	0	0	0	0	0
Constitutive coactivator of PPAR-gamma-like protein 1	F120A	Q9NZB2	F120A_HUMAN	0	0	0	0	0	0	0	0	0	0	0	0	0	0	0	0	0	0	0	0	0	0	0	0	0	0	0	0	0	11	17	14	0	0	0	0	0	0	0	0	0	0	0	0	0	0
Coordinator of PRMT5 and differentiation stimulator	COPRS	Q9NQ92	COPRS_HUMAN	0	0	0	0	0	0	0	0	0	0	0	0	0	0	0	0	0	0	0	0	0	0	0	0	0	0	0	0	0	0	0	0	0	0	0	0	0	0	0	0	0	0	0	0	0	0
COP9 signalosome complex subunit 1	CSN1	Q13098	CSN1_HUMAN	0	1	0	0	0	1	0	0	0	0	1	1	0	0	0	1	1	1	1	1	1	1	1	1	1	0	0	0	0	10	11	11	0	0	0	0	0	0	0	0	0	0	0	0	0	0
COP9 signalosome complex subunit 2	CSN2	P61201	CSN2_HUMAN	0	0	0	0	0	0	0	0	0	0	0	0	0	0	0	0	0	0	0	0	0	0	3	3	3	0	1	1	1	11	10	9	0	0	0	0	0	0	0	0	0	0	0	0	0	0
COP9 signalosome complex subunit 3	CSN3	Q9UNS2	CSN3_HUMAN	0	0	0	0	0	0	0	0	0	0	0	0	0	0	0	0	0	0	0	0	0	0	1	2	1	0	0	0	1	9	11	11	0	0	0	0	0	0	0	0	0	0	0	0	0	0
COP9 signalosome complex subunit 4	CSN4	Q9BT78	CSN4_HUMAN	0	3	0	0	0	3	0	0	0	1	4	3	0	1	1	3	3	0	0	0	0	0	4	3	4	2	3	0	3	15	13	14	0	2908800	0	0	0	2072500	0	0	0	0	3604300	3563800	0	0
COP9 signalosome complex subunit 5	CSN5	Q92905	CSN5_HUMAN	0	0	0	0	0	1	1	0	0	0	1	1	1	0	1	1	1	0	0	0	0	0	1	2	2	0	0	1	1	4	6	6	0	0	0	0	0	0	0	0	0	0	0	0	1847400	0
COP9 signalosome complex subunit 6	CSN6	Q7L5N1	CSN6_HUMAN	0	0	0	0	0	0	0	0	0	0	0	0	0	0	0	0	0	0	0	0	0	0	1	1	1	0	1	0	0	6	8	8	0	0	0	0	0	0	0	0	0	0	0	0	0	0
COP9 signalosome complex subunit 7a	CSN7A	Q9UBW8	CSN7A_HUMAN	0	0	0	0	0	0	0	0	0	0	0	0	0	0	0	0	0	0	0	0	0	0	2	2	2	0	0	1	1	6	7	7	0	0	0	0	0	0	0	0	0	0	0	0	0	0
COP9 signalosome complex subunit 7b	CSN7B	Q9H9Q2	CSN7B_HUMAN	0	0	0	0	0	0	0	0	0	0	0	0	0	0	0	0	0	0	0	0	0	0	0	0	0	0	0	0	0	2	2	2	0	0	0	0	0	0	0	0	0	0	0	0	0	0
COP9 signalosome complex subunit 8	CSN8	Q99627	CSN8_HUMAN	0	0	0	0	0	0	0	0	0	0	0	0	0	0	0	0	0	0	0	0	0	0	2	2	2	2	1	1	0	2	2	2	0	0	0	0	0	0	0	0	0	0	0	0	0	0
Copine-1	CPNE1	Q99829	CPNE1_HUMAN	1	1	1	0	0	1	0	0	0	0	1	0	1	1	0	0	1	0	0	0	0	0	0	1	1	0	0	0	0	9	10	11	0	0	0	0	0	0	0	0	0	0	0	0	0	0
Copine-3	CPNE3	O75131	CPNE3_HUMAN	1	1	1	0	0	3	3	0	1	2	2	3	2	0	1	2	3	1	0	1	0	1	3	3	2	3	3	2	3	8	9	9	0	0	0	0	0	8257600	8346300	0	0	0	0	8453100	6737500	0
Copine-8	CPNE8	Q86YQ8	CPNE8_HUMAN	0	0	0	0	0	0	0	0	0	0	0	0	0	0	0	0	0	0	0	0	0	0	0	0	1	0	1	0	1	3	4	2	0	0	0	0	0	0	0	0	0	0	0	0	0	0
Copper chaperone for superoxide dismutase	CCS	O14618	CCS_HUMAN	0	0	0	0	0	0	0	0	0	0	0	0	0	0	0	0	0	0	0	0	0	0	0	0	0	0	0	0	0	1	2	2	0	0	0	0	0	0	0	0	0	0	0	0	0	0
Copper homeostasis protein cutC homolog	CUTC	Q9NTM9	CUTC_HUMAN	0	0	0	0	0	0	0	0	0	0	0	0	0	0	0	0	0	0	0	0	0	0	0	0	0	0	0	0	0	1	1	1	0	0	0	0	0	0	0	0	0	0	0	0	0	0
Copper transport protein ATOX1	ATOX1	O00244	ATOX1_HUMAN	0	0	0	0	0	0	0	0	0	0	0	0	0	0	0	0	0	0	0	0	0	0	0	0	0	0	0	0	0	3	3	3	0	0	0	0	0	0	0	0	0	0	0	0	0	0
Copper-transporting ATPase 1	ATP7A	Q04656	ATP7A_HUMAN	0	0	0	0	0	0	0	0	0	0	0	0	0	0	0	0	0	0	0	0	0	0	0	0	0	0	0	0	0	1	0	0	0	0	0	0	0	0	0	0	0	0	0	0	0	0
Cordon-bleu protein-like 1	COBL1	Q53SF7	COBL1_HUMAN	0	0	0	0	0	0	0	0	0	0	0	0	0	0	0	0	0	0	0	0	0	0	0	0	0	0	0	0	0	0	1	0	0	0	0	0	0	0	0	0	0	0	0	0	0	0
Core histone macro-H2A.1	H2AY	O75367	H2AY_HUMAN	0	0	0	0	0	0	0	0	0	0	0	1	0	0	0	0	1	1	1	1	1	1	1	2	1	0	0	0	0	11	12	12	0	0	0	0	0	0	0	0	0	0	0	0	0	0
Core-binding factor subunit beta	PEBB	Q13951	PEBB_HUMAN	0	0	0	0	0	0	0	0	0	0	0	0	0	0	0	0	0	0	0	0	0	0	0	0	0	0	0	0	0	2	2	3	0	0	0	0	0	0	0	0	0	0	0	0	0	0
Corneodesmosin	CDSN	Q15517	CDSN_HUMAN	1	2	2	2	2	1	1	1	2	1	1	2	0	2	1	1	1	0	0	0	0	0	3	4	2	2	2	3	3	2	2	2	0	0	0	0	0	0	0	0	10776000	0	0	0	0	0
Cornulin	CRNN	Q9UBG3	CRNN_HUMAN	0	0	0	1	0	1	0	0	0	1	1	1	1	0	0	1	1	0	1	1	1	0	0	0	0	0	0	0	0	0	0	0	0	0	0	0	0	0	0	0	0	0	0	0	0	0
Coronin-1B	COR1B	Q9BR76	COR1B_HUMAN	0	0	0	0	0	2	1	0	0	1	1	1	1	0	1	1	2	1	1	1	1	1	2	2	3	1	1	1	4	5	9	8	0	0	0	0	0	0	0	0	0	0	0	0	0	0
Coronin-1C	COR1C	Q9ULV4	COR1C_HUMAN	1	1	1	0	0	5	4	1	1	1	4	4	4	2	1	4	4	1	1	1	1	1	1	2	1	1	2	2	2	9	14	12	0	0	0	0	0	10705000	8034800	0	0	0	6891600	7112700	10390000	0
Coronin-7	CORO7	P57737	CORO7_HUMAN	0	0	0	0	0	0	0	0	0	0	0	0	0	0	0	0	0	0	0	0	0	0	0	0	0	0	0	0	0	2	0	1	0	0	0	0	0	0	0	0	0	0	0	0	0	0
Coxsackievirus and adenovirus receptor	CXAR	P78310	CXAR_HUMAN	0	1	1	1	0	1	0	0	0	0	0	1	1	1	0	2	1	0	0	0	0	0	0	0	0	0	0	0	0	2	1	0	0	0	0	0	0	0	0	0	0	0	0	0	0	0
Craniofacial development protein 1	CFDP1	Q9UEE9	CFDP1_HUMAN	0	0	0	0	0	0	0	0	0	0	0	0	0	0	0	0	0	0	0	0	0	0	0	0	0	0	0	0	0	4	4	5	0	0	0	0	0	0	0	0	0	0	0	0	0	0
Creatine kinase B-type	KCRB	P12277	KCRB_HUMAN	1	5	1	1	1	4	3	1	3	3	4	4	4	1	1	5	4	1	2	0	2	2	10	10	11	3	7	6	8	19	22	23	0	12367000	0	0	0	11922000	7427900	0	8190600	6267700	4978600	17596000	7463400	0
Creatine kinase M-type	KCRM	P06732	KCRM_HUMAN	0	0	0	0	0	0	0	0	0	0	0	0	0	0	0	0	0	0	0	0	0	0	0	0	0	0	2	0	0	0	0	0	0	0	0	0	0	0	0	0	0	0	0	0	0	0
Creatine kinase U-type, mitochondrial	KCRU	P12532	KCRU_HUMAN	0	0	0	0	0	0	0	0	0	0	0	0	0	0	0	0	0	0	0	0	0	0	1	1	1	1	1	1	1	3	4	2	0	0	0	0	0	0	0	0	0	0	0	0	0	0
CREB-binding protein	CBP	Q92793	CBP_HUMAN	0	0	0	0	0	0	0	0	0	0	0	0	0	0	0	0	0	0	0	0	0	0	0	0	0	0	1	0	1	1	0	0	0	0	0	0	0	0	0	0	0	0	0	0	0	0
CREB-regulated transcription coactivator 3	CRTC3	Q6UUV7	CRTC3_HUMAN	0	0	0	0	0	0	0	0	0	0	0	0	0	0	0	0	0	0	0	0	0	0	0	0	0	0	0	0	0	2	2	2	0	0	0	0	0	0	0	0	0	0	0	0	0	0
Crk-like protein	CRKL	P46109	CRKL_HUMAN	0	0	0	0	0	0	0	0	0	0	0	0	0	0	0	0	0	0	0	0	0	0	1	1	1	0	1	0	1	10	8	10	0	0	0	0	0	0	0	0	0	0	0	0	0	0
Crooked neck-like protein 1	CRNL1	Q9BZJ0	CRNL1_HUMAN	0	0	0	0	0	0	0	0	0	0	0	0	0	0	0	0	0	0	0	0	0	0	0	0	0	0	0	0	0	2	5	2	0	0	0	0	0	0	0	0	0	0	0	0	0	0
cTAGE family member 5	CTGE5	O15320	CTGE5_HUMAN	0	0	0	0	0	0	0	0	0	0	0	0	0	0	0	0	0	0	0	0	0	0	0	0	0	0	0	0	0	1	1	0	0	0	0	0	0	0	0	0	0	0	0	0	0	0
C-terminal-binding protein 1	CTBP1	Q13363	CTBP1_HUMAN	0	0	0	0	0	0	0	0	0	0	0	0	0	0	0	0	0	0	0	0	0	0	0	0	0	0	0	0	0	5	6	5	0	0	0	0	0	0	0	0	0	0	0	0	0	0
C-terminal-binding protein 2	CTBP2	P56545	CTBP2_HUMAN	0	0	0	0	0	0	0	0	0	0	0	0	0	0	0	0	0	0	0	0	0	0	0	0	0	0	0	0	0	8	11	10	0	0	0	0	0	0	0	0	0	0	0	0	0	0
CTP synthase 1	PYRG1	P17812	PYRG1_HUMAN	3	4	1	2	2	4	2	1	1	3	5	8	3	1	1	7	7	3	3	3	3	3	4	6	6	4	5	3	5	15	19	17	10995000	7920300	0	12843000	16158000	14540000	0	0	10757000	9010400	8807400	19059000	11290000	0
CTP synthase 2	PYRG2	Q9NRF8	PYRG2_HUMAN	0	0	0	0	0	0	0	0	0	0	0	0	0	0	0	0	0	0	0	0	0	0	1	2	2	1	2	1	3	8	7	6	0	0	0	0	0	0	0	0	0	0	0	0	0	0
CUGBP Elav-like family member 1	CELF1	Q92879	CELF1_HUMAN	0	0	0	0	0	0	0	0	0	0	0	0	0	0	0	0	0	0	0	0	0	0	0	0	0	0	0	0	0	7	8	9	0	0	0	0	0	0	0	0	0	0	0	0	0	0
Cullin-1	CUL1	Q13616	CUL1_HUMAN	0	0	0	0	0	0	0	0	0	0	0	0	0	0	0	0	0	2	2	2	2	2	0	0	0	0	0	0	0	14	15	14	0	0	0	0	0	0	0	0	0	0	0	0	0	0
Cullin-2	CUL2	Q13617	CUL2_HUMAN	0	0	0	0	0	0	0	0	0	0	0	0	0	0	0	0	0	0	0	0	0	0	0	0	0	0	0	0	0	14	14	9	0	0	0	0	0	0	0	0	0	0	0	0	0	0
Cullin-3	CUL3	Q13618	CUL3_HUMAN	0	0	0	0	0	1	0	0	0	0	1	2	0	0	0	0	1	0	0	0	0	1	0	0	0	0	0	0	0	9	12	11	0	0	0	0	0	0	0	0	0	0	0	1125700	0	0
Cullin-4A	CUL4A	Q13619	CUL4A_HUMAN	1	1	1	1	1	2	0	0	1	0	1	4	0	1	1	2	2	3	2	3	3	3	1	0	1	2	0	2	0	19	22	23	0	0	0	0	0	0	0	0	0	0	0	0	0	0
Cullin-4B	CUL4B	Q13620	CUL4B_HUMAN	0	1	0	0	0	0	0	0	1	0	0	2	2	0	0	0	2	2	1	2	2	2	0	0	0	1	0	1	0	11	13	14	0	0	0	0	0	0	0	0	0	0	0	0	0	0
Cullin-5	CUL5	Q93034	CUL5_HUMAN	0	0	0	0	0	0	0	0	0	0	0	0	0	0	0	0	0	0	0	0	0	0	0	0	0	0	0	0	0	1	2	2	0	0	0	0	0	0	0	0	0	0	0	0	0	0
Cullin-9	CUL9	Q8IWT3	CUL9_HUMAN	0	0	0	0	0	0	0	0	0	0	0	0	0	0	0	0	0	0	0	0	0	0	0	0	1	0	0	0	0	2	2	2	0	0	0	0	0	0	0	0	0	0	0	0	0	0
Cullin-associated NEDD8-dissociated protein 1	CAND1	Q86VP6	CAND1_HUMAN	2	5	1	2	1	6	3	2	2	1	4	5	2	0	2	2	7	3	2	4	4	4	11	12	12	5	8	7	7	44	47	43	10103000	15528000	0	8769300	0	5686800	6975400	3037200	17942000	0	5717600	15433000	4908400	0
CWF19-like protein 1	C19L1	Q69YN2	C19L1_HUMAN	0	0	0	0	0	0	0	0	0	0	0	0	0	0	0	0	0	0	0	0	0	0	0	0	0	0	0	0	0	3	4	5	0	0	0	0	0	0	0	0	0	0	0	0	0	0
C-X-C chemokine receptor type 4	CXCR4	P61073	CXCR4_HUMAN	0	0	0	0	0	0	0	0	0	0	0	0	0	0	0	0	0	0	0	0	0	0	1	1	1	0	0	0	0	1	1	1	0	0	0	0	0	0	0	0	0	0	0	0	0	0
Cyclic AMP-dependent transcription factor ATF-1	ATF1	P18846	ATF1_HUMAN	0	0	0	0	0	0	0	0	0	0	0	0	0	0	0	0	0	0	0	0	0	0	0	0	0	0	0	0	0	1	2	2	0	0	0	0	0	0	0	0	0	0	0	0	0	0
Cyclic AMP-dependent transcription factor ATF-7	ATF7	P17544	ATF7_HUMAN	0	0	0	0	0	0	0	0	0	0	0	0	0	0	0	0	0	0	0	0	0	0	0	0	0	0	0	0	0	2	2	1	0	0	0	0	0	0	0	0	0	0	0	0	0	0
Cyclic GMP-AMP synthase	CGAS	Q8N884	CGAS_HUMAN	0	0	0	0	0	0	0	0	0	0	0	0	0	0	0	0	0	0	0	0	0	0	0	0	0	0	0	0	0	2	3	3	0	0	0	0	0	0	0	0	0	0	0	0	0	0
Cyclin-A2	CCNA2	P20248	CCNA2_HUMAN	0	0	0	0	0	0	0	0	0	0	0	0	0	0	0	0	0	0	0	0	0	0	0	0	0	0	0	0	0	2	2	1	0	0	0	0	0	0	0	0	0	0	0	0	0	0
Cyclin-dependent kinase 1	CDK1	P06493	CDK1_HUMAN	3	3	1	2	1	3	4	2	3	2	4	4	4	1	3	4	4	4	4	3	5	3	8	5	8	10	9	8	8	12	13	13	6387400	8587100	0	17266000	0	9283200	12883000	16295000	21729000	10219000	10934000	11962000	16189000	0
Cyclin-dependent kinase 11A	CD11A	Q9UQ88	CD11A_HUMAN	0	0	0	0	0	0	0	0	0	0	0	0	0	0	0	0	0	0	0	0	0	0	0	0	0	0	0	0	0	3	2	2	0	0	0	0	0	0	0	0	0	0	0	0	0	0
Cyclin-dependent kinase 12	CDK12	Q9NYV4	CDK12_HUMAN	0	0	0	0	0	0	0	0	0	0	0	0	0	0	0	0	0	0	0	0	0	0	0	0	1	1	1	1	1	2	2	2	0	0	0	0	0	0	0	0	0	0	0	0	0	0
Cyclin-dependent kinase 2	CDK2	P24941	CDK2_HUMAN	0	0	0	0	0	0	0	0	0	0	0	0	0	0	0	0	0	0	0	0	0	0	4	3	4	2	4	2	5	10	10	12	0	0	0	0	0	0	0	0	0	0	0	0	0	0
Cyclin-dependent kinase 4	CDK4	P11802	CDK4_HUMAN	0	0	0	0	0	0	0	0	0	0	0	0	0	0	0	0	0	0	0	0	0	0	0	0	1	3	3	2	2	5	6	5	0	0	0	0	0	0	0	0	0	0	0	0	0	0
Cyclin-dependent kinase 6	CDK6	Q00534	CDK6_HUMAN	0	0	0	0	0	0	0	0	0	0	0	0	0	0	0	0	0	0	0	0	0	0	0	0	1	1	1	1	1	2	3	3	0	0	0	0	0	0	0	0	0	0	0	0	0	0
Cyclin-dependent kinase 7	CDK7	P50613	CDK7_HUMAN	0	0	0	0	0	0	0	0	0	0	0	0	0	0	0	0	0	0	0	0	0	0	0	0	0	0	0	0	0	4	4	4	0	0	0	0	0	0	0	0	0	0	0	0	0	0
Cyclin-dependent kinase 9	CDK9	P50750	CDK9_HUMAN	0	0	0	0	0	0	0	0	0	0	0	0	0	0	0	0	0	0	0	0	0	0	0	0	1	1	1	1	1	4	3	3	0	0	0	0	0	0	0	0	0	0	0	0	0	0
Cyclin-dependent kinase inhibitor 2A	CDN2A	P42771	CDN2A_HUMAN	0	0	0	0	0	0	0	0	0	0	0	0	0	0	0	0	0	0	0	0	0	0	3	3	3	2	2	2	2	6	6	5	0	0	0	0	0	0	0	0	0	0	0	0	0	0
Cyclin-dependent-like kinase 5	CDK5	Q00535	CDK5_HUMAN	0	0	0	0	0	0	0	0	0	0	0	0	0	0	0	0	0	0	0	0	0	0	0	1	1	2	1	1	1	3	6	5	0	0	0	0	0	0	0	0	0	0	0	0	0	0
Cyclin-G-associated kinase	GAK	O14976	GAK_HUMAN	0	0	0	0	0	0	0	0	0	0	0	0	0	0	0	0	0	0	0	0	0	0	0	0	0	0	0	0	0	2	3	3	0	0	0	0	0	0	0	0	0	0	0	0	0	0
Cyclin-H	CCNH	P51946	CCNH_HUMAN	0	0	0	0	0	0	0	0	0	0	0	0	0	0	0	0	0	0	0	0	0	0	0	0	0	0	0	0	0	1	2	2	0	0	0	0	0	0	0	0	0	0	0	0	0	0
Cyclin-K	CCNK	O75909	CCNK_HUMAN	0	0	0	0	0	0	0	0	0	0	0	0	0	0	0	0	0	0	0	0	0	0	0	0	0	0	0	0	0	6	4	5	0	0	0	0	0	0	0	0	0	0	0	0	0	0
Cyclin-T1	CCNT1	O60563	CCNT1_HUMAN	0	0	0	0	0	0	0	0	0	0	0	0	0	0	0	0	0	0	0	0	0	0	0	0	0	0	0	0	0	4	4	2	0	0	0	0	0	0	0	0	0	0	0	0	0	0
Cystathionine beta-synthase	CBS	P35520	CBS_HUMAN	2	2	2	1	2	4	3	2	3	0	3	4	3	3	2	3	3	2	2	2	2	1	8	7	7	4	5	4	4	12	14	13	7126400	6877800	5879100	0	6870100	5356900	4576800	5153800	3892900	0	5125200	4021400	6999800	4697700
Cystathionine gamma-lyase	CGL	P32929	CGL_HUMAN	0	0	0	0	0	0	0	0	0	0	0	0	0	0	0	0	0	0	0	0	0	0	3	3	3	1	3	1	2	6	7	6	0	0	0	0	0	0	0	0	0	0	0	0	0	0
Cystatin-A	CYTA	P01040	CYTA_HUMAN	2	1	2	2	1	4	4	2	2	2	4	3	3	1	2	4	3	1	1	1	1	1	5	4	5	3	5	3	4	2	1	2	23624000	0	30287000	22625000	0	24030000	43378000	53986000	15925000	40787000	32193000	38527000	40840000	0
Cystatin-B	CYTB	P04080	CYTB_HUMAN	0	0	0	0	0	0	0	0	0	0	0	0	0	0	0	0	0	0	0	0	0	0	4	3	3	3	4	2	4	4	4	4	0	0	0	0	0	0	0	0	0	0	0	0	0	0
Cystatin-S	CYTS	P01036	CYTS_HUMAN	0	0	0	0	0	0	0	0	0	0	0	0	0	0	0	0	0	0	0	0	0	0	2	2	1	0	2	0	2	0	0	0	0	0	0	0	0	0	0	0	0	0	0	0	0	0
Cysteine and glycine-rich protein 1	CSRP1	P21291	CSRP1_HUMAN	0	0	0	0	0	0	0	0	0	0	0	0	0	0	0	0	0	0	0	0	0	0	3	3	3	2	3	1	2	4	4	4	0	0	0	0	0	0	0	0	0	0	0	0	0	0
Cysteine and histidine-rich domain-containing protein 1	CHRD1	Q9UHD1	CHRD1_HUMAN	1	1	0	0	0	1	1	0	1	0	1	1	1	1	1	0	2	1	1	1	1	1	3	4	3	3	3	3	3	9	8	8	0	0	0	0	0	0	0	0	0	0	0	0	0	0
Cysteine desulfurase, mitochondrial	NFS1	Q9Y697	NFS1_HUMAN	0	0	0	0	0	0	0	0	0	0	0	0	0	0	0	0	0	0	0	0	0	0	0	0	0	0	0	0	0	10	12	8	0	0	0	0	0	0	0	0	0	0	0	0	0	0
Cysteine protease ATG4A	ATG4A	Q8WYN0	ATG4A_HUMAN	0	0	0	0	0	0	0	0	0	0	0	0	0	0	0	0	0	0	0	0	0	0	0	0	0	0	0	0	0	0	0	1	0	0	0	0	0	0	0	0	0	0	0	0	0	0
Cysteine protease ATG4B	ATG4B	Q9Y4P1	ATG4B_HUMAN	0	0	0	0	0	0	0	0	0	0	0	0	0	0	0	0	0	0	0	0	0	0	0	0	0	0	0	0	0	2	1	1	0	0	0	0	0	0	0	0	0	0	0	0	0	0
Cysteine protease ATG4C	ATG4C	Q96DT6	ATG4C_HUMAN	0	0	0	0	0	0	0	0	0	0	0	0	0	0	0	0	0	0	0	0	0	0	0	0	0	0	0	0	0	0	0	0	0	0	0	0	0	0	0	0	0	0	0	0	0	0
Cysteine-rich protein 1	CRIP1	P50238	CRIP1_HUMAN	0	1	0	1	0	1	1	0	0	1	1	1	1	0	0	0	1	0	0	0	0	0	1	1	1	1	1	1	1	2	2	2	0	0	0	0	0	0	0	0	0	0	0	0	0	0
Cysteine-rich protein 2	CRIP2	P52943	CRIP2_HUMAN	0	0	0	0	0	0	0	0	0	0	0	0	0	0	0	0	0	0	0	0	0	0	1	1	1	0	1	0	0	2	2	2	0	0	0	0	0	0	0	0	0	0	0	0	0	0
Cysteine--tRNA ligase, cytoplasmic	SYCC	P49589	SYCC_HUMAN	0	1	1	0	0	2	1	0	0	0	2	5	2	0	1	2	3	1	0	1	0	0	5	5	4	1	2	1	2	15	16	19	0	0	0	0	0	4995600	0	0	0	0	0	2179300	4866900	0
Cytidine deaminase	CDD	P32320	CDD_HUMAN	0	0	0	0	0	0	0	0	0	0	0	0	0	0	0	0	0	0	0	0	0	0	0	0	0	0	0	0	0	1	1	1	0	0	0	0	0	0	0	0	0	0	0	0	0	0
Cytochrome b-245 light chain	CY24A	P13498	CY24A_HUMAN	0	0	0	0	0	0	0	0	0	0	0	0	0	0	0	0	0	0	0	0	0	0	0	0	0	0	0	0	0	3	3	2	0	0	0	0	0	0	0	0	0	0	0	0	0	0
Cytochrome b5 type B	CYB5B	O43169	CYB5B_HUMAN	0	0	0	0	0	0	0	0	0	0	0	0	0	0	0	0	0	0	0	0	0	0	0	0	0	0	0	0	0	5	3	2	0	0	0	0	0	0	0	0	0	0	0	0	0	0
Cytochrome b561 domain-containing protein 2	C56D2	O14569	C56D2_HUMAN	0	0	0	0	0	0	0	0	0	0	0	0	0	0	0	0	0	0	0	0	0	0	0	0	0	0	0	0	0	1	0	0	0	0	0	0	0	0	0	0	0	0	0	0	0	0
Cytochrome b-c1 complex subunit 1, mitochondrial	QCR1	P31930	QCR1_HUMAN	0	2	1	0	1	0	0	0	0	0	1	4	2	1	2	2	3	2	2	2	2	2	1	1	0	0	0	0	0	11	12	13	0	0	0	0	0	0	0	0	0	0	0	0	0	0
Cytochrome b-c1 complex subunit 2, mitochondrial	QCR2	P22695	QCR2_HUMAN	0	0	0	0	0	0	0	0	0	0	0	2	0	0	0	2	2	3	3	3	3	3	1	1	1	0	0	1	1	17	17	17	0	0	0	0	0	0	0	0	0	0	0	0	0	0
Cytochrome b-c1 complex subunit 7	QCR7	P14927	QCR7_HUMAN	0	0	0	0	0	0	0	0	0	0	0	0	0	0	0	0	0	0	0	0	0	0	1	1	1	0	0	1	1	5	6	6	0	0	0	0	0	0	0	0	0	0	0	0	0	0
Cytochrome b-c1 complex subunit 8	QCR8	O14949	QCR8_HUMAN	0	0	0	0	0	0	0	0	0	0	0	0	0	0	0	0	0	0	0	0	0	0	0	0	0	0	0	0	0	7	5	5	0	0	0	0	0	0	0	0	0	0	0	0	0	0
Cytochrome b-c1 complex subunit 9	QCR9	Q9UDW1	QCR9_HUMAN	0	0	0	0	0	0	0	0	0	0	0	0	0	0	0	0	0	0	0	0	0	0	0	0	0	0	0	0	0	2	3	3	0	0	0	0	0	0	0	0	0	0	0	0	0	0
Cytochrome b-c1 complex subunit Rieske, mitochondrial	UCRI	P47985	UCRI_HUMAN	0	0	0	0	0	0	0	0	0	0	0	0	0	0	0	0	0	0	0	0	0	0	2	1	3	0	0	3	1	8	9	9	0	0	0	0	0	0	0	0	0	0	0	0	0	0
Cytochrome c	CYC	P99999	CYC_HUMAN	0	0	0	0	0	0	0	0	0	0	0	0	0	0	0	0	0	0	0	0	0	0	3	3	1	0	1	1	1	10	10	11	0	0	0	0	0	0	0	0	0	0	0	0	0	0
Cytochrome c oxidase assembly factor 1 homolog	COA1	Q9GZY4	COA1_HUMAN	0	0	0	0	0	0	0	0	0	0	0	0	0	0	0	0	0	0	0	0	0	0	0	0	0	0	0	0	0	2	1	1	0	0	0	0	0	0	0	0	0	0	0	0	0	0
Cytochrome c oxidase assembly factor 3 homolog, mitochondrial	COA3	Q9Y2R0	COA3_HUMAN	0	0	0	0	0	0	0	0	0	0	0	0	0	0	0	0	0	0	0	0	0	0	0	0	0	0	0	0	0	4	4	4	0	0	0	0	0	0	0	0	0	0	0	0	0	0
Cytochrome c oxidase assembly factor 6 homolog	COA6	Q5JTJ3	COA6_HUMAN	0	0	0	0	0	0	0	0	0	0	0	0	0	0	0	0	0	0	0	0	0	0	0	0	0	0	0	0	0	2	3	2	0	0	0	0	0	0	0	0	0	0	0	0	0	0
Cytochrome c oxidase assembly factor 7	COA7	Q96BR5	COA7_HUMAN	0	0	0	0	0	0	0	0	0	0	0	0	0	0	0	0	0	0	0	0	0	0	0	0	0	0	0	0	0	1	3	3	0	0	0	0	0	0	0	0	0	0	0	0	0	0
Cytochrome c oxidase assembly protein COX15 homolog	COX15	Q7KZN9	COX15_HUMAN	0	0	0	0	0	0	0	0	0	0	0	0	0	0	0	0	0	0	0	0	0	0	0	0	0	0	0	0	0	3	3	2	0	0	0	0	0	0	0	0	0	0	0	0	0	0
Cytochrome c oxidase protein 20 homolog	COX20	Q5RI15	COX20_HUMAN	0	0	0	0	0	0	0	0	0	0	0	0	0	0	0	0	0	0	0	0	0	0	0	0	0	0	0	0	0	0	1	0	0	0	0	0	0	0	0	0	0	0	0	0	0	0
Cytochrome c oxidase subunit 2	COX2	P00403	COX2_HUMAN	0	1	0	0	0	1	0	0	0	0	0	1	0	0	1	1	1	2	2	2	2	2	2	2	2	0	0	2	1	4	4	4	0	0	0	0	0	0	0	0	0	0	0	0	0	0
Cytochrome c oxidase subunit 4 isoform 1, mitochondrial	COX41	P13073	COX41_HUMAN	0	0	0	0	0	0	0	0	0	0	0	0	0	0	0	0	0	0	0	0	0	0	2	2	1	0	0	2	1	7	10	9	0	0	0	0	0	0	0	0	0	0	0	0	0	0
Cytochrome c oxidase subunit 5A, mitochondrial	COX5A	P20674	COX5A_HUMAN	0	0	0	0	0	0	0	0	0	0	0	0	0	0	0	0	0	0	0	0	0	0	2	2	2	1	1	1	2	5	5	5	0	0	0	0	0	0	0	0	0	0	0	0	0	0
Cytochrome c oxidase subunit 5B, mitochondrial	COX5B	P10606	COX5B_HUMAN	0	0	0	0	0	0	0	0	0	0	0	0	0	0	0	0	0	0	0	0	0	0	0	0	0	0	0	2	0	6	7	7	0	0	0	0	0	0	0	0	0	0	0	0	0	0
Cytochrome c oxidase subunit 6B1	CX6B1	P14854	CX6B1_HUMAN	0	0	0	0	0	0	0	0	0	0	0	0	0	0	0	0	0	0	0	0	0	0	1	0	0	0	0	0	0	4	4	4	0	0	0	0	0	0	0	0	0	0	0	0	0	0
Cytochrome c oxidase subunit 6C	COX6C	P09669	COX6C_HUMAN	0	0	0	0	0	0	0	0	0	0	0	0	0	0	0	0	0	0	0	0	0	0	0	0	0	0	0	1	0	6	4	3	0	0	0	0	0	0	0	0	0	0	0	0	0	0
Cytochrome c oxidase subunit 7A2, mitochondrial	CX7A2	P14406	CX7A2_HUMAN	0	0	0	0	0	0	0	0	0	0	0	0	0	0	0	0	0	0	0	0	0	0	0	0	0	0	0	0	0	2	1	2	0	0	0	0	0	0	0	0	0	0	0	0	0	0
Cytochrome c oxidase subunit 7A-related protein, mitochondrial	COX7R	O14548	COX7R_HUMAN	0	0	0	0	0	0	0	0	0	0	0	0	0	0	0	0	0	0	0	0	0	0	0	0	0	0	0	0	0	3	0	0	0	0	0	0	0	0	0	0	0	0	0	0	0	0
Cytochrome c oxidase subunit 7B, mitochondrial	COX7B	P24311	COX7B_HUMAN	0	0	0	0	0	0	0	0	0	0	0	0	0	0	0	0	0	0	0	0	0	0	0	0	0	0	0	0	0	2	2	2	0	0	0	0	0	0	0	0	0	0	0	0	0	0
Cytochrome c oxidase subunit 7C, mitochondrial	COX7C	P15954	COX7C_HUMAN	0	0	0	0	0	0	0	0	0	0	0	0	0	0	0	0	0	0	0	0	0	0	1	1	1	0	0	1	1	2	2	1	0	0	0	0	0	0	0	0	0	0	0	0	0	0
Cytochrome c oxidase subunit NDUFA4	NDUA4	O00483	NDUA4_HUMAN	0	0	0	0	0	0	0	0	0	0	0	0	0	0	0	0	0	0	0	0	0	0	0	0	0	0	0	0	0	2	2	1	0	0	0	0	0	0	0	0	0	0	0	0	0	0
Cytochrome c1, heme protein, mitochondrial	CY1	P08574	CY1_HUMAN	0	0	0	0	0	0	0	0	0	0	0	0	0	0	0	0	0	0	0	0	0	0	1	1	0	0	0	0	0	5	4	4	0	0	0	0	0	0	0	0	0	0	0	0	0	0
Cytochrome c-type heme lyase	CCHL	P53701	CCHL_HUMAN	0	0	0	0	0	0	0	0	0	0	0	0	0	0	0	0	0	0	0	0	0	0	0	0	0	0	0	0	0	2	2	2	0	0	0	0	0	0	0	0	0	0	0	0	0	0
Cytochrome P450 20A1	CP20A	Q6UW02	CP20A_HUMAN	0	0	0	0	0	0	0	0	0	0	0	0	0	0	0	0	0	0	0	0	0	0	0	0	0	0	0	0	0	0	0	1	0	0	0	0	0	0	0	0	0	0	0	0	0	0
Cytoplasmic aconitate hydratase	ACOC	P21399	ACOC_HUMAN	0	0	0	0	0	0	0	0	0	0	0	0	0	0	0	0	0	2	2	2	2	2	4	4	4	0	0	0	0	18	19	20	0	0	0	0	0	0	0	0	0	0	0	0	0	0
Cytoplasmic dynein 1 heavy chain 1	DYHC1	Q14204	DYHC1_HUMAN	3	3	2	6	8	7	7	2	10	0	9	9	10	1	10	2	17	20	16	21	22	21	25	25	24	12	26	12	26	131	139	98	7665600	12097000	8264800	16737000	31119000	8873300	8364400	0	48463000	0	15475000	8327800	17344000	0
Cytoplasmic dynein 1 intermediate chain 2	DC1I2	Q13409	DC1I2_HUMAN	1	2	1	1	1	3	3	1	0	1	3	2	2	1	0	2	2	1	1	1	1	1	6	5	6	4	4	2	7	8	11	10	0	5512300	0	0	0	12005000	6676700	0	0	0	8134500	0	4696100	0
Cytoplasmic dynein 1 light intermediate chain 1	DC1L1	Q9Y6G9	DC1L1_HUMAN	0	0	0	0	0	3	2	1	0	0	2	1	2	0	0	2	3	0	0	0	0	0	3	3	3	1	1	1	3	11	12	11	0	0	0	0	0	2742800	2105500	0	0	0	2648200	0	2844500	0
Cytoplasmic dynein 1 light intermediate chain 2	DC1L2	O43237	DC1L2_HUMAN	0	0	0	0	0	0	0	0	0	0	0	0	0	0	0	0	0	0	0	0	0	0	0	0	0	1	2	2	2	5	5	6	0	0	0	0	0	0	0	0	0	0	0	0	0	0
Cytoplasmic FMR1-interacting protein 1	CYFP1	Q7L576	CYFP1_HUMAN	2	2	2	2	2	2	1	1	2	0	2	2	3	1	2	2	2	4	4	4	4	4	5	3	4	2	3	2	3	13	14	12	6444800	5195700	6810100	8388400	8440700	4405400	0	0	6187800	0	3987300	7506300	5210500	0
Cytoplasmic protein NCK1	NCK1	P16333	NCK1_HUMAN	0	0	0	0	0	0	0	0	0	0	0	0	0	0	0	0	0	0	0	0	0	0	0	0	0	0	0	0	0	4	5	6	0	0	0	0	0	0	0	0	0	0	0	0	0	0
Cytoskeleton-associated protein 2	CKAP2	Q8WWK9	CKAP2_HUMAN	0	0	0	0	0	0	0	0	0	0	0	0	0	0	0	0	0	0	0	0	0	0	0	0	0	0	0	0	0	1	2	2	0	0	0	0	0	0	0	0	0	0	0	0	0	0
Cytoskeleton-associated protein 4	CKAP4	Q07065	CKAP4_HUMAN	5	6	6	4	2	8	7	4	4	3	8	14	10	7	6	12	10	7	5	8	6	6	14	12	13	1	4	13	11	45	40	40	19110000	18474000	18680000	9086300	0	9095500	7438100	10503000	5997900	6326800	8792600	42335000	33353000	23939000
Cytoskeleton-associated protein 5	CKAP5	Q14008	CKAP5_HUMAN	1	1	0	1	0	0	0	1	1	0	1	1	1	0	1	0	2	0	0	0	0	0	2	2	2	3	3	2	4	24	22	15	0	0	0	0	0	0	0	0	0	0	0	0	0	0
Cytosol aminopeptidase	AMPL	P28838	AMPL_HUMAN	1	2	0	0	0	2	0	1	0	1	1	2	2	1	0	0	1	1	1	1	1	1	3	4	4	2	1	2	2	6	12	11	0	3079900	0	0	0	2352300	0	0	0	0	0	1965000	2007000	0
Cytosolic 5-nucleotidase 3A	5NT3A	Q9H0P0	5NT3A_HUMAN	0	0	0	0	0	0	0	0	0	0	0	0	0	0	0	0	0	0	0	0	0	0	0	0	0	0	0	0	0	0	2	3	0	0	0	0	0	0	0	0	0	0	0	0	0	0
Cytosolic acyl coenzyme A thioester hydrolase	BACH	O00154	BACH_HUMAN	0	0	0	1	0	0	1	0	0	0	0	1	1	0	0	0	1	0	0	0	0	0	0	1	1	1	3	1	3	8	8	10	0	0	0	0	0	0	0	0	0	0	0	0	0	0
Cytosolic endo-beta-N-acetylglucosaminidase	ENASE	Q8NFI3	ENASE_HUMAN	0	0	0	0	0	0	0	0	0	0	0	0	0	0	0	0	0	0	0	0	0	0	0	0	0	0	0	0	0	1	0	0	0	0	0	0	0	0	0	0	0	0	0	0	0	0
Cytosolic Fe-S cluster assembly factor NUBP1	NUBP1	P53384	NUBP1_HUMAN	0	0	0	0	0	0	0	0	0	0	0	0	0	0	0	0	0	0	0	0	0	0	0	0	0	0	0	0	0	2	2	2	0	0	0	0	0	0	0	0	0	0	0	0	0	0
Cytosolic Fe-S cluster assembly factor NUBP2	NUBP2	Q9Y5Y2	NUBP2_HUMAN	0	0	0	0	0	0	0	0	0	0	0	0	0	0	0	0	0	0	0	0	0	0	3	3	1	0	2	0	1	4	4	4	0	0	0	0	0	0	0	0	0	0	0	0	0	0
Cytosolic non-specific dipeptidase	CNDP2	Q96KP4	CNDP2_HUMAN	0	0	0	0	0	1	1	0	1	0	0	2	1	0	0	1	1	0	0	0	0	0	2	1	3	1	2	1	2	9	13	14	0	0	0	0	0	0	0	0	0	0	0	1860000	0	0
Cytosolic phospholipase A2	PA24A	P47712	PA24A_HUMAN	0	0	0	0	0	1	0	1	1	0	3	2	1	0	0	0	4	0	1	0	1	1	1	4	3	1	3	1	1	10	11	11	0	0	0	0	0	0	0	0	0	0	2184000	2333400	0	0
Cytosolic purine 5-nucleotidase	5NTC	P49902	5NTC_HUMAN	0	0	0	0	0	0	0	0	0	0	0	0	0	0	0	0	0	0	0	0	0	0	0	0	0	0	0	0	0	6	9	7	0	0	0	0	0	0	0	0	0	0	0	0	0	0
Cytospin-B	CYTSB	Q5M775	CYTSB_HUMAN	0	0	0	0	0	0	0	0	0	0	0	0	0	0	0	0	0	0	0	0	0	0	0	1	0	0	0	0	0	8	9	7	0	0	0	0	0	0	0	0	0	0	0	0	0	0
D-3-phosphoglycerate dehydrogenase	SERA	O43175	SERA_HUMAN	6	7	7	3	2	7	7	7	7	6	7	7	6	5	5	7	7	4	5	5	4	5	12	12	13	14	13	14	11	19	19	19	45441000	90734000	48902000	25061000	39603000	43730000	63394000	57435000	67976000	31096000	43455000	75961000	62752000	38606000
DAZ-associated protein 1	DAZP1	Q96EP5	DAZP1_HUMAN	0	0	0	0	0	0	0	0	0	0	0	0	0	0	0	0	0	0	0	0	0	0	0	0	0	0	0	0	0	5	4	3	0	0	0	0	0	0	0	0	0	0	0	0	0	0
DBIRD complex subunit ZNF326	ZN326	Q5BKZ1	ZN326_HUMAN	0	0	0	0	0	0	0	0	0	0	0	0	0	0	0	0	0	2	2	2	2	2	0	0	0	0	0	0	0	8	9	9	0	0	0	0	0	0	0	0	0	0	0	0	0	0
DCC-interacting protein 13-alpha	DP13A	Q9UKG1	DP13A_HUMAN	0	0	0	0	0	0	0	0	0	0	0	0	0	0	0	0	0	0	0	0	0	0	0	0	0	0	0	0	0	4	2	3	0	0	0	0	0	0	0	0	0	0	0	0	0	0
DCN1-like protein 1	DCNL1	Q96GG9	DCNL1_HUMAN	0	0	0	0	0	0	0	0	0	0	0	0	0	0	0	0	0	0	0	0	0	0	0	0	0	0	0	0	0	2	3	3	0	0	0	0	0	0	0	0	0	0	0	0	0	0
DCN1-like protein 5	DCNL5	Q9BTE7	DCNL5_HUMAN	0	0	0	0	0	0	0	0	0	0	0	0	0	0	0	0	0	0	0	0	0	0	0	0	0	0	0	0	0	2	3	2	0	0	0	0	0	0	0	0	0	0	0	0	0	0
dCTP pyrophosphatase 1	DCTP1	Q9H773	DCTP1_HUMAN	0	0	0	0	0	1	1	0	0	0	0	2	1	0	0	0	2	0	0	0	0	0	1	1	1	1	2	1	1	4	3	5	0	0	0	0	0	0	0	0	0	0	0	4449100	0	0
DDB1- and CUL4-associated factor 13	DCA13	Q9NV06	DCA13_HUMAN	0	0	0	0	0	0	0	0	0	0	0	0	0	0	0	0	0	0	0	0	0	0	0	0	0	0	0	0	0	1	1	1	0	0	0	0	0	0	0	0	0	0	0	0	0	0
DDB1- and CUL4-associated factor 16	DCA16	Q9NXF7	DCA16_HUMAN	0	0	0	0	0	0	0	0	0	0	0	0	0	0	0	0	0	0	0	0	0	0	0	0	0	0	0	0	0	1	1	1	0	0	0	0	0	0	0	0	0	0	0	0	0	0
DDB1- and CUL4-associated factor 7	DCAF7	P61962	DCAF7_HUMAN	0	0	0	0	0	0	0	0	0	0	0	0	0	0	0	0	0	0	0	0	0	0	0	0	0	0	0	0	0	1	2	2	0	0	0	0	0	0	0	0	0	0	0	0	0	0
D-dopachrome decarboxylase	DOPD	P30046	DOPD_HUMAN	0	0	0	0	0	0	0	0	0	0	0	0	0	0	0	0	0	0	0	0	0	0	1	2	1	0	2	0	3	5	5	7	0	0	0	0	0	0	0	0	0	0	0	0	0	0
DDRGK domain-containing protein 1	DDRGK	Q96HY6	DDRGK_HUMAN	0	0	0	0	0	0	0	0	0	0	0	0	0	0	0	0	0	0	0	0	0	0	1	1	0	0	0	0	0	6	6	5	0	0	0	0	0	0	0	0	0	0	0	0	0	0
Death domain-associated protein 6	DAXX	Q9UER7	DAXX_HUMAN	0	0	0	0	0	0	0	0	0	0	0	0	0	0	0	0	0	0	0	0	0	0	0	0	0	0	0	0	0	1	1	1	0	0	0	0	0	0	0	0	0	0	0	0	0	0
Death-associated protein 1	DAP1	P51397	DAP1_HUMAN	0	0	0	0	0	0	0	0	0	0	0	0	0	0	0	0	0	0	0	0	0	0	2	2	2	0	0	0	0	2	4	4	0	0	0	0	0	0	0	0	0	0	0	0	0	0
Death-inducer obliterator 1	DIDO1	Q9BTC0	DIDO1_HUMAN	0	0	0	0	0	0	0	0	0	0	0	0	0	0	0	0	0	0	0	0	0	0	0	0	0	0	0	0	0	8	6	3	0	0	0	0	0	0	0	0	0	0	0	0	0	0
Dedicator of cytokinesis protein 1	DOCK1	Q14185	DOCK1_HUMAN	0	0	0	0	0	0	0	0	0	0	0	0	0	0	0	0	0	0	0	0	0	0	0	0	0	0	0	0	0	1	1	0	0	0	0	0	0	0	0	0	0	0	0	0	0	0
Dedicator of cytokinesis protein 5	DOCK5	Q9H7D0	DOCK5_HUMAN	0	0	0	0	0	0	0	0	0	0	0	0	0	0	0	0	0	0	0	0	0	0	1	1	1	1	0	1	0	1	2	0	0	0	0	0	0	0	0	0	0	0	0	0	0	0
Dedicator of cytokinesis protein 7	DOCK7	Q96N67	DOCK7_HUMAN	0	0	0	0	0	0	0	0	0	0	0	0	0	0	0	0	0	0	0	0	0	0	0	0	0	0	1	0	0	10	11	7	0	0	0	0	0	0	0	0	0	0	0	0	0	0
Dehydrogenase/reductase SDR family member 1	DHRS1	Q96LJ7	DHRS1_HUMAN	0	0	0	0	0	0	0	0	0	0	0	0	0	0	0	0	0	0	0	0	0	0	0	0	0	0	0	0	0	1	0	1	0	0	0	0	0	0	0	0	0	0	0	0	0	0
Dehydrogenase/reductase SDR family member 4-like 2	DR4L2	Q6PKH6	DR4L2_HUMAN	0	0	0	0	0	0	0	0	0	0	0	0	0	0	0	0	0	0	0	0	0	0	0	0	0	0	0	0	0	1	1	1	0	0	0	0	0	0	0	0	0	0	0	0	0	0
Dehydrogenase/reductase SDR family member 7	DHRS7	Q9Y394	DHRS7_HUMAN	0	0	0	0	0	0	0	0	0	0	0	0	0	0	0	0	0	0	0	0	0	0	0	0	0	0	0	0	0	3	5	4	0	0	0	0	0	0	0	0	0	0	0	0	0	0
Dehydrogenase/reductase SDR family member 7B	DRS7B	Q6IAN0	DRS7B_HUMAN	0	0	0	0	0	0	0	0	0	0	0	0	0	0	0	0	0	0	0	0	0	0	0	0	0	0	0	0	0	6	4	5	0	0	0	0	0	0	0	0	0	0	0	0	0	0
Deleted in autism protein 1	DIA1	Q8NDZ4	DIA1_HUMAN	0	0	0	0	0	0	0	0	0	0	0	0	0	0	0	0	0	0	0	0	0	0	0	0	0	0	0	0	0	1	1	1	0	0	0	0	0	0	0	0	0	0	0	0	0	0
Delta(24)-sterol reductase	DHC24	Q15392	DHC24_HUMAN	0	0	0	0	0	0	0	0	0	0	0	0	0	0	0	0	0	0	0	0	0	0	0	0	0	0	0	0	0	6	8	7	0	0	0	0	0	0	0	0	0	0	0	0	0	0
Delta(3,5)-Delta(2,4)-dienoyl-CoA isomerase, mitochondrial	ECH1	Q13011	ECH1_HUMAN	1	0	1	0	0	0	0	1	0	0	0	1	1	0	1	1	1	3	3	3	3	2	5	5	5	3	1	3	2	13	12	14	0	0	0	0	0	0	0	0	0	0	0	0	0	0
Delta-1-pyrroline-5-carboxylate synthase	P5CS	P54886	P5CS_HUMAN	0	0	0	0	0	0	0	0	0	0	0	2	0	0	0	1	3	6	6	6	6	6	4	3	4	0	0	0	1	29	28	26	0	0	0	0	0	0	0	0	0	0	0	4369200	0	0
DENN domain-containing protein 4C	DEN4C	Q5VZ89	DEN4C_HUMAN	0	0	0	0	0	0	0	0	0	0	0	0	0	0	0	0	0	0	0	0	0	0	0	0	0	0	0	0	0	5	3	1	0	0	0	0	0	0	0	0	0	0	0	0	0	0
DENN domain-containing protein 5A	DEN5A	Q6IQ26	DEN5A_HUMAN	0	0	0	0	0	0	0	0	0	0	0	0	0	0	0	0	0	0	0	0	0	0	2	2	2	0	0	0	0	1	0	1	0	0	0	0	0	0	0	0	0	0	0	0	0	0
Density-regulated protein	DENR	O43583	DENR_HUMAN	0	0	0	0	0	0	0	0	0	0	0	0	0	0	0	0	0	0	0	0	0	0	0	0	0	0	0	0	0	2	4	3	0	0	0	0	0	0	0	0	0	0	0	0	0	0
Deoxycytidine kinase	DCK	P27707	DCK_HUMAN	0	0	0	0	0	0	0	0	0	0	0	0	0	0	0	0	0	0	0	0	0	0	0	0	0	0	0	0	0	1	3	3	0	0	0	0	0	0	0	0	0	0	0	0	0	0
Deoxycytidylate deaminase	DCTD	P32321	DCTD_HUMAN	0	0	0	0	0	0	0	0	0	0	0	0	0	0	0	0	0	0	0	0	0	0	0	0	0	0	0	0	0	1	2	2	0	0	0	0	0	0	0	0	0	0	0	0	0	0
Deoxyhypusine hydroxylase	DOHH	Q9BU89	DOHH_HUMAN	0	0	0	0	0	0	0	0	0	0	0	0	0	0	0	0	0	0	0	0	0	0	0	0	0	0	0	0	0	1	3	3	0	0	0	0	0	0	0	0	0	0	0	0	0	0
Deoxyhypusine synthase	DHYS	P49366	DHYS_HUMAN	0	0	0	0	0	0	0	0	0	0	0	0	0	0	0	0	0	0	0	0	0	0	1	1	1	0	0	0	0	5	7	7	0	0	0	0	0	0	0	0	0	0	0	0	0	0
Deoxynucleoside triphosphate triphosphohydrolase SAMHD1	SAMH1	Q9Y3Z3	SAMH1_HUMAN	0	0	0	0	0	0	0	0	0	0	0	0	0	0	0	0	0	0	0	0	0	0	0	0	0	0	0	0	0	1	1	0	0	0	0	0	0	0	0	0	0	0	0	0	0	0
Deoxynucleotidyltransferase terminal-interacting protein 2	TDIF2	Q5QJE6	TDIF2_HUMAN	0	0	0	0	0	0	0	0	0	0	0	0	0	0	0	0	0	0	0	0	0	0	0	0	0	0	0	0	0	9	10	7	0	0	0	0	0	0	0	0	0	0	0	0	0	0
Deoxyribonuclease-2-alpha	DNS2A	O00115	DNS2A_HUMAN	0	0	0	0	0	0	0	0	0	0	0	0	0	0	0	0	0	0	0	0	0	0	1	1	1	0	0	0	0	1	2	2	0	0	0	0	0	0	0	0	0	0	0	0	0	0
Deoxyribose-phosphate aldolase	DEOC	Q9Y315	DEOC_HUMAN	0	0	0	0	0	0	0	0	0	0	0	0	0	0	0	0	0	0	0	0	0	0	1	1	0	0	0	0	1	6	6	6	0	0	0	0	0	0	0	0	0	0	0	0	0	0
Deoxyuridine 5-triphosphate nucleotidohydrolase, mitochondrial	DUT	P33316	DUT_HUMAN	1	0	0	1	0	1	1	1	1	1	1	1	1	1	1	0	1	1	1	2	2	2	2	2	2	1	3	2	2	8	7	10	0	0	0	0	0	0	0	0	0	0	0	0	0	0
Derlin-1	DERL1	Q9BUN8	DERL1_HUMAN	0	0	0	0	0	0	0	0	0	0	0	0	0	0	0	0	0	0	0	0	0	0	0	0	0	0	0	0	0	2	2	2	0	0	0	0	0	0	0	0	0	0	0	0	0	0
Dermcidin	DCD	P81605	DCD_HUMAN	3	4	3	2	2	4	4	2	3	5	5	5	3	2	3	4	4	3	3	3	3	3	6	7	8	6	7	5	7	2	5	5	34516000	67387000	149080000	0	83473000	256180000	149390000	52794000	26068000	221580000	238580000	205860000	196790000	52832000
Desmocollin-1	DSC1	Q08554	DSC1_HUMAN	3	4	1	2	1	3	4	2	2	5	6	3	3	3	1	5	3	1	0	1	1	1	7	9	7	5	10	4	7	5	6	6	45801000	23094000	57315000	13326000	28768000	36276000	44711000	30800000	36958000	44157000	40411000	21329000	32419000	33718000
Desmoglein-1	DSG1	Q02413	DSG1_HUMAN	8	7	6	3	3	16	16	10	6	16	16	15	12	3	6	14	13	0	1	1	0	0	15	15	13	15	17	16	16	11	10	9	60070000	46921000	62719000	11875000	14885000	70347000	100720000	55121000	22398000	86292000	96325000	75930000	44073000	12116000
Desmoglein-2	DSG2	Q14126	DSG2_HUMAN	0	1	0	0	0	1	0	0	0	0	0	0	0	0	0	1	0	1	0	1	1	1	5	6	6	2	4	1	4	20	23	21	0	0	0	0	0	0	0	0	0	0	0	0	0	0
Desmoplakin	DESP	P15924	DESP_HUMAN	31	39	30	16	17	50	63	37	39	53	58	52	41	26	32	49	54	31	29	30	28	32	84	86	72	62	79	59	81	97	106	83	293300000	232470000	407000000	282950000	313650000	240860000	405980000	462080000	305250000	312020000	375700000	205650000	289840000	310700000
Destrin	DEST	P60981	DEST_HUMAN	0	0	0	0	0	0	0	0	0	0	0	0	0	0	0	0	0	0	0	0	0	0	1	2	1	3	3	3	1	4	5	5	0	0	0	0	0	0	0	0	0	0	0	0	0	0
Deubiquitinating protein VCIP135	VCIP1	Q96JH7	VCIP1_HUMAN	0	0	0	0	0	0	0	0	0	0	0	0	0	0	0	0	0	0	0	0	0	0	0	0	0	0	0	0	0	1	1	0	0	0	0	0	0	0	0	0	0	0	0	0	0	0
Developmentally-regulated GTP-binding protein 1	DRG1	Q9Y295	DRG1_HUMAN	0	0	0	1	0	2	1	0	0	2	3	3	2	0	1	1	2	1	1	1	1	1	3	3	2	1	1	2	3	11	11	13	0	0	0	0	0	3809300	0	0	0	0	3868100	4119800	0	0
Developmentally-regulated GTP-binding protein 2	DRG2	P55039	DRG2_HUMAN	0	0	0	0	0	1	0	0	1	0	1	2	0	0	0	0	1	0	0	0	0	0	1	2	2	1	1	1	2	10	12	13	0	0	0	0	0	0	0	0	0	0	0	1271300	0	0
Diablo homolog, mitochondrial	DBLOH	Q9NR28	DBLOH_HUMAN	0	0	0	0	0	0	0	0	0	0	0	0	0	0	0	0	0	0	0	0	0	0	0	0	0	0	1	0	1	3	3	5	0	0	0	0	0	0	0	0	0	0	0	0	0	0
Digestive organ expansion factor homolog	DIEXF	Q68CQ4	DIEXF_HUMAN	0	0	0	0	0	0	0	0	0	0	0	0	0	0	0	0	0	0	0	0	0	0	0	0	0	0	0	0	0	5	5	5	0	0	0	0	0	0	0	0	0	0	0	0	0	0
Dihydrofolate reductase	DYR	P00374	DYR_HUMAN	0	0	0	0	0	0	0	0	0	0	0	0	0	0	0	0	0	0	0	0	0	0	1	0	0	0	0	0	0	3	4	6	0	0	0	0	0	0	0	0	0	0	0	0	0	0
Dihydrolipoyl dehydrogenase, mitochondrial	DLDH	P09622	DLDH_HUMAN	0	0	0	0	0	0	0	0	0	0	0	2	0	0	0	1	1	2	2	2	2	1	4	4	1	0	1	1	3	14	13	12	0	0	0	0	0	0	0	0	0	0	0	0	0	0
Dihydrolipoyllysine-residue acetyltransferase component of pyruvate dehydrogenase complex, mitochondrial	ODP2	P10515	ODP2_HUMAN	0	0	0	0	0	0	0	0	0	0	0	0	0	0	0	0	0	1	1	1	1	1	0	0	0	0	0	0	0	9	11	7	0	0	0	0	0	0	0	0	0	0	0	0	0	0
Dihydrolipoyllysine-residue succinyltransferase component of 2-oxoglutarate dehydrogenase complex, mitochondrial	ODO2	P36957	ODO2_HUMAN	0	1	0	1	0	0	0	0	0	0	0	3	2	1	0	3	2	2	2	2	2	2	1	1	1	0	0	1	0	10	11	10	0	0	0	0	0	0	0	0	0	0	0	0	0	0
Dihydroorotate dehydrogenase (quinone), mitochondrial	PYRD	Q02127	PYRD_HUMAN	0	0	0	0	0	0	0	0	0	0	0	0	0	0	0	0	0	0	0	0	0	0	0	0	0	0	0	0	0	3	4	4	0	0	0	0	0	0	0	0	0	0	0	0	0	0
Dihydropteridine reductase	DHPR	P09417	DHPR_HUMAN	0	0	0	0	0	0	0	0	0	0	0	0	0	0	0	0	0	1	0	1	0	1	1	1	1	1	1	0	1	3	2	3	0	0	0	0	0	0	0	0	0	0	0	0	0	0
Dihydropyrimidinase-related protein 2	DPYL2	Q16555	DPYL2_HUMAN	5	3	3	4	3	4	4	3	4	2	4	6	4	2	4	2	4	3	4	4	3	4	6	9	8	5	10	6	7	14	15	13	11074000	10830000	12213000	18968000	11110000	10158000	8975900	19544000	10668000	9055700	9706400	5799400	5306000	14838000
Dihydroxyacetone phosphate acyltransferase	GNPAT	O15228	GNPAT_HUMAN	0	0	0	0	0	0	0	0	0	0	0	0	0	0	0	0	0	0	0	0	0	0	0	0	0	0	0	0	0	1	2	1	0	0	0	0	0	0	0	0	0	0	0	0	0	0
Dimethyladenosine transferase 1, mitochondrial	TFB1M	Q8WVM0	TFB1M_HUMAN	0	0	0	0	0	0	0	0	0	0	0	0	0	0	0	0	0	0	0	0	0	0	0	0	0	0	0	0	0	3	5	5	0	0	0	0	0	0	0	0	0	0	0	0	0	0
Dimethyladenosine transferase 2, mitochondrial	TFB2M	Q9H5Q4	TFB2M_HUMAN	0	0	0	0	0	0	0	0	0	0	0	0	0	0	0	0	0	0	0	0	0	0	0	0	0	0	0	0	0	5	3	4	0	0	0	0	0	0	0	0	0	0	0	0	0	0
Dipeptidyl peptidase 1	CATC	P53634	CATC_HUMAN	0	0	0	0	0	0	0	0	0	0	0	0	0	0	0	0	0	0	0	0	0	0	2	2	1	0	1	0	1	3	4	3	0	0	0	0	0	0	0	0	0	0	0	0	0	0
Dipeptidyl peptidase 3	DPP3	Q9NY33	DPP3_HUMAN	0	1	0	0	0	3	0	0	0	1	3	4	1	0	0	2	3	1	1	1	1	0	5	5	5	2	2	1	2	18	19	20	0	0	0	0	0	3320400	0	0	0	0	3322800	4540900	0	0
Dipeptidyl peptidase 9	DPP9	Q86TI2	DPP9_HUMAN	0	0	0	0	0	0	0	0	0	0	0	0	0	0	0	0	0	0	0	0	0	0	1	1	1	0	1	0	1	2	5	6	0	0	0	0	0	0	0	0	0	0	0	0	0	0
Diphosphoinositol polyphosphate phosphohydrolase 1	NUDT3	O95989	NUDT3_HUMAN	0	0	0	0	0	0	0	0	0	0	0	0	0	0	0	0	0	0	0	0	0	0	1	1	1	0	0	0	0	2	2	2	0	0	0	0	0	0	0	0	0	0	0	0	0	0
Diphosphoinositol polyphosphate phosphohydrolase 2	NUDT4	Q9NZJ9	NUDT4_HUMAN	0	0	0	0	0	0	0	0	0	0	0	0	0	0	0	0	0	0	0	0	0	0	0	0	0	0	0	0	0	1	1	1	0	0	0	0	0	0	0	0	0	0	0	0	0	0
Diphosphomevalonate decarboxylase	MVD1	P53602	MVD1_HUMAN	0	0	0	0	0	0	0	0	0	0	0	0	0	0	0	0	0	0	0	0	0	0	1	1	1	0	1	1	2	2	5	7	0	0	0	0	0	0	0	0	0	0	0	0	0	0
Diphthamide biosynthesis protein 1	DPH1	Q9BZG8	DPH1_HUMAN	0	0	0	0	0	0	0	0	0	0	0	0	0	0	0	0	0	0	0	0	0	0	0	0	0	0	0	0	0	2	0	1	0	0	0	0	0	0	0	0	0	0	0	0	0	0
Diphthamide biosynthesis protein 2	DPH2	Q9BQC3	DPH2_HUMAN	0	0	0	0	0	0	0	0	0	0	0	0	0	0	0	0	0	0	0	0	0	0	0	0	0	0	0	0	0	1	2	2	0	0	0	0	0	0	0	0	0	0	0	0	0	0
Diphthine methyl ester synthase	DPH5	Q9H2P9	DPH5_HUMAN	0	0	0	0	0	0	0	0	0	0	0	0	0	0	0	0	0	0	0	0	0	0	2	1	1	1	1	1	1	7	7	6	0	0	0	0	0	0	0	0	0	0	0	0	0	0
Diphthine--ammonia ligase	DPH6	Q7L8W6	DPH6_HUMAN	0	0	0	0	0	0	0	0	0	0	0	0	0	0	0	0	0	0	0	0	0	0	0	0	0	0	0	0	0	1	1	2	0	0	0	0	0	0	0	0	0	0	0	0	0	0
DIS3-like exonuclease 2	DI3L2	Q8IYB7	DI3L2_HUMAN	0	0	0	0	0	0	0	0	0	0	0	0	0	0	0	0	0	0	0	0	0	0	0	0	0	0	0	0	0	1	2	1	0	0	0	0	0	0	0	0	0	0	0	0	0	0
Disabled homolog 2	DAB2	P98082	DAB2_HUMAN	0	0	0	0	0	0	0	0	0	0	0	0	0	0	0	0	0	0	0	0	0	0	0	0	0	1	1	1	1	13	12	7	0	0	0	0	0	0	0	0	0	0	0	0	0	0
Discoidin domain-containing receptor 2	DDR2	Q16832	DDR2_HUMAN	0	0	0	0	0	0	0	0	0	0	0	0	0	0	0	0	0	0	0	0	0	0	0	0	0	0	1	0	0	0	0	0	0	0	0	0	0	0	0	0	0	0	0	0	0	0
Disco-interacting protein 2 homolog B	DIP2B	Q9P265	DIP2B_HUMAN	1	1	2	2	2	2	1	2	2	0	2	2	2	1	2	0	2	1	0	1	1	1	0	0	0	0	1	0	0	14	17	10	0	0	3858100	4781400	4248200	4050000	0	3555700	4450700	0	3073200	3812000	3543200	0
Disks large homolog 1	DLG1	Q12959	DLG1_HUMAN	0	0	0	0	0	0	0	0	0	0	0	0	0	0	0	0	0	0	0	0	0	0	0	0	0	0	0	0	0	3	4	1	0	0	0	0	0	0	0	0	0	0	0	0	0	0
Disks large-associated protein 4	DLGP4	Q9Y2H0	DLGP4_HUMAN	0	0	0	0	0	0	0	0	0	0	0	0	0	0	0	0	0	0	0	0	0	0	0	0	0	0	0	0	0	1	0	0	0	0	0	0	0	0	0	0	0	0	0	0	0	0
Disks large-associated protein 5	DLGP5	Q15398	DLGP5_HUMAN	0	0	0	0	0	0	0	0	0	0	0	0	0	0	0	0	0	0	0	0	0	0	0	0	0	0	0	0	0	1	1	1	0	0	0	0	0	0	0	0	0	0	0	0	0	0
DNA (cytosine-5)-methyltransferase 1	DNMT1	P26358	DNMT1_HUMAN	0	0	0	0	0	0	0	0	0	0	0	0	0	0	0	0	0	2	1	1	1	2	0	0	0	0	0	0	0	16	14	13	0	0	0	0	0	0	0	0	0	0	0	0	0	0
DNA damage-binding protein 1	DDB1	Q16531	DDB1_HUMAN	2	2	2	1	2	2	1	1	2	0	1	2	2	0	2	0	1	3	2	3	2	3	2	2	2	1	1	2	1	38	41	39	0	0	0	0	0	0	0	0	0	0	0	0	0	0
DNA damage-binding protein 2	DDB2	Q92466	DDB2_HUMAN	0	0	0	0	0	0	0	0	0	0	0	0	0	0	0	0	0	0	0	0	0	0	0	0	0	0	0	1	0	0	1	0	0	0	0	0	0	0	0	0	0	0	0	0	0	0
DNA dC->dU-editing enzyme APOBEC-3B	ABC3B	Q9UH17	ABC3B_HUMAN	0	0	0	0	0	0	0	0	0	0	0	0	0	0	0	0	0	0	0	0	0	0	0	0	0	0	0	0	0	2	2	4	0	0	0	0	0	0	0	0	0	0	0	0	0	0
DNA dC->dU-editing enzyme APOBEC-3C	ABC3C	Q9NRW3	ABC3C_HUMAN	0	0	0	0	0	0	0	0	0	0	0	0	0	0	0	0	0	0	0	0	0	0	0	0	0	0	0	0	0	0	2	2	0	0	0	0	0	0	0	0	0	0	0	0	0	0
DNA excision repair protein ERCC-6-like	ERC6L	Q2NKX8	ERC6L_HUMAN	0	0	0	0	0	0	0	0	0	0	0	0	0	0	0	0	0	0	0	0	0	0	0	0	0	0	0	0	0	1	1	1	0	0	0	0	0	0	0	0	0	0	0	0	0	0
DNA fragmentation factor subunit alpha	DFFA	O00273	DFFA_HUMAN	0	0	0	0	0	0	0	0	0	0	0	0	0	0	0	0	0	0	0	0	0	0	2	2	1	1	1	2	1	7	7	6	0	0	0	0	0	0	0	0	0	0	0	0	0	0
DNA ligase 1	DNLI1	P18858	DNLI1_HUMAN	0	0	0	0	0	0	0	0	0	0	0	0	0	0	0	0	0	0	0	0	0	0	0	0	0	0	0	0	0	6	5	4	0	0	0	0	0	0	0	0	0	0	0	0	0	0
DNA ligase 3	DNLI3	P49916	DNLI3_HUMAN	0	0	0	0	0	0	0	0	0	0	0	0	0	0	0	0	0	0	0	0	0	0	0	0	0	0	0	0	0	4	5	5	0	0	0	0	0	0	0	0	0	0	0	0	0	0
DNA mismatch repair protein Mlh1	MLH1	P40692	MLH1_HUMAN	0	0	0	0	0	0	0	0	0	0	0	0	0	0	0	0	0	0	0	0	0	0	0	0	0	0	0	0	0	4	5	5	0	0	0	0	0	0	0	0	0	0	0	0	0	0
DNA mismatch repair protein Msh2	MSH2	P43246	MSH2_HUMAN	0	0	0	0	0	0	0	0	0	0	0	0	0	0	0	0	0	1	1	1	1	2	1	0	0	0	0	0	1	23	24	19	0	0	0	0	0	0	0	0	0	0	0	0	0	0
DNA mismatch repair protein Msh3	MSH3	P20585	MSH3_HUMAN	0	0	0	0	0	0	0	0	0	0	0	0	0	0	0	0	0	0	0	0	0	0	0	0	0	0	0	0	0	4	6	5	0	0	0	0	0	0	0	0	0	0	0	0	0	0
DNA mismatch repair protein Msh6	MSH6	P52701	MSH6_HUMAN	0	0	0	0	0	0	0	0	0	0	0	0	0	0	0	0	0	2	2	2	2	2	0	0	0	0	0	0	0	12	17	14	0	0	0	0	0	0	0	0	0	0	0	0	0	0
DNA polymerase alpha catalytic subunit	DPOLA	P09884	DPOLA_HUMAN	0	0	0	0	0	0	0	0	0	0	0	0	0	0	0	0	0	0	0	0	0	0	0	0	0	0	0	0	0	6	8	5	0	0	0	0	0	0	0	0	0	0	0	0	0	0
DNA polymerase alpha subunit B	DPOA2	Q14181	DPOA2_HUMAN	0	0	0	0	0	0	0	0	0	0	0	0	0	0	0	0	1	1	1	1	1	1	0	0	0	0	0	0	0	5	5	4	0	0	0	0	0	0	0	0	0	0	0	0	0	0
DNA polymerase delta catalytic subunit	DPOD1	P28340	DPOD1_HUMAN	0	0	0	0	0	0	0	0	0	0	0	0	0	0	0	0	0	0	0	0	0	0	0	0	0	0	0	0	0	13	17	13	0	0	0	0	0	0	0	0	0	0	0	0	0	0
DNA polymerase delta subunit 2	DPOD2	P49005	DPOD2_HUMAN	0	0	0	0	0	0	0	0	0	0	0	0	0	0	0	0	0	0	0	0	0	0	0	1	0	0	0	1	0	5	6	6	0	0	0	0	0	0	0	0	0	0	0	0	0	0
DNA polymerase delta subunit 3	DPOD3	Q15054	DPOD3_HUMAN	0	0	0	0	0	0	0	0	0	0	0	0	0	0	0	0	0	0	0	0	0	0	0	0	0	0	0	0	0	3	4	3	0	0	0	0	0	0	0	0	0	0	0	0	0	0
DNA polymerase epsilon catalytic subunit A	DPOE1	Q07864	DPOE1_HUMAN	0	0	0	0	0	0	0	0	0	0	0	0	0	0	0	0	0	0	0	0	0	0	0	0	0	0	0	0	0	2	1	1	0	0	0	0	0	0	0	0	0	0	0	0	0	0
DNA polymerase epsilon subunit 3	DPOE3	Q9NRF9	DPOE3_HUMAN	0	0	0	0	0	0	0	0	0	0	0	0	0	0	0	0	0	0	0	0	0	0	1	1	1	1	0	0	1	3	3	2	0	0	0	0	0	0	0	0	0	0	0	0	0	0
DNA polymerase epsilon subunit 4	DPOE4	Q9NR33	DPOE4_HUMAN	0	0	0	0	0	0	0	0	0	0	0	0	0	0	0	0	0	0	0	0	0	0	0	0	0	0	0	0	0	0	2	2	0	0	0	0	0	0	0	0	0	0	0	0	0	0
DNA polymerase subunit gamma-1	DPOG1	P54098	DPOG1_HUMAN	0	0	0	0	0	0	0	0	0	0	0	0	0	0	0	0	0	0	0	0	0	0	0	0	0	0	0	0	0	1	1	1	0	0	0	0	0	0	0	0	0	0	0	0	0	0
DNA primase large subunit	PRI2	P49643	PRI2_HUMAN	0	0	0	0	0	0	0	0	0	0	0	0	0	0	0	0	0	0	0	0	0	0	1	0	0	0	0	0	0	8	10	10	0	0	0	0	0	0	0	0	0	0	0	0	0	0
DNA primase small subunit	PRI1	P49642	PRI1_HUMAN	0	0	0	0	0	0	0	0	0	0	0	0	0	0	0	0	0	1	1	2	1	2	0	0	0	0	0	0	0	3	6	6	0	0	0	0	0	0	0	0	0	0	0	0	0	0
DNA repair endonuclease XPF	XPF	Q92889	XPF_HUMAN	0	0	0	0	0	0	0	0	0	0	0	0	0	0	0	0	0	0	0	0	0	0	0	0	0	0	0	0	0	1	1	1	0	0	0	0	0	0	0	0	0	0	0	0	0	0
DNA repair protein complementing XP-C cells	XPC	Q01831	XPC_HUMAN	0	0	0	0	0	0	0	0	0	0	0	0	0	0	0	0	0	0	0	0	0	0	0	0	0	0	0	0	0	1	1	1	0	0	0	0	0	0	0	0	0	0	0	0	0	0
DNA repair protein complementing XP-G cells	ERCC5	P28715	ERCC5_HUMAN	0	0	0	0	0	0	0	0	0	0	0	0	0	0	0	0	0	0	0	0	0	0	0	0	0	0	0	0	0	2	1	0	0	0	0	0	0	0	0	0	0	0	0	0	0	0
DNA repair protein RAD50	RAD50	Q92878	RAD50_HUMAN	0	0	0	0	0	0	0	0	0	0	0	0	0	0	0	0	0	0	0	0	0	0	0	1	0	0	0	0	0	26	32	27	0	0	0	0	0	0	0	0	0	0	0	0	0	0
DNA repair protein XRCC1	XRCC1	P18887	XRCC1_HUMAN	0	0	0	0	0	0	0	0	0	0	0	0	0	0	0	0	1	2	1	2	2	1	0	0	0	0	0	0	0	3	3	3	0	0	0	0	0	0	0	0	0	0	0	0	0	0
DNA replication complex GINS protein PSF1	PSF1	Q14691	PSF1_HUMAN	0	0	0	0	0	0	0	0	0	0	0	0	0	0	0	0	0	0	0	0	0	0	0	0	0	0	0	0	0	1	1	1	0	0	0	0	0	0	0	0	0	0	0	0	0	0
DNA replication complex GINS protein PSF2	PSF2	Q9Y248	PSF2_HUMAN	0	0	0	0	0	0	0	0	0	0	0	0	0	0	0	0	0	0	0	0	0	0	0	0	0	0	0	0	0	1	1	1	0	0	0	0	0	0	0	0	0	0	0	0	0	0
DNA replication complex GINS protein PSF3	PSF3	Q9BRX5	PSF3_HUMAN	0	0	0	0	0	0	0	0	0	0	0	0	0	0	0	0	0	0	0	0	0	0	0	0	0	0	0	0	0	2	3	3	0	0	0	0	0	0	0	0	0	0	0	0	0	0
DNA replication complex GINS protein SLD5	SLD5	Q9BRT9	SLD5_HUMAN	0	0	0	0	0	0	0	0	0	0	0	0	0	0	0	0	0	0	0	0	0	0	0	0	0	0	0	0	0	3	3	4	0	0	0	0	0	0	0	0	0	0	0	0	0	0
DNA replication licensing factor MCM2	MCM2	P49736	MCM2_HUMAN	0	0	0	0	0	0	0	0	0	0	0	0	0	0	0	0	0	3	3	3	3	2	3	3	4	1	2	0	2	28	28	27	0	0	0	0	0	0	0	0	0	0	0	0	0	0
DNA replication licensing factor MCM3	MCM3	P25205	MCM3_HUMAN	1	2	1	1	1	2	1	0	1	0	3	3	1	1	1	1	3	3	2	3	3	3	4	2	2	3	3	3	4	35	31	29	0	4867200	0	0	0	4549600	0	0	0	0	3130200	7434900	0	0
DNA replication licensing factor MCM4	MCM4	P33991	MCM4_HUMAN	0	0	0	0	0	1	0	0	0	0	1	2	1	0	0	0	1	3	3	3	3	3	0	0	0	0	1	0	2	28	32	30	0	0	0	0	0	0	0	0	0	0	0	0	0	0
DNA replication licensing factor MCM5	MCM5	P33992	MCM5_HUMAN	0	0	0	0	0	1	0	0	0	0	0	1	0	0	0	0	1	2	2	2	2	1	2	3	2	1	2	2	3	23	25	22	0	0	0	0	0	0	0	0	0	0	0	0	0	0
DNA replication licensing factor MCM6	MCM6	Q14566	MCM6_HUMAN	1	1	1	1	1	1	0	0	1	0	1	1	1	1	1	1	1	3	3	4	4	3	0	1	1	1	0	1	1	29	32	28	0	0	0	0	0	0	0	0	0	0	0	0	0	0
DNA replication licensing factor MCM7	MCM7	P33993	MCM7_HUMAN	1	3	0	1	1	1	1	0	0	0	1	5	1	1	1	2	5	4	3	4	4	3	4	1	4	1	1	2	5	34	33	31	0	0	0	0	0	0	0	0	0	0	0	0	0	0
DNA topoisomerase 1	TOP1	P11387	TOP1_HUMAN	0	0	0	0	0	0	0	0	0	0	0	0	0	0	0	0	0	1	1	1	1	1	0	0	0	0	0	0	0	16	19	15	0	0	0	0	0	0	0	0	0	0	0	0	0	0
DNA topoisomerase 2-alpha	TOP2A	P11388	TOP2A_HUMAN	0	0	0	0	0	0	0	0	0	0	0	1	1	0	1	0	2	6	5	5	6	6	2	1	0	0	0	1	1	33	38	34	0	0	0	0	0	0	0	0	0	0	0	0	0	0
DNA topoisomerase 2-beta	TOP2B	Q02880	TOP2B_HUMAN	0	0	0	0	0	0	0	0	0	0	0	0	0	0	0	0	0	0	0	0	0	0	2	1	1	1	0	1	0	23	21	20	0	0	0	0	0	0	0	0	0	0	0	0	0	0
[truncated: 3,406 more rows]
[truncated: 42 more columns]

## Sheet: TAB4-MBR+ Present
TAB4-Proteins only quantified in MBR+
[truncated: 217 more rows]

## Sheet: TAB5-Total iBAQ values
TAB5- iBAQ values of all the proteins identified by Mass Spectrometry
[truncated: 4,570 more rows]
[truncated: 34 more columns]

[truncated: 2 more sheets: TAB6-Skop comparison, TAB7-GO analysis]
